# Supplementary material for: The FITNESS study: longitudinal geriatric assessment, treatment toxicity, and biospecimen collection to assess functional disability among older adults with lung cancer
Source: Front Aging. 2024 Jun 7;5:1268232. doi: 10.3389/fragi.2024.1268232 (PMC11190321; doi:10.3389/fragi.2024.1268232)
Supplement: Supplementary file 1 [file DataSheet3.csv]

estimate	statistic	p.value	method	alternative	microbe	score	gene
NA	NA	NA	Spearman's rank correlation rho	two.sided	k__Bacteria.p__Firmicutes.c__Clostridia.o__Clostridiales.f__Peptostreptococcaceae.g__Romboutsia.s__Romboutsia_ilealis	IADL	NA
NA	NA	NA	Spearman's rank correlation rho	two.sided	k__Bacteria.p__Firmicutes.c__Clostridia.o__Clostridiales.f__Lachnospiraceae.g__Lachnoclostridium.s__Lachnoclostridium_sp_An138	IADL	NA
NA	NA	NA	Spearman's rank correlation rho	two.sided	k__Bacteria.p__Firmicutes.c__Clostridia.o__Clostridiales.f__Clostridiales_unclassified.g__Clostridiales_unclassified.s__Clostridiales_bacterium_CHKCI006	IADL	NA
0.763762615825973	13.2292935137455	0.0456591237814116	Spearman's rank correlation rho	two.sided	k__Viruses.p__Viruses_unclassified.c__Viruses_unclassified.o__Caudovirales.f__Caudovirales_unclassified.g__Caudovirales_unclassified.s__Enterobacteria_phage_P4	IADL	NA
0.666666666666667	18.6666666666667	0.101939478829858	Spearman's rank correlation rho	two.sided	k__Bacteria.p__Firmicutes.c__Bacilli.o__Lactobacillales.f__Lactobacillaceae.g__Lactobacillus.s__Lactobacillus_rogosae	IADL	NA
0.763762615825973	13.2292935137455	0.0456591237814116	Spearman's rank correlation rho	two.sided	k__Bacteria.p__Candidatus_Melainabacteria.c__Candidatus_Melainabacteria_unclassified.o__Candidatus_Gastranaerophilales.f__Candidatus_Gastranaerophilales_unclassified.g__Candidatus_Gastranaerophilales_unclassified.s__Candidatus_Gastranaerophilales_bacterium	IADL	NA
NA	NA	NA	Spearman's rank correlation rho	two.sided	k__Bacteria.p__Firmicutes.c__Clostridia.o__Clostridiales.f__Eubacteriaceae.g__Eubacterium.s__Eubacterium_sp_CAG_274	PROMIS	NA
NA	NA	NA	Spearman's rank correlation rho	two.sided	k__Viruses.p__Viruses_unclassified.c__Viruses_unclassified.o__Caudovirales.f__Siphoviridae.g__N15virus.s__Escherichia_virus_N15	PROMIS	NA
-0.427272727272727	79.9272727272727	0.338996098128954	Spearman's rank correlation rho	two.sided	k__Bacteria.p__Firmicutes.c__Clostridia.o__Clostridiales.f__Ruminococcaceae.g__Ruminococcaceae_unclassified.s__Ruminococcaceae_bacterium_D16	PROMIS	NA
0.30631873731649	38.8461507102766	0.504027008666588	Spearman's rank correlation rho	two.sided	k__Bacteria.p__Firmicutes.c__Bacilli.o__Lactobacillales.f__Streptococcaceae.g__Streptococcus	PROMIS	NA
NA	NA	NA	Spearman's rank correlation rho	two.sided	k__Bacteria.p__Firmicutes.c__Clostridia.o__Clostridiales.f__Peptostreptococcaceae.g__Romboutsia.s__Romboutsia_ilealis	SPPB	NA
NA	NA	NA	Spearman's rank correlation rho	two.sided	k__Bacteria.p__Firmicutes.c__Clostridia.o__Clostridiales.f__Lachnospiraceae.g__Lachnoclostridium.s__Lachnoclostridium_sp_An138	SPPB	NA
-0.560112033611204	87.3662738822274	0.19097230337749	Spearman's rank correlation rho	two.sided	k__Bacteria.p__Firmicutes.c__Erysipelotrichia.o__Erysipelotrichales.f__Erysipelotrichaceae.g__Absiella.s__Absiella_dolichum	SPPB	NA
0.641688947919748	20.0654189164941	0.120285390337638	Spearman's rank correlation rho	two.sided	k__Viruses.p__Viruses_unclassified.c__Viruses_unclassified.o__Caudovirales.f__Caudovirales_unclassified.g__Caudovirales_unclassified.s__Enterobacteria_phage_P4	SPPB	NA
0.560112033611204	24.6337261177726	0.19097230337749	Spearman's rank correlation rho	two.sided	k__Bacteria.p__Firmicutes.c__Bacilli.o__Lactobacillales.f__Lactobacillaceae.g__Lactobacillus.s__Lactobacillus_rogosae	SPPB	NA
0.641688947919748	20.0654189164941	0.120285390337638	Spearman's rank correlation rho	two.sided	k__Bacteria.p__Candidatus_Melainabacteria.c__Candidatus_Melainabacteria_unclassified.o__Candidatus_Gastranaerophilales.f__Candidatus_Gastranaerophilales_unclassified.g__Candidatus_Gastranaerophilales_unclassified.s__Candidatus_Gastranaerophilales_bacterium	SPPB	NA
-0.707106781186547	34.142135623731	0.181690113816209	Spearman's rank correlation rho	two.sided	NA	IADL	LAG3
-0.707106781186547	34.142135623731	0.181690113816209	Spearman's rank correlation rho	two.sided	NA	IADL	CD8A
