# Supplementary material for: The FITNESS study: longitudinal geriatric assessment, treatment toxicity, and biospecimen collection to assess functional disability among older adults with lung cancer
Source: Front Aging. 2024 Jun 7;5:1268232. doi: 10.3389/fragi.2024.1268232 (PMC11190321; doi:10.3389/fragi.2024.1268232)
Supplement: Supplementary file 2 [file DataSheet4.xlsx]

## Sheet: ClinicalData
patient.id	redcap_event_name	days_study_visit	microbiome_id	days_microbiome_sample	blood_id	days_blood	sppb_score	promis_score	iadl_score	tug	blessed_score	carg_score	tox_maxgrade	days_tox_event	treatment_drugname	treatment_drugcat	Tcell.Senescence
4000	cycle_visit_10_arm_2							41							Pembrolizumab	io
4000	cycle_visit_11_arm_2		FF05466627	196
4000	cycle_visit_12_arm_2		FF05464394	238				38							Pembrolizumab	io
4000	cycle_visit_13_arm_2		FF05466297	259				35							Pembrolizumab	io
4000	cycle_visit_14_arm_2		FF05466597	280				37							Pembrolizumab	io
4000	cycle_visit_15_arm_2		FF05466170	301				40							Pembrolizumab	io
4000	cycle_visit_16_arm_2		FF05466309	322				35							Pembrolizumab	io
4000	cycle_visit_17_arm_2		FF05466382	350				38							Pembrolizumab	io
4000	cycle_visit_18_arm_2
4000	cycle_visit_2_arm_2		FF05466734	21				31					1	21	carboplatin/pemetrexed/pembrolizumab	chemo+io
4000	cycle_visit_3_arm_2		FF05466275	42				35					1	42	carboplatin/pemetrexed/pembrolizumab	chemo+io
4000	cycle_visit_5_arm_2		FF05466624	84				34					1	84	Pembrolizumab/pemetrexed	chemo+io
4000	cycle_visit_6_arm_2		FF05466384	105				35					1	105	Pembrolizumab/pemetrexed	chemo+io
4000	cycle_visit_7_arm_2		FF05464343	126				36							Pembrolizumab	io
4000	cycle_visit_8_arm_2		FF05466127	147				40					1	147	Pembrolizumab	io
4000	cycle_visit_9_arm_2		FF05466000	168				36					1	168	Pembrolizumab/pemetrexed	chemo+io
4000	study_visit_1_arm_2	0			U-18-4795 DNA	0	9	29	14	1	6	7	3	0	carboplatin/pemetrexed/pembrolizumab	chemo+io	-0.155738
4000	study_visit_2_arm_2	63	FF05466328	63			9	28					2	63	carboplatin/pemetrexed/pembrolizumab	chemo+io
4000	study_visit_3_arm_2	196	FF05464343	126	U-19-1358 DNA	196	8	37	14	1	8		2	126	Pembrolizumab	io	-0.105174
4000	study_visit_4_arm_2	399	FF05466264	378	U-19-4429 DNA	378	12	41	14	1	4				Pembrolizumab	io	-0.272905
4002	cycle_visit_10_arm_2							39					1	245	Osimertinib	targeted
4002	cycle_visit_11_arm_2							42							Osimertinib	targeted
4002	cycle_visit_13_arm_2							40							Osimertinib	targeted
4002	cycle_visit_2_arm_2		FF05466562	35				40							Osimertinib	targeted
4002	cycle_visit_3_arm_2		FF05466560	63
4002	cycle_visit_5_arm_2
4002	cycle_visit_7_arm_2							34							Osimertinib	targeted
4002	study_visit_1_arm_2		FF05465966	21	U-18-6426 DNA	21	0	42	12			3	1	19	Osimertinib	targeted	-0.285312
4002	study_visit_2_arm_2	119					8	42					1	119	Osimertinib	targeted
4002	study_visit_3_arm_2	231			U-19-2353 DNA	231	9	38	14	2	6		1	231	Osimertinib	targeted	-0.148984
4002	study_visit_4_arm_2		FF05466313	420	U-19-5345 DNA	420	9	40	14	2	0				Osimertinib	targeted
4003	cycle_visit_10_arm_2							41							Pembrolizumab	io
4003	cycle_visit_11_arm_2							41							Pembrolizumab	io
4003	cycle_visit_12_arm_2							41					1	252	Pembrolizumab	io
4003	cycle_visit_13_arm_2							37							Pembrolizumab	io
4003	cycle_visit_14_arm_2							38							Pembrolizumab	io
4003	cycle_visit_15_arm_2							32
4003	cycle_visit_2_arm_2							38					1	21	Pembrolizumab	io
4003	cycle_visit_3_arm_2		FF05464197	42				33					2	42	Pembrolizumab	io
4003	cycle_visit_4_arm_2
4003	cycle_visit_5_arm_2							43							Pembrolizumab	io
4003	cycle_visit_6_arm_2		FF05466307	105				41							Pembrolizumab	io
4003	cycle_visit_7_arm_2							40							Pembrolizumab	io
4003	cycle_visit_8_arm_2							40							Pembrolizumab	io
4003	study_visit_1_arm_2	0			U-18-5646 DNA	0	6	32	14	2	2	4	2	0	Pembrolizumab	io	2.84328
4003	study_visit_2_arm_2	42	FF05466606	63			8	37					1	63	Pembrolizumab	io
4003	study_visit_3_arm_2	168			U-19-1239 DNA	168	8	41	14	2	4		1	126	Pembrolizumab	io	-0.182619
4003	study_visit_4_arm_2
4004	cycle_visit_2_arm_2		FF05466095	21				37					2	21	Carboplatin/ pemetrexed	chemo
4004	cycle_visit_3_arm_2		FF05466332	42				40							Carboplatin/ pemetrexed	chemo
4004	study_visit_1_arm_2	0	FF05466582	0	U-18-6456 DNA	0	12	36	14	1	0	4	1	0	Carboplatin/ pemetrexed	chemo	0.272335
4004	study_visit_2_arm_2						12										0.105342
4004	study_visit_4_arm_2	63	FF05466271	428	U-19-0013 DNA	77	12	42	14		2		2	428	Carboplatin/ pemetrexed	chemo
4005	cycle_visit_2_arm_2		FF05465995	70				36					3	70	Carboplatin/ paclitaxel	chemo
4005	cycle_visit_3_arm_2		FF05466584	91				32					1	91	Carboplatin/ pemetrexed	chemo
4005	study_visit_1_arm_2	35	FF05466194	35	U-18-7434 DNA	35	12	31	14	1	0	7	1	35	Cisplatin/Pemetrexed	chemo	-0.102318
4005	study_visit_4_arm_2	112	FF05466551	112	U-19-0464 DNA	112	12	38	14	1	4				Carboplatin/ pemetrexed	chemo	-0.543796
4006	study_visit_1_arm_2
4007	cycle_visit_10_arm_2		FF05465999	245				49							Durvalumab	io
4007	cycle_visit_12_arm_2		FF05466090	273				49					1	273	Durvalumab	io
4007	cycle_visit_13_arm_2							48							Durvalumab	io
4007	cycle_visit_14_arm_2		FF05464166	329				48							Durvalumab	io
4007	cycle_visit_15_arm_2		FF05466292	357				48							Durvalumab	io
4007	cycle_visit_2_arm_2		FF05466768	35				48					1	35	Carboplatin/ paclitaxel	chemo
4007	cycle_visit_3_arm_2		FF05466617	133				50
4007	cycle_visit_4_arm_2							47
4007	cycle_visit_6_arm_2							48							Durvalumab	io
4007	cycle_visit_8_arm_2							48					1	161	Durvalumab	io
4007	cycle_visit_9_arm_2							49							Durvalumab	io
4007	study_visit_1_arm_2	14	FF05464521	14	U-18-7429 DNA	14	10	49	14	1	6	4	1	14	Carboplatin/ paclitaxel	chemo	-0.30934
4007	study_visit_2_arm_2	111	FF05466581	91	U-19-0752 DNA	105	9	47					2	105	Durvalumab	io	-0.299669
4007	study_visit_3_arm_2	189			U-19-2216 DNA	189	9	49	14	2	6				Durvalumab	io	0.00398431
4007	study_visit_4_arm_2		FF05466731	385	U-19-5316 DNA	385	10	48	14	1	10		2	385	Durvalumab	io	0.146028
4008	cycle_visit_2_arm_2							47							Cisplatin/ etoposide	chemo
4008	cycle_visit_3_arm_2							47							Cisplatin/ etoposide	chemo
4008	cycle_visit_4_arm_2
4008	study_visit_1_arm_2						6	41	14	2	8	7			Cisplatin/ etoposide	chemo
4008	study_visit_4_arm_2						10	44	13	2	6				Cisplatin/ etoposide	chemo
4009	cycle_visit_11_arm_2							32							Alimta (pemetrexed)	chemo
4009	cycle_visit_12_arm_2							28							Alimta (pemetrexed)	chemo
4009	cycle_visit_13_arm_2							29					2	265	Alimta (pemetrexed)	chemo
4009	cycle_visit_2_arm_2							34					1	34	Carboplatin/ pemetrexed	chemo
4009	cycle_visit_3_arm_2							34					2	56	Carboplatin/ pemetrexed	chemo
4009	cycle_visit_4_arm_2							31					1	77	Carboplatin/ pemetrexed	chemo
4009	cycle_visit_6_arm_2							33					1	119	Alimta (pemetrexed)	chemo
4009	cycle_visit_7_arm_2							35							Alimta (pemetrexed)	chemo
4009	cycle_visit_8_arm_2							29					1	161	Alimta (pemetrexed)	chemo
4009	cycle_visit_9_arm_2							32							Alimta (pemetrexed)	chemo
4009	study_visit_1_arm_2	13			U-18-7974 DNA	13	6	31	13	2	4	9	1	13	Carboplatin/ pemetrexed	chemo
4009	study_visit_2_arm_2	98			U-19-1204 DNA	98	6	30					2	98	Alimta (pemetrexed)	chemo
4009	study_visit_3_arm_2				U-19-2927 DNA	203	11	33	12	2	8				Alimta (pemetrexed)	chemo	-0.465496
4009	study_visit_4_arm_2				U-19-4819 DNA	321	10	31	13	1	6				Alimta (pemetrexed)	chemo	-0.467491
4010	cycle_visit_13_arm_2							28							Pembrolizumab	io
4010	cycle_visit_2_arm_2							26					3	21	, Carboplatin/paclitaxel/pembrolizumab	chemo+io
4010	cycle_visit_3_arm_2							23					3	47	Pembrolizumab	io
4010	cycle_visit_4_arm_2												2	68	Pembrolizumab	io
4010	cycle_visit_5_arm_2														Pembrolizumab	io
4010	cycle_visit_6_arm_2														Pembrolizumab	io
4010	cycle_visit_7_arm_2							37							Pembrolizumab	io
4010	cycle_visit_8_arm_2							28					3	208	Pembrolizumab	io
4010	cycle_visit_9_arm_2							29							Pembrolizumab	io
4010	study_visit_1_arm_2				U-19-0150 DNA	0	0	29	13		14	8	1	0	, Carboplatin/paclitaxel/pembrolizumab	chemo+io	-0.126617
4010	study_visit_3_arm_2				U-19-3275 DNA	187	9	34	12	1	10		3	187	Pembrolizumab	io	-0.144469
4010	study_visit_4_arm_2				U-20-0655 DNA	399	12	33	13	1	6				Pembrolizumab	io	-0.200846
4011	cycle_visit_2_arm_2		FF05466196	42				42					1	42	Cisplatin/Pemetrexed	chemo
4011	cycle_visit_3_arm_2							42					1	63	Cisplatin/Pemetrexed	chemo
4011	study_visit_1_arm_2	21	FF05466619	21	U-19-0469 DNA	21	11	42	14	1	2	4			Cisplatin/Pemetrexed	chemo	-0.235592
4011	study_visit_4_arm_2	84	FF05464556	84	U-19-1567 DNA	84	12	45	14	1	0				Cisplatin/Pemetrexed	chemo	-0.210995
4012	cycle_visit_2_arm_2							48							Carboplatin/ pemetrexed	chemo
4012	study_visit_1_arm_2						11	48	14	1	8	6			Cisplatin/Pemetrexed	chemo
4012	study_visit_4_arm_2						12	48	14	1	6				Carboplatin/ pemetrexed	chemo
4013	study_visit_1_arm_2														Carboplatin/ etoposide	chemo
4014	cycle_visit_12_arm_2							42
4014	cycle_visit_2_arm_2		FF05464165	50				40					1	50	Osimertinib	targeted
4014	cycle_visit_3_arm_2							40					1	78	Osimertinib	targeted
4014	study_visit_1_arm_2	28			U-19-1046 DNA	28	10	42	14	2	6	4			Osimertinib	targeted	-0.316541
4014	study_visit_2_arm_2				U-19-2840 DNA	134	8	41							Osimertinib	targeted	-0.287584
4014	study_visit_3_arm_2		FF05464407	225	U-19-4400 DNA	225	11	44	14	1	8				Osimertinib	targeted	-0.415705
4014	study_visit_4_arm_2							42	14		2		1	407	Osimertinib	targeted
4015	cycle_visit_10_arm_2		FF05466567	245				28					2	245	, Carboplatin/paclitaxel/pembrolizumab	chemo+io
4015	cycle_visit_11_arm_2		FF05466548	266				25					3	266	Carboplatin/ gemcitabine	chemo
4015	cycle_visit_2_arm_2		FF05464242	28				25					2	28	atezolizumab	io
4015	cycle_visit_3_arm_2							28							atezolizumab	io
4015	cycle_visit_4_arm_2							32							Cisplatin/ etoposide	chemo
4015	cycle_visit_5_arm_2		FF05465968	119
4015	cycle_visit_6_arm_2		FF05464228	141				29							Cisplatin/ etoposide	chemo
4015	cycle_visit_7_arm_2							30					3	189	Durvalumab	io
4015	study_visit_1_arm_2	7	FF05465989	7	U-19-0689 DNA	7	8	33	14	1	0	6	2	7	atezolizumab	io	-0.00103289
4015	study_visit_2_arm_2	99			U-19-2176 DNA	91	9	31					1	98	Cisplatin/ etoposide	chemo	-0.101496
4015	study_visit_3_arm_2				U-19-4329 DNA	217	8	36	14	2	0				Durvalumab	io
4016	cycle_visit_2_arm_2		FF05464140	28				50							carboplatin/pemetrexed/pembrolizumab	chemo+io
4016	cycle_visit_3_arm_2							50					1	49	carboplatin/pemetrexed/pembrolizumab	chemo+io
4016	cycle_visit_4_arm_2							49							carboplatin/pemetrexed/pembrolizumab	chemo+io
4016	cycle_visit_6_arm_2		FF05466072	112				49					5	112	Pembrolizumab/pemetrexed	chemo+io
4016	study_visit_1_arm_2	7	FF05466147	7	U-19-0747 DNA	7	9	44	14	1	13	8			carboplatin/pemetrexed/pembrolizumab	chemo+io	0.0929754
4016	study_visit_2_arm_2	91	FF05466149	91	U-19-2223 DNA	91	11	48							Pembrolizumab/pemetrexed	chemo+io	0.215082
4017	cycle_visit_10_arm_2							47							Pembrolizumab/pemetrexed	chemo+io
4017	cycle_visit_11_arm_2		FF05466092	266
4017	cycle_visit_12_arm_2							40							Pembrolizumab/pemetrexed	chemo+io
4017	cycle_visit_2_arm_2		FF05466151	28				47					1	28	carboplatin/pemetrexed/pembrolizumab	chemo+io
4017	cycle_visit_3_arm_2							49							carboplatin/pemetrexed/pembrolizumab	chemo+io
4017	cycle_visit_4_arm_2		FF05466611	70				49							carboplatin/pemetrexed/pembrolizumab	chemo+io
4017	cycle_visit_5_arm_2		FF05466254	133
4017	cycle_visit_6_arm_2		FF05465981	154				43							Pembrolizumab/pemetrexed	chemo+io
4017	cycle_visit_7_arm_2		FF05466158	196				45					1	175	Pembrolizumab/pemetrexed	chemo+io
4017	cycle_visit_8_arm_2		FF05466080	217				40							Pembrolizumab/pemetrexed	chemo+io
4017	cycle_visit_9_arm_2							37							Pembrolizumab/pemetrexed	chemo+io
4017	study_visit_1_arm_2	7	FF05466767	7	U-19-0903 DNA	7	12	46	14	1	10	6	1	7	carboplatin/pemetrexed/pembrolizumab	chemo+io	-0.461879
4017	study_visit_2_arm_2	91	FF05466131	91	U-19-2358 DNA	91	11	44							other (specify below)	Not.ICI	-0.460922
4017	study_visit_3_arm_2				U-19-4058 DNA	195	11	44	14	1	2				Pembrolizumab/pemetrexed	chemo+io	-0.394191
4017	study_visit_4_arm_2				U-20-0735 DNA	371
4018	cycle_visit_2_arm_2							34					1	85	Durvalumab	io
4018	cycle_visit_4_arm_2							26					2	142	Durvalumab	io
4018	cycle_visit_5_arm_2							34							Durvalumab	io
4018	cycle_visit_6_arm_2							35							Durvalumab	io
4018	cycle_visit_7_arm_2							33					2	261	Durvalumab	io
4018	study_visit_1_arm_2	21			U-19-1414 DNA	21	11	30	13	1	6	8	1	21	Carboplatin/ paclitaxel	chemo	-0.344449
4018	study_visit_2_arm_2	112			U-19-2953 DNA	112	4	31							Durvalumab	io	-0.210698
4018	study_visit_3_arm_2	205			U-19-4532 DNA	205	8	32	13	2	7		2	205	Durvalumab	io	-0.352415
4019	cycle_visit_2_arm_2		FF05466387	28				32					1	28	Carboplatin/ pemetrexed	chemo
4019	cycle_visit_3_arm_2							34					1	49	Carboplatin/ pemetrexed	chemo
4019	cycle_visit_4_arm_2							33
4019	study_visit_1_arm_2	7					8	29	14	2	6	10	1	7	Carboplatin/ pemetrexed	chemo
4019	study_visit_4_arm_2						9	33	14	2	8		1	70	Carboplatin/ pemetrexed	chemo
4020	study_visit_1_arm_2				U-19-1342 DNA	7									Pembrolizumab	io	0.209467
4021	cycle_visit_10_arm_2							47							Pembrolizumab	io
4021	cycle_visit_11_arm_2							45							Pembrolizumab	io
4021	cycle_visit_12_arm_2							43					2	231	Pembrolizumab	io
4021	cycle_visit_13_arm_2							43							Pembrolizumab	io
4021	cycle_visit_14_arm_2							43							Pembrolizumab	io
4021	cycle_visit_15_arm_2							45							Pembrolizumab	io
4021	cycle_visit_16_arm_2							44					1	336	Pembrolizumab	io
4021	cycle_visit_2_arm_2							38					2	21	Pembrolizumab	io
4021	cycle_visit_3_arm_2							48					1	42	Pembrolizumab	io
4021	cycle_visit_4_arm_2		FF05466614	63				50							Pembrolizumab	io
4021	cycle_visit_6_arm_2							47					1	105	Pembrolizumab	io
4021	cycle_visit_7_arm_2							47							Pembrolizumab	io
4021	cycle_visit_8_arm_2							47							Pembrolizumab	io
4021	cycle_visit_9_arm_2							47							Pembrolizumab	io
4021	study_visit_1_arm_2	0			U-19-1702 DNA	0	9	40	14	1	10	7	1	0	Pembrolizumab	io	-0.399062
4021	study_visit_2_arm_2				U-19-3106 DNA	84	9	47							Pembrolizumab	io	-0.385773
4021	study_visit_3_arm_2				U-19-4798 DNA	189	12	45	14	1	8				Pembrolizumab	io	-0.239228
4021	study_visit_4_arm_2														Pembrolizumab	io
4022	cycle_visit_10_arm_2							33							Pembrolizumab	io
4022	cycle_visit_3_arm_2							37							Pembrolizumab	io
4022	cycle_visit_4_arm_2							30							Pembrolizumab	io
4022	cycle_visit_5_arm_2							31							Pembrolizumab	io
4022	cycle_visit_6_arm_2							29					1	182	Pembrolizumab	io
4022	cycle_visit_7_arm_2							31							Pembrolizumab	io
4022	cycle_visit_8_arm_2							36							Pembrolizumab	io
4022	cycle_visit_9_arm_2							33							Pembrolizumab	io
4022	study_visit_1_arm_2				U-19-1910 DNA	14					14		2	28	Pembrolizumab	io	0.0178814
4022	study_visit_2_arm_2				U-19-3938 DNA	133		33							Pembrolizumab	io	0.186327
4022	study_visit_3_arm_2				U-19-5340 DNA	224	5	35	13	2	8				Pembrolizumab	io
4022	study_visit_4_arm_2														Pembrolizumab	io
4023	cycle_visit_2_arm_2							30							Pembrolizumab	io
4023	cycle_visit_3_arm_2							31
4023	cycle_visit_4_arm_2							33
4023	study_visit_1_arm_2	14			U-19-2563 DNA	14	5	33	13	2	6	5	2	14	Pembrolizumab	io	-0.0311853
4023	study_visit_2_arm_2						6	31
4023	study_visit_4_arm_2						3	31	14	2	8
4024	cycle_visit_2_arm_2							43					1	106	Durvalumab	io
4024	study_visit_1_arm_2				U-19-2908 DNA	14	8	38	14	1	14	9	1	14	Carboplatin/ paclitaxel	chemo
4024	study_visit_2_arm_2				U-19-4851 DNA	134	9	43							Durvalumab	io	0.134335
4025	cycle_visit_2_arm_2		FF05466564	147				27					2	105	Durvalumab	io
4025	study_visit_1_arm_2		FF05466260	25	U-19-3074 DNA	25	12	26	14	1	6	11	2	25	Carboplatin/ paclitaxel	chemo	-0.291634
4025	study_visit_2_arm_2				U-19-5035 DNA	147	11	25							Durvalumab	io	-0.0511419
4027	cycle_visit_2_arm_2		FF05466308	63				28							carboplatin/pemetrexed/pembrolizumab	chemo+io
4027	cycle_visit_3_arm_2		FF05466314	98				29					2	98	carboplatin/pemetrexed/pembrolizumab	chemo+io
4027	cycle_visit_4_arm_2							31							Pembrolizumab/pemetrexed	chemo+io
4027	cycle_visit_5_arm_2							27							Pembrolizumab/pemetrexed	chemo+io
4027	cycle_visit_7_arm_2							26					5	231	Pembrolizumab/pemetrexed	chemo+io
4027	study_visit_1_arm_2				U-19-3552 DNA	21	11	26	10	2	2	9	2	21	carboplatin/pemetrexed/pembrolizumab	chemo+io	0.109727
4027	study_visit_2_arm_2				U-19-5087 DNA	119	11	30							carboplatin/pemetrexed/pembrolizumab	chemo+io	-0.246104
4027	study_visit_3_arm_2				U-20-0495 DNA	210	12	30	11	1	4				Pembrolizumab/pemetrexed	chemo+io	0.137149
4028	cycle_visit_2_arm_2							36							Pembrolizumab	io
4028	cycle_visit_3_arm_2		FF05466077	63				35					3	42	Pembrolizumab	io
4028	study_visit_1_arm_2		FF05464475	0	U-19-3420 DNA	0	0		6		4	12	2	0	Pembrolizumab	io	-0.32892
4028	study_visit_2_arm_2				U-19-5097 DNA	105	0	33							Pembrolizumab	io
4029	cycle_visit_2_arm_2		FF05466375	28				35					5	28	carboplatin/pemetrexed/pembrolizumab	chemo+io
4029	study_visit_1_arm_2		FF05465958	7			10	35	14	2	8	9	1	7	carboplatin/pemetrexed/pembrolizumab	chemo+io
4032	cycle_visit_2_arm_2							28					3	84	, Carboplatin/paclitaxel/pembrolizumab	chemo+io
4032	cycle_visit_3_arm_2							25					2	126	, Carboplatin/paclitaxel/pembrolizumab	chemo+io
4032	study_visit_1_arm_2				U-19-3703 DNA	36	10	28	14	1	14	8	2	36	, Carboplatin/paclitaxel/pembrolizumab	chemo+io	0.00947013
4032	study_visit_2_arm_2				U-19-5092 DNA	126	10	29							, Carboplatin/paclitaxel/pembrolizumab	chemo+io	-0.0660948
4033	cycle_visit_2_arm_2							29					1	28	, Carboplatin/paclitaxel/pembrolizumab	chemo+io
4033	cycle_visit_3_arm_2														, Carboplatin/paclitaxel/pembrolizumab	chemo+io
4033	study_visit_1_arm_2		FF05466751	2	U-19-3995 DNA	2	11	39	13	2	2	11	2	2	, Carboplatin/paclitaxel/pembrolizumab	chemo+io	-0.0298634
4034	cycle_visit_2_arm_2		FF05466293	49				35					2	49	Carboplatin/ paclitaxel	chemo
4034	cycle_visit_3_arm_2		FF05466177	70				33							Carboplatin/ paclitaxel	chemo
4034	study_visit_1_arm_2		FF05466580	28	U-19-4434 DNA	28	11	29	13	1	4	4	1	28	Carboplatin/ paclitaxel	chemo	0.121106
4034	study_visit_4_arm_2		FF05464443	91	U-19-5351 DNA	91	12	32	14	1	2		1	91	Carboplatin/ paclitaxel	chemo	-0.107185
4035	cycle_visit_2_arm_2							23					3	63	Pembrolizumab	io
4035	cycle_visit_3_arm_2							21					2	84	Pembrolizumab	io
4035	cycle_visit_4_arm_2							12							Pembrolizumab	io
4035	study_visit_1_arm_2				U-19-4194 DNA	0	6	19	14	1	8	10	2	0	, Carboplatin/paclitaxel/pembrolizumab	chemo+io
4035	study_visit_2_arm_2				U-19-5538 DNA	84											-0.367588
4036	cycle_visit_2_arm_2		FF05466753	70				35					2	70	Carboplatin/ etoposide	chemo
4036	study_visit_1_arm_2		FF05466001	35	U-19-4803 DNA	35	9	22	13	2	6	8	1	35	Carboplatin/ etoposide	chemo	-0.0621295
4036	study_visit_4_arm_2		FF05465964	121	U-20-0140 DNA	121	8	26	13	2	2				Carboplatin/ etoposide	chemo	-0.154631
4037	cycle_visit_10_arm_2							33					1	266	Gemcitabine	chemo
4037	cycle_visit_2_arm_2							43							carboplatin/pemetrexed/pembrolizumab	chemo+io
4037	cycle_visit_3_arm_2		FF05466747	49				43							carboplatin/pemetrexed/pembrolizumab	chemo+io
4037	cycle_visit_4_arm_2							37					1	77	carboplatin/pemetrexed/pembrolizumab	chemo+io
4037	cycle_visit_6_arm_2							38							Pembrolizumab/pemetrexed	chemo+io
4037	cycle_visit_7_arm_2							35							Pembrolizumab/pemetrexed	chemo+io
4037	study_visit_1_arm_2	7	FF05464532	7	U-19-4537 DNA	7	8	37	14	2	4	10	1	7	carboplatin/pemetrexed/pembrolizumab	chemo+io	0.0560371
4037	study_visit_2_arm_2				U-20-0017 DNA	106	8	37					2	140	Pembrolizumab/pemetrexed	chemo+io	-0.316073
4037	study_visit_3_arm_2														Gemcitabine	chemo
4039	cycle_visit_10_arm_2														Pembrolizumab/pemetrexed	chemo+io
4039	cycle_visit_2_arm_2							24							carboplatin/pemetrexed/pembrolizumab	chemo+io
4039	cycle_visit_3_arm_2		FF05466380	48				32							carboplatin/pemetrexed/pembrolizumab	chemo+io
4039	cycle_visit_4_arm_2							28					2	69	carboplatin/pemetrexed/pembrolizumab	chemo+io
4039	cycle_visit_6_arm_2							38							Pembrolizumab/pemetrexed	chemo+io
4039	cycle_visit_7_arm_2							40					1	160	Pembrolizumab/pemetrexed	chemo+io
4039	cycle_visit_9_arm_2												1	202	Pembrolizumab/pemetrexed	chemo+io
4039	study_visit_1_arm_2	5	FF05465961	5	U-19-4574 DNA	5	10	28	12	1	4	10	1	5	carboplatin/pemetrexed/pembrolizumab	chemo+io	0.00101744
4039	study_visit_2_arm_2		FF05466111	98	U-20-0012 DNA	98	9	34							Pembrolizumab/pemetrexed	chemo+io	0.429761
4039	study_visit_3_arm_2							32	14						Pembrolizumab/pemetrexed	chemo+io
4039	study_visit_4_arm_2				U-20-2305 DNA	391	10			2	8				Gemcitabine	chemo	0.140868
4040	cycle_visit_2_arm_2							23					1	105	Durvalumab	io
4040	cycle_visit_5_arm_2												1	189	Durvalumab	io
4040	study_visit_1_arm_2				U-19-4887 DNA	7	8	33	14	2	0	6	1	22	Carboplatin/ paclitaxel	chemo
4040	study_visit_2_arm_2				U-20-0853 DNA	133	9	23					1	133	Durvalumab	io	-0.196603
4040	study_visit_3_arm_2							25	13						Durvalumab	io
4040	study_visit_4_arm_2						6			2	0				Durvalumab	io
4041	cycle_visit_10_arm_2							34							Pembrolizumab/pemetrexed	chemo+io
4041	cycle_visit_11_arm_2														Pembrolizumab	io
4041	cycle_visit_2_arm_2							38					2	42	carboplatin/pemetrexed/pembrolizumab	chemo+io
4041	cycle_visit_5_arm_2							43					1	112	Pembrolizumab/pemetrexed	chemo+io
4041	cycle_visit_6_arm_2							35					1	140	Pembrolizumab/pemetrexed	chemo+io
4041	cycle_visit_7_arm_2							35							Pembrolizumab/pemetrexed	chemo+io
4041	study_visit_1_arm_2				U-19-5170 DNA	6	12	35	14	1	2	6	1	6	carboplatin/pemetrexed/pembrolizumab	chemo+io	0.132964
4041	study_visit_2_arm_2				U-20-0515 DNA	91	9	41							carboplatin/pemetrexed/pembrolizumab	chemo+io	0.266749
4041	study_visit_3_arm_2							33	14		10				Pembrolizumab/pemetrexed	chemo+io
4041	study_visit_4_arm_2				U-20-2838 DNA	420	7	30	13	2	0						-0.229266
4042	cycle_visit_11_arm_2												1	245	Pembrolizumab	io
4042	cycle_visit_13_arm_2														Pembrolizumab	io
4042	cycle_visit_2_arm_2		FF05464304	36				36							Vinorelbine	chemo
4042	cycle_visit_3_arm_2		FF05466302	56				37					2	56	Pembrolizumab	io
4042	cycle_visit_4_arm_2							38							Pembrolizumab	io
4042	cycle_visit_5_arm_2							42							Pembrolizumab	io
4042	cycle_visit_6_arm_2							40
4042	study_visit_1_arm_2		FF05466156	14				40	10		6	8	2	14	Pembrolizumab	io
4042	study_visit_2_arm_2						0
4042	study_visit_3_arm_2								7
4042	study_visit_4_arm_2							44							Pembrolizumab	io
4043	cycle_visit_12_arm_2							43							Carboplatin/ pemetrexed	chemo
4043	cycle_visit_13_arm_2							40					1	336	Carboplatin/ pemetrexed	chemo
4043	cycle_visit_15_arm_2							34					1	367	Alimta (pemetrexed)	chemo
4043	cycle_visit_16_arm_2							39							Alimta (pemetrexed)	chemo
4043	cycle_visit_2_arm_2							31					1	76	Pembrolizumab	io
4043	cycle_visit_3_arm_2							42					1	98	Pembrolizumab	io
4043	cycle_visit_4_arm_2							27					1	126	Pembrolizumab	io
4043	cycle_visit_7_arm_2							32							Pembrolizumab	io
4043	study_visit_1_arm_2		FF05464387	14	U-20-0279 DNA	56	12	44	14	1	2	2	2	56	Pembrolizumab	io	-0.26926
4043	study_visit_2_arm_2							34							Pembrolizumab	io
4043	study_visit_3_arm_2				U-20-1509 DNA	252	11		14	1	4		2	231	Pembrolizumab	io	-0.426857
4043	study_visit_4_arm_2							42	14		4
4044	cycle_visit_2_arm_2		FF05466537	35				22					2	35	Pembrolizumab	io
4044	study_visit_1_arm_2				U-19-5746 DNA	14		27	12		2	9	2	14	Pembrolizumab	io	0.424295
4045	cycle_visit_2_arm_2												1	71	carboplatin/pemetrexed/pembrolizumab	chemo+io
4045	cycle_visit_3_arm_2												3	105	carboplatin/pemetrexed/pembrolizumab	chemo+io
4045	study_visit_1_arm_2		FF05466129	42	U-20-0367 DNA	42	4	34	14	2	12	12	1	42	carboplatin/pemetrexed/pembrolizumab	chemo+io	-0.410165
4045	study_visit_2_arm_2		FF05466119	63									2	134	carboplatin/pemetrexed/pembrolizumab	chemo+io
4046	cycle_visit_2_arm_2							35					2	21	Cisplatin/Pemetrexed	chemo
4046	study_visit_1_arm_2		FF05466058	1	U-20-0193 DNA	1	7	31	9	2	8	8	2	1	Cisplatin/Pemetrexed	chemo	-0.211945
4047	cycle_visit_2_arm_2							32					2	28	Carboplatin/ paclitaxel	chemo
4047	study_visit_1_arm_2				U-20-0650 DNA	21	8		13	2	18	7	1	21	Carboplatin/ paclitaxel	chemo	-0.127328
4047	study_visit_4_arm_2
4048	cycle_visit_12_arm_2							31							Pembrolizumab/pemetrexed	chemo+io
4048	cycle_visit_13_arm_2							31					1	259	Pembrolizumab/pemetrexed	chemo+io
4048	cycle_visit_15_arm_2							28					1	301	Pembrolizumab/pemetrexed	chemo+io
4048	cycle_visit_16_arm_2							28					1	322	Pembrolizumab/pemetrexed	chemo+io
4048	cycle_visit_2_arm_2							33					1	28	carboplatin/pemetrexed/pembrolizumab	chemo+io
4048	cycle_visit_3_arm_2							38					1	49	carboplatin/pemetrexed/pembrolizumab	chemo+io
4048	cycle_visit_4_arm_2							34					2	70	carboplatin/pemetrexed/pembrolizumab	chemo+io
4048	cycle_visit_8_arm_2							34							Pembrolizumab/pemetrexed	chemo+io
4048	study_visit_1_arm_2	28			U-20-0490 DNA	7	5	29	9	2	8	12	1	7	carboplatin/pemetrexed/pembrolizumab	chemo+io	-0.17684
4048	study_visit_2_arm_2							35							Pembrolizumab/pemetrexed	chemo+io
4048	study_visit_3_arm_2							38	11						Pembrolizumab/pemetrexed	chemo+io
4048	study_visit_4_arm_2				U-21-0468 DNA	399	5	25	10	3	14		2	399	Pembrolizumab/pemetrexed	chemo+io	0.584048
4051	cycle_visit_2_arm_2							31					1	28	carboplatin/pemetrexed/pembrolizumab	chemo+io
4051	cycle_visit_3_arm_2												2	49	carboplatin/pemetrexed/pembrolizumab	chemo+io
4051	study_visit_1_arm_2				U-20-0864 DNA	8	9	28	14	1	2	9	1	8	carboplatin/pemetrexed/pembrolizumab	chemo+io	-0.135161
4051	study_visit_3_arm_2				U-20-1836 DNA	196	9	29	0	1	0				Pembrolizumab/pemetrexed	chemo+io	0.156669
4051	study_visit_4_arm_2				U-21-0396 DNA	371					4				Pembrolizumab	io	0.235748
4053	cycle_visit_2_arm_2
4053	study_visit_1_arm_2				U-20-1351 DNA	30	5	32	13	2	14	12	1	29	Carboplatin/ paclitaxel	chemo	0.284275
4053	study_visit_4_arm_2							34	14		11		1	168	Carboplatin/ pemetrexed	chemo
4054	cycle_visit_10_arm_2														Durvalumab	io
4054	cycle_visit_2_arm_2							37					1	98	Durvalumab	io
4054	cycle_visit_3_arm_2							41							Durvalumab	io
4054	cycle_visit_7_arm_2							42							Durvalumab	io
4054	cycle_visit_8_arm_2							45							Durvalumab	io
4054	cycle_visit_9_arm_2							46							Durvalumab	io
4054	study_visit_1_arm_2		FF05466141	28	U-20-1646 DNA	28	12	44	14	1	2	10	1	28	Carboplatin/ paclitaxel	chemo	-0.13497
4054	study_visit_2_arm_2						11	45							Durvalumab	io
4054	study_visit_3_arm_2				U-21-0575 DNA	238	12	46	14	1	4				Durvalumab	io	0.834991
4054	study_visit_4_arm_2						12	48	14	1	4				Durvalumab	io
4055	cycle_visit_11_arm_2							39							Pembrolizumab	io
4055	cycle_visit_12_arm_2							38							Pembrolizumab	io
4055	cycle_visit_3_arm_2												1	49	, Carboplatin/paclitaxel/pembrolizumab	chemo+io
4055	cycle_visit_4_arm_2							25					1	70	, Carboplatin/paclitaxel/pembrolizumab	chemo+io
4055	cycle_visit_8_arm_2							46							Pembrolizumab	io
4055	cycle_visit_9_arm_2							32					2	175	Pembrolizumab	io
4055	study_visit_1_arm_2				U-20-1587 DNA	7	11	34	14	2	0	8	1	7	, Carboplatin/paclitaxel/pembrolizumab	chemo+io	-0.364121
4055	study_visit_2_arm_2						10	39							Pembrolizumab	io
4055	study_visit_3_arm_2				U-21-0331 DNA	196	7	40	14	2	0		1	196	Pembrolizumab	io	0.220496
4055	study_visit_4_arm_2						10		14	1	0		1	406	Pembrolizumab	io
4056	cycle_visit_10_arm_2							22							Pembrolizumab	io
4056	cycle_visit_12_arm_2							24							Pembrolizumab	io
4056	cycle_visit_2_arm_2							28							Pembrolizumab	io
4056	cycle_visit_3_arm_2												2	84	Pembrolizumab	io
4056	cycle_visit_5_arm_2							24							Pembrolizumab	io
4056	study_visit_1_arm_2		FF05466594	21	U-20-1977 DNA	20	8			2	8		1	21	Pembrolizumab	io	-0.266465
4056	study_visit_2_arm_2				U-20-2848 DNA	126	6								Pembrolizumab	io	-0.422188
4056	study_visit_3_arm_2				U-21-0475 DNA	189	8			2	2		3	189	Pembrolizumab	io	0.053568
4056	study_visit_4_arm_2						6			2	0
4057	cycle_visit_2_arm_2												1	84	Durvalumab	io
4057	cycle_visit_5_arm_2
4057	cycle_visit_9_arm_2												1	315	Durvalumab	io
4057	study_visit_1_arm_2				U-20-2072 DNA	14	11	42	14	1	2	4	1	14	Carboplatin/ paclitaxel	chemo	0.0798958
4057	study_visit_2_arm_2				U-20-2843 DNA	112	10						1	98	Durvalumab	io	0.579329
4057	study_visit_3_arm_2				U-21-0661 DNA	197	11	39	14	1	4		1	196	Durvalumab	io	0.20168
4057	study_visit_4_arm_2						9			2	4		2	371	Durvalumab	io
4058	cycle_visit_2_arm_2							30					2	56	Carboplatin/ paclitaxel	chemo
4058	cycle_visit_4_arm_2							33							Durvalumab	io
4058	cycle_visit_7_arm_2							35							Durvalumab	io
4058	cycle_visit_8_arm_2							35					2	266	Durvalumab	io
4058	study_visit_1_arm_2		FF05466735	14	U-20-2077 DNA	14	11	34	14	1	10	6	1	14	Carboplatin/ paclitaxel	chemo	-0.429018
4058	study_visit_2_arm_2		FF05466346	84	U-20-2833 DNA	112	12	33							Durvalumab	io	-0.448923
4058	study_visit_3_arm_2							33	14						Durvalumab	io
4058	study_visit_4_arm_2						10	35	14	1	6				Durvalumab	io
4059	cycle_visit_2_arm_2							34					2	70	Carboplatin/ gemcitabine	chemo
4059	cycle_visit_3_arm_2							38							Carboplatin/ gemcitabine	chemo
4059	study_visit_1_arm_2		FF05464144	35			11	36	13	1	0	5	2	35	Carboplatin/ gemcitabine	chemo
4059	study_visit_4_arm_2						12	34	14	1	2				Carboplatin/ gemcitabine	chemo

## Sheet: MicrobiomeData
microbiome_id	k__Archaea	k__Archaea.p__Euryarchaeota	k__Archaea.p__Euryarchaeota.c__Methanobacteria	k__Archaea.p__Euryarchaeota.c__Methanobacteria.o__Methanobacteriales	k__Archaea.p__Euryarchaeota.c__Methanobacteria.o__Methanobacteriales.f__Methanobacteriaceae	k__Archaea.p__Euryarchaeota.c__Methanobacteria.o__Methanobacteriales.f__Methanobacteriaceae.g__Methanobrevibacter	k__Archaea.p__Euryarchaeota.c__Methanobacteria.o__Methanobacteriales.f__Methanobacteriaceae.g__Methanobrevibacter.s__Methanobrevibacter_smithii	k__Archaea.p__Euryarchaeota.c__Methanobacteria.o__Methanobacteriales.f__Methanobacteriaceae.g__Methanosphaera	k__Archaea.p__Euryarchaeota.c__Methanobacteria.o__Methanobacteriales.f__Methanobacteriaceae.g__Methanosphaera.s__Methanosphaera_stadtmanae	k__Bacteria	k__Bacteria.p__Actinobacteria	k__Bacteria.p__Actinobacteria.c__Actinobacteria	k__Bacteria.p__Actinobacteria.c__Actinobacteria.o__Actinomycetales	k__Bacteria.p__Actinobacteria.c__Actinobacteria.o__Actinomycetales.f__Actinomycetaceae	k__Bacteria.p__Actinobacteria.c__Actinobacteria.o__Actinomycetales.f__Actinomycetaceae.g__Actinomyces	k__Bacteria.p__Actinobacteria.c__Actinobacteria.o__Actinomycetales.f__Actinomycetaceae.g__Actinomyces.s__Actinomyces_graevenitzii	k__Bacteria.p__Actinobacteria.c__Actinobacteria.o__Actinomycetales.f__Actinomycetaceae.g__Actinomyces.s__Actinomyces_naeslundii	k__Bacteria.p__Actinobacteria.c__Actinobacteria.o__Actinomycetales.f__Actinomycetaceae.g__Actinomyces.s__Actinomyces_odontolyticus	k__Bacteria.p__Actinobacteria.c__Actinobacteria.o__Actinomycetales.f__Actinomycetaceae.g__Actinomyces.s__Actinomyces_oris	k__Bacteria.p__Actinobacteria.c__Actinobacteria.o__Actinomycetales.f__Actinomycetaceae.g__Actinomyces.s__Actinomyces_sp_HMSC035G02	k__Bacteria.p__Actinobacteria.c__Actinobacteria.o__Actinomycetales.f__Actinomycetaceae.g__Actinomyces.s__Actinomyces_sp_HPA0247	k__Bacteria.p__Actinobacteria.c__Actinobacteria.o__Actinomycetales.f__Actinomycetaceae.g__Actinomyces.s__Actinomyces_sp_ICM47	k__Bacteria.p__Actinobacteria.c__Actinobacteria.o__Actinomycetales.f__Actinomycetaceae.g__Actinomyces.s__Actinomyces_turicensis	k__Bacteria.p__Actinobacteria.c__Actinobacteria.o__Actinomycetales.f__Actinomycetaceae.g__Actinomyces.s__Actinomyces_viscosus	k__Bacteria.p__Actinobacteria.c__Actinobacteria.o__Bifidobacteriales	k__Bacteria.p__Actinobacteria.c__Actinobacteria.o__Bifidobacteriales.f__Bifidobacteriaceae	k__Bacteria.p__Actinobacteria.c__Actinobacteria.o__Bifidobacteriales.f__Bifidobacteriaceae.g__Bifidobacterium	k__Bacteria.p__Actinobacteria.c__Actinobacteria.o__Bifidobacteriales.f__Bifidobacteriaceae.g__Bifidobacterium.s__Bifidobacterium_adolescentis	k__Bacteria.p__Actinobacteria.c__Actinobacteria.o__Bifidobacteriales.f__Bifidobacteriaceae.g__Bifidobacterium.s__Bifidobacterium_animalis	k__Bacteria.p__Actinobacteria.c__Actinobacteria.o__Bifidobacteriales.f__Bifidobacteriaceae.g__Bifidobacterium.s__Bifidobacterium_bifidum	k__Bacteria.p__Actinobacteria.c__Actinobacteria.o__Bifidobacteriales.f__Bifidobacteriaceae.g__Bifidobacterium.s__Bifidobacterium_breve	k__Bacteria.p__Actinobacteria.c__Actinobacteria.o__Bifidobacteriales.f__Bifidobacteriaceae.g__Bifidobacterium.s__Bifidobacterium_catenulatum	k__Bacteria.p__Actinobacteria.c__Actinobacteria.o__Bifidobacteriales.f__Bifidobacteriaceae.g__Bifidobacterium.s__Bifidobacterium_dentium	k__Bacteria.p__Actinobacteria.c__Actinobacteria.o__Bifidobacteriales.f__Bifidobacteriaceae.g__Bifidobacterium.s__Bifidobacterium_longum	k__Bacteria.p__Actinobacteria.c__Actinobacteria.o__Bifidobacteriales.f__Bifidobacteriaceae.g__Bifidobacterium.s__Bifidobacterium_pseudocatenulatum	k__Bacteria.p__Actinobacteria.c__Actinobacteria.o__Bifidobacteriales.f__Bifidobacteriaceae.g__Bifidobacterium.s__Bifidobacterium_pullorum	k__Bacteria.p__Actinobacteria.c__Actinobacteria.o__Bifidobacteriales.f__Bifidobacteriaceae.g__Parascardovia	k__Bacteria.p__Actinobacteria.c__Actinobacteria.o__Bifidobacteriales.f__Bifidobacteriaceae.g__Parascardovia.s__Parascardovia_denticolens	k__Bacteria.p__Actinobacteria.c__Actinobacteria.o__Bifidobacteriales.f__Bifidobacteriaceae.g__Scardovia	k__Bacteria.p__Actinobacteria.c__Actinobacteria.o__Bifidobacteriales.f__Bifidobacteriaceae.g__Scardovia.s__Scardovia_wiggsiae	k__Bacteria.p__Actinobacteria.c__Actinobacteria.o__Corynebacteriales	k__Bacteria.p__Actinobacteria.c__Actinobacteria.o__Corynebacteriales.f__Corynebacteriaceae	k__Bacteria.p__Actinobacteria.c__Actinobacteria.o__Corynebacteriales.f__Corynebacteriaceae.g__Corynebacterium	k__Bacteria.p__Actinobacteria.c__Actinobacteria.o__Corynebacteriales.f__Corynebacteriaceae.g__Corynebacterium.s__Corynebacterium_amycolatum	k__Bacteria.p__Actinobacteria.c__Actinobacteria.o__Corynebacteriales.f__Corynebacteriaceae.g__Corynebacterium.s__Corynebacterium_argentoratense	k__Bacteria.p__Actinobacteria.c__Actinobacteria.o__Micrococcales	k__Bacteria.p__Actinobacteria.c__Actinobacteria.o__Micrococcales.f__Micrococcaceae	k__Bacteria.p__Actinobacteria.c__Actinobacteria.o__Micrococcales.f__Micrococcaceae.g__Rothia	k__Bacteria.p__Actinobacteria.c__Actinobacteria.o__Micrococcales.f__Micrococcaceae.g__Rothia.s__Rothia_dentocariosa
FF05464140	0	0	0	0	0	0	0	0	0	99.8167	1.32607	0	0	0	0	0	0	0	0	0	0	0	0	0	0	0	0	0	0	0	0	0	0	0	0	0	0	0	0	0	0	0	0	0	0	0	0	0	0
FF05464144	0	0	0	0	0	0	0	0	0	98.9437	1.69342	1.69342	0	0	0	0	0	0	0	0	0	0	0	0	1.69342	1.69342	1.68116	0	0	0	0	0	0.0027	1.67847	0	0	0	0	0.01226	0.01226	0	0	0	0	0	0	0	0	0
FF05464165	0	0	0	0	0	0	0	0	0	99.6686	1.77145	0	0	0	0	0	0	0	0	0	0	0	0	0	0	0	0	0	0	0	0	0	0	0	0	0	0	0	0	0	0	0	0	0	0	0	0	0	0
FF05464166	0	0	0	0	0	0	0	0	0	57.0722	0	0	0	0	0	0	0	0	0	0	0	0	0	0	0	0	0	0	0	0	0	0	0	0	0	0	0	0	0	0	0	0	0	0	0	0	0	0	0
FF05464197	0	0	0	0	0	0	0	0	0	100	5.34791	4.76883	0	0	0	0	0	0	0	0	0	0	0	0	4.76883	4.76883	4.76883	0	4.70055	0	0.06828	0	0	0	0	0	0	0	0	0	0	0	0	0	0	0	0	0	0
FF05464228	0	0	0	0	0	0	0	0	0	99.6841	5.55071	3.28888	0	0	0	0	0	0	0	0	0	0	0	0	3.28888	3.28888	3.28888	2.71132	0	0.46637	0	0	0	0.11119	0	0	0	0	0	0	0	0	0	0	0	0	0	0	0
FF05464242	1.89488	1.89488	1.89488	1.89488	1.89488	1.89488	1.89488	0	0	97.8136	25.4969	8.00701	0.02564	0.02564	0.02564	0	0	0	0.01929	0	0	0	0	0.00635	7.98136	7.98136	7.98136	0	0	5.30985	0	0	0	1.95284	0.71867	0	0	0	0	0	0	0	0	0	0	0	0	0	0
FF05464304	0	0	0	0	0	0	0	0	0	99.9683	0.78677	0.30733	0	0	0	0	0	0	0	0	0	0	0	0	0.30733	0.30733	0.30733	0	0.30733	0	0	0	0	0	0	0	0	0	0	0	0	0	0	0	0	0	0	0	0
FF05464343	0	0	0	0	0	0	0	0	0	99.6686	1.77145	0	0	0	0	0	0	0	0	0	0	0	0	0	0	0	0	0	0	0	0	0	0	0	0	0	0	0	0	0	0	0	0	0	0	0	0	0	0
FF05464387	0	0	0	0	0	0	0	0	0	99.8876	0.68497	0	0	0	0	0	0	0	0	0	0	0	0	0	0	0	0	0	0	0	0	0	0	0	0	0	0	0	0	0	0	0	0	0	0	0	0	0	0
FF05464394	0.71532	0.71532	0.71532	0.71532	0.71532	0.71532	0.71532	0	0	96.4357	5.09233	0.62204	0.0525	0.0525	0.0525	0	0.03086	0	0.02164	0	0	0	0	0	0.56955	0.56955	0.56955	0	0	0	0	0	0.56955	0	0	0	0	0	0	0	0	0	0	0	0	0	0	0	0
FF05464407	0	0	0	0	0	0	0	0	0	98.9437	1.69342	1.69342	0	0	0	0	0	0	0	0	0	0	0	0	1.69342	1.69342	1.68116	0	0	0	0	0	0.0027	1.67847	0	0	0	0	0.01226	0.01226	0	0	0	0	0	0	0	0	0
FF05464443	0.34899	0.34899	0.34899	0.34899	0.34899	0.34899	0.34899	0	0	99.0284	4.89903	0.286	0.04319	0.04319	0.04319	0	0.03207	0	0.01112	0	0	0	0	0	0.24281	0.24281	0.24281	0	0	0	0	0	0.24281	0	0	0	0	0	0	0	0	0	0	0	0	0	0	0	0
FF05464475	0	0	0	0	0	0	0	0	0	98.5493	4.83815	0	0	0	0	0	0	0	0	0	0	0	0	0	0	0	0	0	0	0	0	0	0	0	0	0	0	0	0	0	0	0	0	0	0	0	0	0	0
FF05464521	0	0	0	0	0	0	0	0	0	99.8167	1.32607	0	0	0	0	0	0	0	0	0	0	0	0	0	0	0	0	0	0	0	0	0	0	0	0	0	0	0	0	0	0	0	0	0	0	0	0	0	0
FF05464532	0.41369	0.41369	0.41369	0.41369	0.41369	0.29466	0.29466	0.11903	0.11903	51.7446	0.11365	0.01888	0	0	0	0	0	0	0	0	0	0	0	0	0	0	0	0	0	0	0	0	0	0	0	0	0	0	0	0	0	0	0	0	0	0	0	0	0
FF05464556	0.17482	0.17482	0.17482	0.17482	0.17482	0.17482	0.17482	0	0	98.6484	0.12423	0	0	0	0	0	0	0	0	0	0	0	0	0	0	0	0	0	0	0	0	0	0	0	0	0	0	0	0	0	0	0	0	0	0	0	0	0	0
FF05465958	0	0	0	0	0	0	0	0	0	99.7889	1.15296	0.20808	0	0	0	0	0	0	0	0	0	0	0	0	0.20808	0.20808	0.20808	0	0	0	0	0	0.20808	0	0	0	0	0	0	0	0	0	0	0	0	0	0	0	0
FF05465961	0	0	0	0	0	0	0	0	0	99.9751	2.39246	0	0	0	0	0	0	0	0	0	0	0	0	0	0	0	0	0	0	0	0	0	0	0	0	0	0	0	0	0	0	0	0	0	0	0	0	0	0
FF05465964	0.38098	0.38098	0.38098	0.38098	0.38098	0.38098	0.38098	0	0	98.6772	1.73714	0.06176	0.04858	0.04858	0.04858	0	0	0.00518	0.00654	0	0	0.03687	0	0	0.01318	0.01318	0.01318	0	0	0	0	0	0.01318	0	0	0	0	0	0	0	0	0	0	0	0	0	0	0	0
FF05465966	0.8232	0.8232	0.8232	0.8232	0.8232	0.8232	0.8232	0	0	98.9613	22.5891	7.48793	0.01367	0.01367	0.01367	0	0	0	0.01367	0	0	0	0	0	7.47426	7.47426	7.47426	0	0	5.86377	0	0	0	1.1408	0.46968	0	0	0	0	0	0	0	0	0	0	0	0	0	0
FF05465968	2.66247	2.66247	2.66247	2.66247	2.66247	2.66247	2.66247	0	0	96.9476	24.104	5.20629	0.04029	0.04029	0.04029	0	0	0	0.04029	0	0	0	0	0	5.166	5.166	5.166	0	0	4.66139	0	0	0	0.45198	0.05263	0	0	0	0	0	0	0	0	0	0	0	0	0	0
FF05465981	0	0	0	0	0	0	0	0	0	99.4704	0.99487	0	0	0	0	0	0	0	0	0	0	0	0	0	0	0	0	0	0	0	0	0	0	0	0	0	0	0	0	0	0	0	0	0	0	0	0	0	0
FF05465989	0	0	0	0	0	0	0	0	0	99.7389	1.25086	0.42308	0	0	0	0	0	0	0	0	0	0	0	0	0.42308	0.42308	0.42308	0	0	0	0	0	0.42308	0	0	0	0	0	0	0	0	0	0	0	0	0	0	0	0
FF05465995	0.10298	0.10298	0.10298	0.10298	0.10298	0.10298	0.10298	0	0	99.7095	2.13507	1.4903	0.00292	0.00292	0.00292	0	0	0	0	0	0	0.00292	0	0	1.48738	1.48738	1.48738	0	0	0	0	0	0	0	1.48738	0	0	0	0	0	0	0	0	0	0	0	0	0	0
FF05465999	0	0	0	0	0	0	0	0	0	99.511	2.18742	0.03124	0	0	0	0	0	0	0	0	0	0	0	0	0.03124	0.03124	0.03124	0	0	0	0	0	0	0.03124	0	0	0	0	0	0	0	0	0	0	0	0	0	0	0
FF05466000	0	0	0	0	0	0	0	0	0	99.6841	5.55071	3.28888	0	0	0	0	0	0	0	0	0	0	0	0	3.28888	3.28888	3.28888	2.71132	0	0.46637	0	0	0	0.11119	0	0	0	0	0	0	0	0	0	0	0	0	0	0	0
FF05466001	0	0	0	0	0	0	0	0	0	99.6592	9.7677	5.44318	0	0	0	0	0	0	0	0	0	0	0	0	5.44318	5.44318	5.44318	1.05104	0	0	0	0	0	3.98156	0.39283	0.01775	0	0	0	0	0	0	0	0	0	0	0	0	0
FF05466058	0	0	0	0	0	0	0	0	0	99.9727	3.98803	3.43579	0	0	0	0	0	0	0	0	0	0	0	0	3.43579	3.43579	3.43579	0	0	1.46959	0	0	0.19781	1.76839	0	0	0	0	0	0	0	0	0	0	0	0	0	0	0
FF05466072	1.46817	1.46817	1.46817	1.46817	1.46817	1.46817	1.46817	0	0	97.9307	23.3747	14.3253	0	0	0	0	0	0	0	0	0	0	0	0	14.3253	14.3253	14.3253	0	0	0	0	0	0	0	14.3253	0	0	0	0	0	0	0	0	0	0	0	0	0	0
FF05466077	1.46817	1.46817	1.46817	1.46817	1.46817	1.46817	1.46817	0	0	97.9307	23.3747	14.3253	0	0	0	0	0	0	0	0	0	0	0	0	14.3253	14.3253	14.3253	0	0	0	0	0	0	0	14.3253	0	0	0	0	0	0	0	0	0	0	0	0	0	0
FF05466080	0.60005	0.60005	0.60005	0.60005	0.60005	0.60005	0.60005	0	0	99.2506	0.9617	0.55834	0	0	0	0	0	0	0	0	0	0	0	0	0.55834	0.55834	0.55834	0.55834	0	0	0	0	0	0	0	0	0	0	0	0	0	0	0	0	0	0	0	0	0
FF05466090	0.51319	0.51319	0.51319	0.51319	0.51319	0.51319	0.51319	0	0	99.2212	1.93243	0.13541	0.00938	0.00938	0.00938	0	0	0.00938	0	0	0	0	0	0	0.11074	0.11074	0.11074	0	0	0	0	0	0.11074	0	0	0	0	0	0	0	0	0	0	0	0	0.01529	0.01529	0.01529	0
FF05466092	1.52578	1.52578	1.52578	1.52578	1.52578	1.52578	1.52578	0	0	98.3791	12.9889	8.81158	0.00579	0.00579	0.00579	0	0	0	0.00579	0	0	0	0	0	8.80579	8.80579	8.80579	0	0	0	0	0	0	0.02111	8.78468	0	0	0	0	0	0	0	0	0	0	0	0	0	0
FF05466095	0.76944	0.76944	0.76944	0.76944	0.76944	0.76944	0.76944	0	0	99.1523	1.15185	0	0	0	0	0	0	0	0	0	0	0	0	0	0	0	0	0	0	0	0	0	0	0	0	0	0	0	0	0	0	0	0	0	0	0	0	0	0
FF05466111	1.001	1.001	1.001	1.001	1.001	1.001	1.001	0	0	98.6602	10.1094	4.05273	0.00319	0.00319	0.00319	0	0	0	0	0	0	0	0.00319	0	4.04953	4.04953	4.04953	0	0	0	0	0	0	0	4.04953	0	0	0	0	0	0	0	0	0	0	0	0	0	0
FF05466119	0	0	0	0	0	0	0	0	0	98.4557	7.33253	0.49868	0.14555	0.14555	0.14555	0	0	0	0.14555	0	0	0	0	0	0.26682	0.26682	0.26682	0	0.26682	0	0	0	0	0	0	0	0	0	0	0	0	0	0	0	0	0.08631	0.08631	0.08631	0.08631
FF05466127	1.25503	1.25503	1.25503	1.25503	1.25503	1.25503	1.25503	0	0	98.7211	12.1586	3.90834	0	0	0	0	0	0	0	0	0	0	0	0	3.90834	3.90834	3.90834	0	0	3.71636	0	0	0	0.19197	0	0	0	0	0	0	0	0	0	0	0	0	0	0	0
FF05466129	0	0	0	0	0	0	0	0	0	99.6311	0.00051	0	0	0	0	0	0	0	0	0	0	0	0	0	0	0	0	0	0	0	0	0	0	0	0	0	0	0	0	0	0	0	0	0	0	0	0	0	0
FF05466131	0.10298	0.10298	0.10298	0.10298	0.10298	0.10298	0.10298	0	0	99.7095	2.13507	1.4903	0.00292	0.00292	0.00292	0	0	0	0	0	0	0.00292	0	0	1.48738	1.48738	1.48738	0	0	0	0	0	0	0	1.48738	0	0	0	0	0	0	0	0	0	0	0	0	0	0
FF05466141	0	0	0	0	0	0	0	0	0	99.5964	4.97768	4.97768	0.08466	0.08466	0.08466	0	0	0	0.06953	0	0	0	0	0.01513	4.76591	4.76591	4.76591	0	0	0	0	0	0.03439	4.73152	0	0	0	0	0	0	0	0	0	0	0	0	0	0	0
FF05466147	0.00298	0.00298	0.00298	0.00298	0.00298	0.00298	0.00298	0	0	99.3681	0.01209	0	0	0	0	0	0	0	0	0	0	0	0	0	0	0	0	0	0	0	0	0	0	0	0	0	0	0	0	0	0	0	0	0	0	0	0	0	0
FF05466149	0.76944	0.76944	0.76944	0.76944	0.76944	0.76944	0.76944	0	0	99.1523	1.15185	0	0	0	0	0	0	0	0	0	0	0	0	0	0	0	0	0	0	0	0	0	0	0	0	0	0	0	0	0	0	0	0	0	0	0	0	0	0
FF05466151	1.5322	1.5322	1.5322	1.5322	1.5322	1.5322	1.5322	0	0	98.4678	52.2389	44.2344	0.00496	0.00496	0.00496	0	0	0.00496	0	0	0	0	0	0	44.2227	44.2227	44.2227	36.77	0	5.96948	0	0.2748	0	1.20841	0	0	0	0	0	0	0	0	0	0	0	0.00676	0.00676	0.00676	0
FF05466156	0	0	0	0	0	0	0	0	0	99.9278	6.19551	3.08069	0.02371	0.02371	0.02371	0	0	0	0	0	0.01239	0.01133	0	0	3.03586	3.03586	3.03586	3.01653	0	0	0	0	0	0	0.01934	0	0	0	0	0	0	0	0	0	0	0.02112	0.02112	0.02112	0.00343
FF05466158	0	0	0	0	0	0	0	0	0	99.9155	1.23195	0.01385	0	0	0	0	0	0	0	0	0	0	0	0	0.01385	0.01385	0.01385	0	0	0	0.01385	0	0	0	0	0	0	0	0	0	0	0	0	0	0	0	0	0	0
FF05466170	1.5322	1.5322	1.5322	1.5322	1.5322	1.5322	1.5322	0	0	98.4678	52.2389	44.2344	0.00496	0.00496	0.00496	0	0	0.00496	0	0	0	0	0	0	44.2227	44.2227	44.2227	36.77	0	5.96948	0	0.2748	0	1.20841	0	0	0	0	0	0	0	0	0	0	0	0.00676	0.00676	0.00676	0
FF05466177	0	0	0	0	0	0	0	0	0	99.9564	0.2944	0.2944	0	0	0	0	0	0	0	0	0	0	0	0	0.2944	0.2944	0.2944	0	0	0	0	0	0	0.2944	0	0	0	0	0	0	0	0	0	0	0	0	0	0	0
FF05466194	1.91822	1.91822	1.91822	1.91822	1.91822	1.91822	1.91822	0	0	97.8372	3.65381	0.02756	0.0174	0.0174	0.0174	0.0174	0	0	0	0	0	0	0	0	0.00057	0.00057	0	0	0	0	0	0	0	0	0	0	0.00057	0.00057	0	0	0	0	0	0	0	0.00959	0.00959	0.00959	0.00959
FF05466196	0	0	0	0	0	0	0	0	0	99.9727	3.98803	3.43579	0	0	0	0	0	0	0	0	0	0	0	0	3.43579	3.43579	3.43579	0	0	1.46959	0	0	0.19781	1.76839	0	0	0	0	0	0	0	0	0	0	0	0	0	0	0
FF05466254	0.41369	0.41369	0.41369	0.41369	0.41369	0.29466	0.29466	0.11903	0.11903	51.7446	0.11365	0.01888	0	0	0	0	0	0	0	0	0	0	0	0	0	0	0	0	0	0	0	0	0	0	0	0	0	0	0	0	0	0	0	0	0	0	0	0	0
FF05466260	0	0	0	0	0	0	0	0	0	99.8876	0.68497	0	0	0	0	0	0	0	0	0	0	0	0	0	0	0	0	0	0	0	0	0	0	0	0	0	0	0	0	0	0	0	0	0	0	0	0	0	0
FF05466264	1.18442	1.18442	1.18442	1.18442	1.18442	0.87322	0.87322	0.3112	0.3112	98.5846	3.85381	2.10856	0	0	0	0	0	0	0	0	0	0	0	0	2.08292	2.08292	2.08292	0.28166	0	0.03113	0	0	1.65684	0.1133	0	0	0	0	0	0	0.02564	0.02564	0.02564	0	0.02564	0	0	0	0
FF05466271	0.91979	0.91979	0.91979	0.91979	0.91979	0.91979	0.91979	0	0	98.4103	11.4958	2.44244	0	0	0	0	0	0	0	0	0	0	0	0	2.44244	2.44244	2.44244	0	0	2.24452	0	0	0	0.17058	0.02733	0	0	0	0	0	0	0	0	0	0	0	0	0	0
FF05466275	0.80084	0.80084	0.80084	0.80084	0.80084	0.80084	0.80084	0	0	98.628	7.31478	2.68142	0	0	0	0	0	0	0	0	0	0	0	0	2.68142	2.68142	2.68142	0	0	2.5987	0	0	0	0.08272	0	0	0	0	0	0	0	0	0	0	0	0	0	0	0
FF05466292	0.14483	0.14483	0.14483	0.14483	0.14483	0.14483	0.14483	0	0	88.4564	0.18185	0.08689	0	0	0	0	0	0	0	0	0	0	0	0	0.08689	0.08689	0.08689	0	0.08689	0	0	0	0	0	0	0	0	0	0	0	0	0	0	0	0	0	0	0	0
FF05466293	0	0	0	0	0	0	0	0	0	99.956	1.45138	0.41054	0	0	0	0	0	0	0	0	0	0	0	0	0.41054	0.41054	0.41054	0	0	0	0	0	0	0.41054	0	0	0	0	0	0	0	0	0	0	0	0	0	0	0
FF05466297	0	0	0	0	0	0	0	0	0	99.9727	3.98803	3.43579	0	0	0	0	0	0	0	0	0	0	0	0	3.43579	3.43579	3.43579	0	0	1.46959	0	0	0.19781	1.76839	0	0	0	0	0	0	0	0	0	0	0	0	0	0	0
FF05466302	0.10298	0.10298	0.10298	0.10298	0.10298	0.10298	0.10298	0	0	99.7095	2.13507	1.4903	0.00292	0.00292	0.00292	0	0	0	0	0	0	0.00292	0	0	1.48738	1.48738	1.48738	0	0	0	0	0	0	0	1.48738	0	0	0	0	0	0	0	0	0	0	0	0	0	0
FF05466307	0	0	0	0	0	0	0	0	0	99.833	0.23364	0	0	0	0	0	0	0	0	0	0	0	0	0	0	0	0	0	0	0	0	0	0	0	0	0	0	0	0	0	0	0	0	0	0	0	0	0	0
FF05466308	0.76176	0.76176	0.76176	0.76176	0.76176	0.76176	0.76176	0	0	98.9992	43.0885	11.3659	0.08066	0.08066	0.08066	0	0	0	0.08066	0	0	0	0	0	11.2553	11.2553	11.2553	0	0	9.5144	0	0	0	1.13259	0.60836	0	0	0	0	0	0.02988	0.02988	0.02988	0.02988	0	0	0	0	0
FF05466309	1.87454	1.87454	1.87454	1.87454	1.87454	1.87454	1.87454	0	0	97.1316	3.99463	0.8967	0.00229	0.00229	0.00229	0	0	0	0	0	0	0.00229	0	0	0.89441	0.89441	0.89441	0	0	0	0	0	0.89441	0	0	0	0	0	0	0	0	0	0	0	0	0	0	0	0
FF05466313	0.91299	0.91299	0.91299	0.91299	0.91299	0.72181	0.72181	0.19118	0.19118	99.0106	0.95575	0.00182	0	0	0	0	0	0	0	0	0	0	0	0	0.00182	0.00182	0.00182	0	0	0	0	0	0.00182	0	0	0	0	0	0	0	0	0	0	0	0	0	0	0	0
FF05466314	0	0	0	0	0	0	0	0	0	100	9.17	1.93231	0	0	0	0	0	0	0	0	0	0	0	0	1.93231	1.93231	1.93231	0	0	0	0	0	0	1.93231	0	0	0	0	0	0	0	0	0	0	0	0	0	0	0
FF05466328	0	0	0	0	0	0	0	0	0	99.645	3.06277	1.31318	0	0	0	0	0	0	0	0	0	0	0	0	1.31318	1.31318	1.31318	1.02865	0	0	0	0	0	0.28453	0	0	0	0	0	0	0	0	0	0	0	0	0	0	0
FF05466332	0	0	0	0	0	0	0	0	0	99.4198	0.15079	0.11752	0.01926	0.01926	0.01926	0	0	0	0	0	0	0.01926	0	0	0.09827	0.09827	0.09827	0	0	0.09827	0	0	0	0	0	0	0	0	0	0	0	0	0	0	0	0	0	0	0
FF05466346	2.55761	2.55761	2.55761	2.55761	2.55761	2.55761	2.55761	0	0	96.6964	5.41564	1.94331	0.05311	0.05311	0.05311	0	0.05311	0	0	0	0	0	0	0	1.89021	1.89021	1.89021	0	0	0	0	0	1.86708	0.02313	0	0	0	0	0	0	0	0	0	0	0	0	0	0	0
FF05466375	0	0	0	0	0	0	0	0	0	99.6083	7.64173	7.23083	0	0	0	0	0	0	0	0	0	0	0	0	7.23083	7.23083	7.23083	0	0	3.04992	0	0	0	4.18091	0	0	0	0	0	0	0	0	0	0	0	0	0	0	0
FF05466380	1.87454	1.87454	1.87454	1.87454	1.87454	1.87454	1.87454	0	0	97.1316	3.99463	0.8967	0.00229	0.00229	0.00229	0	0	0	0	0	0	0.00229	0	0	0.89441	0.89441	0.89441	0	0	0	0	0	0.89441	0	0	0	0	0	0	0	0	0	0	0	0	0	0	0	0
FF05466382	0	0	0	0	0	0	0	0	0	99.7889	1.15296	0.20808	0	0	0	0	0	0	0	0	0	0	0	0	0.20808	0.20808	0.20808	0	0	0	0	0	0.20808	0	0	0	0	0	0	0	0	0	0	0	0	0	0	0	0
FF05466384	0.60005	0.60005	0.60005	0.60005	0.60005	0.60005	0.60005	0	0	99.2506	0.9617	0.55834	0	0	0	0	0	0	0	0	0	0	0	0	0.55834	0.55834	0.55834	0.55834	0	0	0	0	0	0	0	0	0	0	0	0	0	0	0	0	0	0	0	0	0
FF05466387	4.412	4.412	4.412	4.412	4.412	4.412	4.412	0	0	95.4715	36.8276	11.4384	0.0293	0.0293	0.0293	0	0	0	0.0293	0	0	0	0	0	11.4091	11.4091	11.4091	0	0	8.02751	0	0	0	2.30773	1.07387	0	0	0	0	0	0	0	0	0	0	0	0	0	0
FF05466537	1.51973	1.51973	1.51973	1.51973	1.51973	1.51973	1.51973	0	0	98.2441	3.91327	3.51025	0.00215	0.00215	0.00215	0	0	0	0	0	0	0.00215	0	0	3.50809	3.50809	3.50809	0	3.50809	0	0	0	0	0	0	0	0	0	0	0	0	0	0	0	0	0	0	0	0
FF05466551	1.5322	1.5322	1.5322	1.5322	1.5322	1.5322	1.5322	0	0	98.4678	52.2389	44.2344	0.00496	0.00496	0.00496	0	0	0.00496	0	0	0	0	0	0	44.2227	44.2227	44.2227	36.77	0	5.96948	0	0.2748	0	1.20841	0	0	0	0	0	0	0	0	0	0	0	0.00676	0.00676	0.00676	0
FF05466560	0	0	0	0	0	0	0	0	0	99.6083	7.64173	7.23083	0	0	0	0	0	0	0	0	0	0	0	0	7.23083	7.23083	7.23083	0	0	3.04992	0	0	0	4.18091	0	0	0	0	0	0	0	0	0	0	0	0	0	0	0
FF05466562	0	0	0	0	0	0	0	0	0	99.3223	0.85653	0.11097	0	0	0	0	0	0	0	0	0	0	0	0	0.07814	0.07814	0.07814	0	0.07271	0	0	0	0.00543	0	0	0	0	0	0	0	0	0	0	0	0	0.03283	0.03283	0.03283	0
FF05466564	5.12405	5.12405	5.12405	5.12405	5.12405	5.12405	5.12405	0	0	94.3611	30.3263	5.67265	0.03925	0.03925	0.03925	0	0	0	0.03925	0	0	0	0	0	5.6334	5.6334	5.6334	0	0	5.29634	0	0	0	0.16218	0.17487	0	0	0	0	0	0	0	0	0	0	0	0	0	0
FF05466567	0	0	0	0	0	0	0	0	0	99.645	3.06277	1.31318	0	0	0	0	0	0	0	0	0	0	0	0	1.31318	1.31318	1.31318	1.02865	0	0	0	0	0	0.28453	0	0	0	0	0	0	0	0	0	0	0	0	0	0	0
FF05466580	0.80084	0.80084	0.80084	0.80084	0.80084	0.80084	0.80084	0	0	98.628	7.31478	2.68142	0	0	0	0	0	0	0	0	0	0	0	0	2.68142	2.68142	2.68142	0	0	2.5987	0	0	0	0.08272	0	0	0	0	0	0	0	0	0	0	0	0	0	0	0
FF05466581	0.80084	0.80084	0.80084	0.80084	0.80084	0.80084	0.80084	0	0	98.628	7.31478	2.68142	0	0	0	0	0	0	0	0	0	0	0	0	2.68142	2.68142	2.68142	0	0	2.5987	0	0	0	0.08272	0	0	0	0	0	0	0	0	0	0	0	0	0	0	0
FF05466582	1.18442	1.18442	1.18442	1.18442	1.18442	0.87322	0.87322	0.3112	0.3112	98.5846	3.85381	2.10856	0	0	0	0	0	0	0	0	0	0	0	0	2.08292	2.08292	2.08292	0.28166	0	0.03113	0	0	1.65684	0.1133	0	0	0	0	0	0	0.02564	0.02564	0.02564	0	0.02564	0	0	0	0
FF05466584	0.14014	0.14014	0.14014	0.14014	0.14014	0.14014	0.14014	0	0	99.3606	0.75978	0.43281	0	0	0	0	0	0	0	0	0	0	0	0	0.43281	0.43281	0.43281	0	0.39189	0	0	0	0	0.04092	0	0	0	0	0	0	0	0	0	0	0	0	0	0	0
FF05466594	0	0	0	0	0	0	0	0	0	99.9523	0.31873	0	0	0	0	0	0	0	0	0	0	0	0	0	0	0	0	0	0	0	0	0	0	0	0	0	0	0	0	0	0	0	0	0	0	0	0	0	0
FF05466597	0.14014	0.14014	0.14014	0.14014	0.14014	0.14014	0.14014	0	0	99.3606	0.75978	0.43281	0	0	0	0	0	0	0	0	0	0	0	0	0.43281	0.43281	0.43281	0	0.39189	0	0	0	0	0.04092	0	0	0	0	0	0	0	0	0	0	0	0	0	0	0
FF05466606	0	0	0	0	0	0	0	0	0	100	4.86994	1.63197	0	0	0	0	0	0	0	0	0	0	0	0	1.63197	1.63197	1.63197	0.09977	0	0	0	0	0	1.50771	0	0.0245	0	0	0	0	0	0	0	0	0	0	0	0	0
FF05466611	0.76944	0.76944	0.76944	0.76944	0.76944	0.76944	0.76944	0	0	99.1523	1.15185	0	0	0	0	0	0	0	0	0	0	0	0	0	0	0	0	0	0	0	0	0	0	0	0	0	0	0	0	0	0	0	0	0	0	0	0	0	0
FF05466614	0	0	0	0	0	0	0	0	0	100	5.34791	4.76883	0	0	0	0	0	0	0	0	0	0	0	0	4.76883	4.76883	4.76883	0	4.70055	0	0.06828	0	0	0	0	0	0	0	0	0	0	0	0	0	0	0	0	0	0
FF05466617	0	0	0	0	0	0	0	0	0	99.0613	0	0	0	0	0	0	0	0	0	0	0	0	0	0	0	0	0	0	0	0	0	0	0	0	0	0	0	0	0	0	0	0	0	0	0	0	0	0	0
FF05466619	0	0	0	0	0	0	0	0	0	99.8559	1.33179	0	0	0	0	0	0	0	0	0	0	0	0	0	0	0	0	0	0	0	0	0	0	0	0	0	0	0	0	0	0	0	0	0	0	0	0	0	0
FF05466624	0	0	0	0	0	0	0	0	0	99.9523	0.31873	0	0	0	0	0	0	0	0	0	0	0	0	0	0	0	0	0	0	0	0	0	0	0	0	0	0	0	0	0	0	0	0	0	0	0	0	0	0
FF05466627	3.65986	3.65986	3.65986	3.65986	3.65986	3.65986	3.65986	0	0	96.1052	12.9439	0.56501	0.09443	0.09443	0.09443	0.0057	0	0.00828	0.03411	0	0	0.04634	0	0	0.47058	0.47058	0.47058	0	0	0	0	0	0	0.01126	0.45932	0	0	0	0	0	0	0	0	0	0	0	0	0	0
FF05466731	0.14014	0.14014	0.14014	0.14014	0.14014	0.14014	0.14014	0	0	99.3606	0.75978	0.43281	0	0	0	0	0	0	0	0	0	0	0	0	0.43281	0.43281	0.43281	0	0.39189	0	0	0	0	0.04092	0	0	0	0	0	0	0	0	0	0	0	0	0	0	0
FF05466734	0.80084	0.80084	0.80084	0.80084	0.80084	0.80084	0.80084	0	0	98.628	7.31478	2.68142	0	0	0	0	0	0	0	0	0	0	0	0	2.68142	2.68142	2.68142	0	0	2.5987	0	0	0	0.08272	0	0	0	0	0	0	0	0	0	0	0	0	0	0	0
FF05466735	0.77566	0.77566	0.77566	0.77566	0.77566	0.77566	0.77566	0	0	99.0251	14.2703	4.27601	0.02028	0.02028	0.02028	0	0	0	0.02028	0	0	0	0	0	4.25573	4.25573	4.25573	0	0	3.45546	0	0	0	0.4628	0.33747	0	0	0	0	0	0	0	0	0	0	0	0	0	0
FF05466747	0	0	0	0	0	0	0	0	0	99.1903	1.38784	0.15967	0.00182	0.00182	0.00182	0	0	0	0	0	0.00182	0	0	0	0.15785	0.15785	0.15785	0	0	0.06264	0	0	0.03153	0.06368	0	0	0	0	0	0	0	0	0	0	0	0	0	0	0
FF05466751	0	0	0	0	0	0	0	0	0	99.8031	0.76867	0.14602	0	0	0	0	0	0	0	0	0	0	0	0	0.14602	0.14602	0.14602	0	0	0	0	0	0	0.10132	0	0.0447	0	0	0	0	0	0	0	0	0	0	0	0	0
[truncated: 635 more columns]

## Sheet: NanostringData
patient.id	blood_id	visit	ADORA2A	AHR	B3GAT1	BCL6	BTLA	C10orf54	CCR4	CCR6	CD127	CD160	CD200R1	CD244	CD27	CD274	CD276	CD28	CD3D	CD3E	CD4	CD80	CD86	CD8A	CD96	CDKN1B	CDKN2A..ARF.	CDKN2A..p16.	CEACAM1	CTLA4	CXCR3	EGR1	EOMES	FOXO1	FOXP3	GATA3	GRAIL	GZMB	HAVCR2	IFNG	IL.10	IL.17A	IL.2	IL.21	IL.4	IL2RA	IL6	ITCH	KIR.Activating.Subgroup.1
4000	U-18-4795 DNA	SV1	201.17	146.22	9.81	24.53	123.65	165.84	54.95	58.88	3610.31	115.8	20.61	640.81	451.41	3390.49	65.75	162.9	1196.24	2126.54	371.92	10.79	1.96	2394.44	623.14	127.57	2471.97	26.5	3.93	206.08	74.58	4.91	109.91	305.19	60.84	416.08	2.94	1047.08	11.78	35.33	3.93	89.3	4.91	4.91	17.66	96.17	474.96	282.62	25.51
4000	U-19-1358 DNA	SV3	196.84	130.29	11.21	40.63	112.08	249.38	64.45	41.33	2072.11	143.6	21.02	859.53	429.41	2955.45	78.46	165.32	1323.26	2165.98	444.12	13.31	5.6	2521.13	659.88	119.79	6217.72	24.52	7.71	410.5	93.87	28.72	72.15	333.44	132.4	591.93	1	1443.75	11.21	65.85	3.5	260.59	6.3	16.81	35.03	87.56	1473.17	252.88	64.45
4000	U-19-4429 DNA	SV4	308.84	132.49	8.22	49.34	129.75	319.8	74.92	66.7	3391.72	150.76	27.41	317.06	665.19	1525	7.31	159.9	1237.17	2384.81	631.38	16.45	5.48	2107.95	678.89	145.28	3068.27	5.48	5.48	328.02	163.56	18.27	112.39	504.37	179.09	831.48	1	755.65	10.05	63.05	1.83	191.88	3.65	10.05	30.15	119.7	95.94	267.72	53.91
4002	U-18-6426 DNA	SV1	190.49	242.97	13.61	58.31	157.45	219.65	95.25	93.3	3691.27	209.93	34.99	31.1	369.32	15.55	31.1	118.57	956.35	1854.38	433.47	13.61	38.88	1368.43	775.57	147.73	64.15	5.83	9.72	351.83	128.29	101.08	64.15	377.1	50.54	480.12	21.38	666.72	38.88	79.7	5.83	1.94	17.49	42.76	23.33	73.86	19.44	328.5	19.44
4002	U-19-2353 DNA	SV3	176.24	205.96	8.2	33.81	150.62	366.83	69.68	45.08	3605.75	155.75	36.89	658.85	615.82	1638.42	47.13	171.12	1279.79	2639.5	759.27	10.25	4.1	1803.39	740.82	128.08	7014.77	57.38	11.27	335.06	170.09	36.89	46.11	480.56	113.74	751.07	10.25	917.06	14.35	57.38	8.2	240.79	11.27	21.52	23.57	92.22	1344.34	236.69	14.35
4002	U-19-5345 DNA	SV4
4003	U-18-5646 DNA	SV1	451.02	215.02	31.47	52.44	246.49	534.93	241.24	188.8	2312.78	356.62	52.44	4462.99	807.64	27087.4	5401.74	440.53	1478.92	1977.14	943.99	209.78	57.69	1143.28	173.07	964.97	107238	650.31	89.15	823.37	173.07	146.84	78.67	1033.15	451.02	1966.65	110.13	262.22	62.93	251.73	15.73	3167.62	89.15	215.02	78.67	639.82	2108.25	246.49	10.49
4003	U-19-1239 DNA	SV3	207.59	235.15	3.45	30.15	114.56	260.99	133.51	86.14	2848.51	71.49	33.59	373.83	590.03	2744.29	136.09	297.17	1212.79	2068.12	847.58	24.98	5.17	577.97	766.61	236.01	11349.3	63.74	17.23	695.12	125.76	32.73	15.5	722.68	240.32	1179.2	6.89	63.74	19.81	42.21	6.89	1003.48	8.61	25.84	34.45	175.72	744.21	215.34	6.89
4004	U-18-6456 DNA	SV1	181.87	151.14	13.29	39.03	151.97	264.91	76.4	40.69	3604.98	81.38	20.76	112.94	310.59	14.12	48.17	98.82	1147.68	2013.01	516.54	14.12	14.12	1646.78	729.13	139.52	57.3	2.49	5.81	424.36	107.13	19.93	92.18	233.36	76.4	412.73	5.81	891.07	18.27	58.96	4.98	1.66	27.4	16.61	18.27	76.4	58.96	279.03	106.3
4004	U-19-0013 DNA	SV4
4005	U-18-7434 DNA	SV1	188.81	186.9	5.75	23	186.9	235.78	95.84	65.17	3495.46	147.6	45.05	689.12	607.66	5654.84	101.6	207.98	1379.21	1711.79	437.05	9.58	10.54	948.86	713.08	92.01	9326.65	34.5	6.71	749.51	122.68	24.92	35.46	357.5	180.19	462.93	5.75	382.42	30.67	92.97	16.29	96.8	6.71	13.42	73.8	220.44	669	221.4	23.96
4005	U-19-0464 DNA	SV4	92.9	468.33	8.95	312.37	42.19	409.53	54.55	59.23	1557.56	76.71	5.11	317.9	153.84	307.25	227.14	78.41	372.03	790.07	357.54	16.62	24.29	669.05	350.29	141.05	2315.25	1.7	29.4	449.58	46.88	522.88	27.27	304.27	111.22	328.13	1.7	1498.33	111.65	30.26	26.42	117.19	5.54	13.21	7.24	109.09	6157.38	294.04	228.41
4007	U-18-7429 DNA	SV1	190.28	170.04	2.02	28.34	141.7	309.72	68.83	34.41	2981.79	80.97	18.22	500	601.22	2147.78	54.66	216.6	1228.75	2163.98	769.23	10.12	2.02	941.3	633.61	135.63	5789.5	50.61	4.05	576.93	64.78	10.12	28.34	710.53	97.17	906.89	4.05	277.33	8.1	58.7	2.02	388.67	2.02	16.19	42.51	89.07	293.52	232.79	2.02
4007	U-19-0752 DNA	SV2	131.1	172.7	6.93	112.82	88.87	524.39	51.68	39.08	1217.07	76.89	15.76	866.63	266.61	1157.82	338.46	92.02	651.08	1046.89	525.65	13.24	69.96	967.48	315.14	108.41	7105.76	19.54	8.19	252.74	89.5	724.82	35.3	216.82	67.44	479.01	3.15	716.63	35.93	52.94	8.19	143.07	7.56	13.87	15.13	75	4570.15	175.85	1
4007	U-19-2216 DNA	SV3	249.55	249.55	6.45	48.4	112.94	379.71	95.73	76.37	3022.6	103.26	62.39	1201.51	537.83	3396.93	561.49	206.53	1144.5	2240.6	613.13	19.36	8.61	1683.4	728.22	121.55	13837.3	43.03	21.51	477.59	179.63	139.84	66.69	502.33	175.33	1269.28	9.68	576.55	21.51	72.07	7.53	433.49	10.76	33.35	67.77	166.73	1383.3	263.54	1.08
4007	U-19-5316 DNA	SV4	162.38	259.47	10.04	45.2	160.71	318.06	118.86	77.01	3960.74	97.09	31.81	758.33	532.34	4919.96	120.53	247.76	1014.46	1951.91	560.8	23.44	6.7	1533.41	604.32	73.66	18658.7	93.75	16.74	388.37	180.79	26.78	73.66	497.19	160.71	986	10.04	467.05	15.07	78.68	3.35	135.6	10.04	20.09	83.7	157.36	463.7	227.67	1.67
4009	U-18-7974 DNA	SV1
4009	U-19-1204 DNA	SV2
4009	U-19-2927 DNA	SV3	281.01	211.5	2.96	39.19	179.7	595.31	144.2	113.15	6629.71	91.7	46.59	414.87	732.85	1964.14	223.33	198.19	1232.02	2578.67	976.89	19.23	11.83	596.05	630.06	124.98	5876.15	17.75	11.83	563.51	150.86	134.59	37.72	743.21	267.7	1473.84	7.4	337.22	30.32	28.84	5.92	925.13	12.57	32.54	24.4	356.44	2908.49	220.37	31.06
4009	U-19-4819 DNA	SV4	243.68	290.14	4.07	42.38	180.11	482.48	161.37	131.21	4459.65	53.79	64.38	1122.25	696.82	3013.03	73.35	234.72	1050.53	2303.17	928.28	22	9.78	390.38	719.64	97.8	6615.31	13.85	15.48	352.89	162.18	158.11	21.19	558.27	317.03	1336.59	7.33	141.81	17.93	26.89	3.26	427.87	5.7	19.56	128.77	308.88	1154.03	268.95	8.15
4010	U-19-0150 DNA	SV1	172.03	284.69	3.04	61.66	139.3	261.1	105.81	79.93	3006.03	80.69	55.57	704.12	495.55	5031.62	108.09	188.78	720.11	1904.56	616.58	12.18	6.85	416.38	685.09	65.46	11272.8	45.67	12.94	503.92	204.77	113.42	32.73	342.55	239.02	1004.04	1	755.88	35.78	50.24	16.75	64.7	5.33	20.55	85.26	168.99	6066.11	200.2	25.88
4010	U-19-3275 DNA	SV3	188.13	245.76	3.31	29.81	176.87	275.57	58.29	123.87	3002.1	115.92	56.31	468.33	545.84	3449.9	11.26	237.15	1227.47	1769.33	521.33	15.24	5.3	578.3	672.36	90.09	6328.79	48.36	23.18	335.19	200.71	57.63	49.02	274.24	221.91	960.51	1	329.89	11.92	70.88	1.32	74.85	1.99	20.54	82.8	197.4	496.82	171.57	7.29
4010	U-20-0655 DNA	SV4	217.53	202.64	7.12	54.38	121.71	348.95	89.34	113.3	2412.9	127.54	48.56	604.03	523.11	982.12	15.54	161.21	980.83	1490.98	541.23	11.65	20.07	532.82	518.58	143.08	4428.93	61.5	9.06	473.9	231.77	295.87	49.85	436.35	365.79	1069.52	7.12	865.59	25.25	73.8	2.59	101.64	1.94	25.25	55.68	180.63	801.49	203.29	28.49
4011	U-19-0469 DNA	SV1	135.37	271.37	5.64	95.26	125.34	475.06	118.45	136.63	4777.51	137.25	16.92	478.19	379.79	1954.12	13.16	203.06	890.57	2054.4	654.3	9.4	15.04	872.4	689.4	85.23	8136.75	31.34	16.29	629.86	82.73	97.77	40.74	429.31	155.43	723.87	2.51	770.87	35.1	18.17	10.65	777.14	3.76	11.28	5.01	201.8	5561.54	272	50.14
4011	U-19-1567 DNA	SV4	247.99	188.25	4.51	39.45	154.43	515.14	122.87	178.1	5937.12	72.14	33.82	329.15	705.65	2561.07	134.14	279.55	1285.04	2618.55	916.44	11.27	6.76	1040.43	826.26	225.45	10131.5	39.45	12.4	693.25	137.52	48.47	54.11	980.69	220.94	1492.45	5.64	291.95	28.18	24.8	7.89	707.9	10.15	21.42	20.29	190.5	621.1	308.86	19.16
4014	U-19-1046 DNA	SV1	277.9	198.79	7.1	35.5	164.31	337.74	119.68	81.14	4727.4	85.2	42.6	403.67	692.73	3066.06	81.14	255.59	1284.03	2754.69	1164.35	19.27	8.11	460.47	756.63	212.99	7331.98	33.47	9.13	832.7	188.65	74.04	21.3	1034.53	226.18	1167.4	5.07	324.56	14.2	47.67	7.1	179.52	2.03	15.21	21.3	207.92	986.86	289.06	13.19
4014	U-19-2840 DNA	SV2	233.84	198.13	6.91	35.71	80.63	408.93	64.51	42.62	3915.32	57.6	39.16	675.02	580.56	4563.85	63.35	289.13	1276.31	2871.7	1075.88	13.82	8.06	490.71	716.48	408.93	9790.04	41.47	14.97	1072.42	104.82	38.01	27.65	1191.07	229.23	1194.52	3.46	196.98	19.58	36.86	3.46	216.56	5.76	17.28	25.34	202.74	816.7	277.61	14.97
4014	U-19-4400 DNA	SV3	216.09	170.11	23.91	49.65	155.4	461.6	57.01	69.88	4159.91	82.76	37.7	550.79	713.55	1963.17	20.23	207.81	1348.02	2399.95	937.91	20.23	18.39	502.06	694.24	110.34	2456.04	12.87	6.44	442.29	116.78	37.7	17.47	764.12	202.29	921.36	2.76	435.85	12.87	54.25	1.84	60.69	1.84	9.2	32.18	171.95	455.16	237.24	26.67
4015	U-19-0689 DNA	SV1	260.76	258.11	6.62	37.72	154.21	327.61	105.89	78.1	3847.22	258.78	25.81	1166.81	630.72	3319.08	619.47	255.47	1236.96	2356.12	648.59	29.12	12.57	2409.06	823.98	160.82	11075.1	18.53	16.55	503.65	135.01	41.7	106.55	639.33	218.4	1103.93	9.93	349.45	18.53	56.26	6.62	147.59	18.53	27.14	43.02	245.54	699.56	283.26	1
4015	U-19-2176 DNA	SV2	211.64	211.64	5.69	48.4	111.04	298.95	97.75	45.55	3203.08	204.05	29.42	686.17	633.97	4504.24	28.47	160.39	1268.89	2346.08	581.77	10.44	2.85	2119.25	739.32	128.12	8104.97	45.55	10.44	347.36	131.92	18.98	75.92	507.75	239.16	1203.41	5.69	409.99	9.49	36.06	4.75	1136.02	3.8	12.34	31.32	163.24	441.31	242.01	1
4015	U-19-4329 DNA	SV3
4016	U-19-0747 DNA	SV1	134.94	163	20.04	51.44	101.54	356.05	77.49	53.44	2380.8	147.63	14.7	562.47	306.62	506.36	258.52	105.55	1363.42	2085.54	396.13	16.7	15.36	1895.16	637.95	254.51	3338.74	10.69	9.35	776.9	57.45	94.86	54.78	362.73	58.12	490.99	3.34	1885.81	47.43	62.13	20.04	315.97	18.04	26.72	12.02	96.86	905.83	338.02	35.4
4016	U-19-2223 DNA	SV2	274.8	160.58	22.62	30.53	119.87	422.94	80.29	113.09	3787.24	151.53	28.27	798.38	454.6	1609.21	361.87	140.23	1485.95	2510.5	562.04	29.4	20.36	2276.41	693.22	413.89	9050.25	30.53	26.01	780.29	156.06	32.79	91.6	574.48	149.27	758.8	5.65	1191.92	41.84	68.98	13.57	1136.51	18.09	38.45	21.49	218.26	378.84	374.31	23.75
4017	U-19-0903 DNA	SV1	122.21	529.16	4.41	108.98	126.62	641.92	41.58	51.66	3496.21	144.26	15.12	1232.18	337.65	757.83	588.37	76.22	661.45	1189.97	506.48	22.05	68.03	626.8	389.94	111.5	5494.41	11.34	16.38	292.3	45.99	794.36	23.94	324.42	79.37	308.67	16.38	805.07	60.47	22.68	40.32	73.7	11.97	17.01	13.23	124.1	4659.73	245.68	66.14
4017	U-19-2358 DNA	SV2	196.55	341.14	5.27	49.7	172.45	494.01	70.79	48.95	5361.87	61	18.07	196.55	734.24	1825.44	103.92	175.47	1134.12	2464.05	713.16	27.11	13.56	914.98	683.04	88.86	5974.87	23.35	14.31	921.01	113.71	45.18	18.83	733.49	317.8	712.41	3.01	219.14	64.76	34.64	16.57	222.91	9.79	47.44	10.54	307.25	3663.69	231.95	12.05
4017	U-19-4058 DNA	SV3	231.25	255.87	5.28	47.48	194.32	533.72	98.48	65.07	6401.15	58.91	19.34	307.75	856.42	1893.97	113.43	142.44	1192.3	2424.17	750.02	32.53	14.07	1090.31	684.08	215.42	7645.33	35.17	12.31	716.61	152.99	73.86	39.57	742.11	285.77	881.04	2.64	111.67	51.88	27.26	16.71	552.19	9.67	24.62	18.46	330.61	3845.09	299.83	15.83
4017	U-20-0735 DNA	SV4
4018	U-19-1414 DNA	SV1	219.82	213.8	6.01	26.06	215.81	292.64	112.92	82.85	4369.62	94.21	54.79	483.73	508.45	1753.86	16.7	199.77	1277.48	2623.11	743.64	13.36	5.35	1468.57	722.26	102.22	4475.85	23.38	10.02	367.48	251.22	98.88	66.81	412.91	163.69	971.47	1.34	499.1	17.37	46.77	2.67	308.01	4.68	23.38	52.11	137.64	1293.51	229.17	4.01
4018	U-19-2953 DNA	SV2	161.81	173.86	10.15	32.36	123.1	284.27	65.36	60.28	2471.54	245.57	32.36	584.41	343.29	2070.51	24.75	142.77	1253.85	2422.05	669.44	12.06	8.88	2041.95	632	78.05	5328.25	20.94	9.52	359.15	189.73	121.2	85.03	343.29	98.99	957.52	3.81	819.19	17.77	118.66	4.44	1052.7	5.08	40.61	28.55	116.12	3351.65	238.59	24.75
4018	U-19-4532 DNA	SV3	145.89	166.1	5.68	37.89	150.94	180.62	56.21	46.1	3441.35	154.73	37.89	179.36	289.88	338.51	3.16	100.42	1249.85	1786.04	361.25	6.95	16.42	1369.21	690.29	151.57	1997.61	3.79	3.79	221.68	136.42	60.63	72.63	165.47	49.89	465.46	1	621.45	17.68	121.26	4.42	14.53	1.89	15.16	47.37	71.37	167.36	183.78	12
4020	U-19-1342 DNA	SV1	262.38	257.93	11.12	26.68	164.54	324.63	135.63	93.39	4102.39	53.36	51.14	709.3	633.7	4796.13	142.31	213.46	1207.37	2114.57	733.76	8.89	2.22	998.36	764.89	155.65	26722.2	131.19	13.34	442.48	155.65	122.29	24.46	953.89	313.52	1280.75	2.22	244.59	15.56	17.79	6.67	373.55	13.34	24.46	66.71	266.82	922.76	260.15	15.56
4021	U-19-1702 DNA	SV1	222.89	152.8	1.4	28.04	162.61	241.12	63.08	43.46	2803.68	140.18	35.05	520.08	538.31	388.31	218.69	250.93	1449.5	2028.47	741.57	26.64	9.81	1277.08	642.04	204.67	1944.36	8.41	14.02	688.3	74.3	72.9	18.22	797.65	134.58	706.53	15.42	630.83	18.22	50.47	4.21	169.62	16.82	28.04	53.27	176.63	220.09	333.64	22.43
4021	U-19-3106 DNA	SV2	230.61	181.01	5.22	32.2	137.49	305.45	58.3	42.64	3363.41	139.24	33.94	529.96	676.16	1166.1	23.5	194.93	1499.39	2517.55	999.01	6.09	4.35	1734.35	631.78	181.88	2245.17	11.31	4.35	550.85	155.77	308.93	58.3	928.53	174.91	1110.4	1.74	805.83	22.63	14.79	6.09	347.22	1	5.22	25.24	157.51	972.91	299.36	39.16
4021	U-19-4798 DNA	SV3	263.66	170.21	8.34	40.05	138.51	388.82	76.76	44.22	3773.86	180.22	39.22	710.88	709.21	1960.77	80.1	201.92	1356.69	2498.94	850.22	8.34	5.84	1733.82	716.72	181.06	5289.07	33.37	17.52	413.85	184.4	30.87	67.58	644.97	181.06	952.85	6.67	901.12	25.03	42.55	3.34	124.32	5.01	12.52	60.91	171.05	476.43	307.05	37.55
4022	U-19-1910 DNA	SV1	148.72	164.43	9.24	24.94	152.42	262.34	84.98	41.57	2528.28	72.05	38.8	703.89	414.76	1523.25	68.36	157.04	1368.99	1958.33	439.7	13.86	10.16	1385.61	592.12	70.2	4918	17.55	7.39	400.9	141.33	51.73	42.49	247.56	80.37	639.23	9.24	774.1	34.18	89.6	12.93	815.66	3.69	32.33	179.21	134.87	1089.09	273.43	2.77
4022	U-19-3938 DNA	SV2	175.72	175.72	11.18	46.33	130.99	297.65	91.05	48.46	2046.3	102.77	26.09	1466.44	328	1499.98	1632.04	126.73	1365.27	2250.77	577.2	28.75	16.51	2207.11	572.94	208.2	15032.3	10.12	12.78	563.89	200.21	137.91	44.2	384.45	156.55	895.09	20.23	1183.69	24.49	63.9	12.25	443.02	27.69	32.48	98.51	169.33	1194.34	300.85	1.6
4022	U-19-5340 DNA	SV3
4023	U-19-2563 DNA	SV1	396.02	176.69	2.03	42.65	162.47	499.6	42.65	91.39	4370.49	77.17	54.83	1307.9	779.86	10733.3	292.45	219.34	1478.49	2528.47	1104.81	10.15	2.03	558.5	643.79	347.28	20642	83.27	10.15	389.93	113.73	93.42	44.68	968.74	186.84	989.05	8.12	52.8	28.43	6.09	6.09	73.11	24.37	18.28	83.27	201.06	1058.1	276.2	8.12
4024	U-19-2908 DNA	SV1
4024	U-19-4851 DNA	SV2	155.07	175.02	25.39	34.46	154.16	267.52	52.6	72.55	2270.72	313.77	20.86	601.23	402.64	2062.15	500.57	128.77	1185.24	1911.61	399.01	13.6	8.16	2285.23	729.1	70.73	5282.33	28.11	5.44	217.64	313.77	18.14	123.33	246.66	172.3	633.88	2.72	1321.26	19.95	117.89	2.72	253.91	2.72	30.83	25.39	71.64	362.74	287.47	87.06
4025	U-19-3074 DNA	SV1	211.93	243.24	4.47	46.41	144.83	428.89	146.51	62.63	3452.94	83.32	52.56	900.28	582.11	2837.28	356.2	248.28	1115.57	2089.66	733.09	27.96	22.37	890.22	669.34	121.9	8530.86	16.22	21.81	593.85	154.33	80.52	21.81	487.05	190.68	1139.61	5.03	271.2	27.96	40.82	5.59	53.68	13.98	31.31	38.58	303.64	2890.96	226.47	10.07
4025	U-19-5035 DNA	SV2	145.12	181.41	6.05	157.22	114.89	520.03	113.38	46.86	2408.16	60.47	120.94	2929.7	426.3	5216.93	136.05	133.03	925.17	1349.96	411.19	30.23	13.61	861.68	423.28	93.73	16822.4	54.42	9.07	374.91	158.73	63.49	21.16	350.72	126.98	662.13	9.07	296.3	19.65	30.23	3.02	220.71	6.05	28.72	211.64	232.8	1820.1	253.97	7.56
4027	U-19-3552 DNA	SV1	179	220.41	5.1	30.58	162.44	330.61	132.5	55.42	4548.89	104.47	49.69	808.37	677.14	3338.57	36.31	236.33	1228.16	2200.23	464.38	14.65	6.37	1698.91	726.83	98.1	6329.97	7.01	12.1	486.68	114.02	36.31	63.7	402.59	129.31	940.23	3.19	245.25	11.47	64.34	6.37	89.18	6.37	14.01	57.33	156.7	229.96	325.51	11.47
4027	U-19-5087 DNA	SV2	188.82	211.32	1	30.33	102.72	280.78	93.92	56.74	3610.99	87.07	31.31	335.56	655.48	2801.91	52.83	199.58	1079.09	2450.7	558.62	10.76	1.96	1700.32	740.59	146.75	2821.48	4.89	7.83	396.22	133.05	36.2	75.33	396.22	173.16	1578.03	1	273.93	13.7	43.05	2.93	233.82	10.76	12.72	8.8	144.79	236.75	275.89	24.46
4027	U-20-0495 DNA	SV3	227.37	199.79	1.35	48.43	145.97	392.18	98.21	71.31	5631.11	125.12	30.94	701.62	672.69	3045.28	76.69	186.34	1084.38	2496.36	493.76	15.47	13.45	1895.65	717.76	95.52	6520.41	14.8	3.36	237.46	193.74	7.4	119.74	314.82	156.06	932.35	1.35	543.54	21.53	33.63	2.69	228.72	4.04	10.76	51.12	161.45	854.99	316.84	42.38
4028	U-19-3420 DNA	SV1	308.65	226.77	3.23	33.94	218.15	352.28	95.34	89.95	3815.81	74.87	33.4	364.13	633.99	3555.1	221.39	247.24	1465.67	2449.25	888.78	18.31	6.46	1073	793.97	158.36	6273.14	18.31	14	391.6	171.29	19.39	40.94	763.27	180.99	1047.14	6.46	196.07	7.54	48.48	3.77	152.44	12.93	15.08	18.31	201.99	711.56	263.94	3.77
4028	U-19-5097 DNA	SV2
4032	U-19-3703 DNA	SV1	217.07	189.46	3.84	23.01	180.25	232.41	59.06	57.53	3538.35	113.52	42.95	948.83	454.09	3205.46	181.79	215.54	1294.76	1900.72	602.13	13.04	9.2	902.81	572.98	116.59	9653.19	28.38	8.44	440.28	166.45	46.79	47.56	411.13	96.65	674.23	5.37	251.59	17.64	36.82	9.97	240.85	10.74	19.94	79.77	127.33	711.05	224.74	1.53
4032	U-19-5092 DNA	SV2	109.89	122.69	4.27	28.81	68.28	221.91	35.21	27.74	1574.71	190.97	17.07	368.07	201.64	2595.72	38.41	97.09	1031.67	2023.87	240.05	12.8	2.13	3214.51	607.05	86.42	3553.78	10.67	3.2	231.51	124.82	11.74	74.68	198.44	43.74	460.89	1.07	1019.94	22.4	193.11	4.27	48.01	13.87	17.07	20.27	39.47	525.97	316.86	3.2
4033	U-19-3995 DNA	SV1	231.53	210.17	4.27	26.48	129.86	302.44	91.42	51.26	2909.93	155.49	13.67	498.94	576.69	5657.54	280.23	196.5	1383.2	2158.95	801.38	35.03	5.13	1177.3	647.6	152.93	15300.6	47.84	25.63	644.18	205.9	11.11	41.01	636.49	271.68	1150.82	8.54	305	17.09	70.06	11.11	214.44	8.54	23.92	17.94	264.85	2403.3	288.77	3.42
4034	U-19-4434 DNA	SV1	209.23	126.79	10.8	38.09	77.89	225.15	76.19	46.62	2671.62	346.25	13.65	673.73	484.41	3979.86	9.67	147.25	1256.5	2332.76	422.43	8.53	2.27	3485.22	791.42	79.03	6692.41	21.04	2.84	346.25	254.71	9.1	98.36	361.03	201.84	988.71	3.41	1456.06	14.21	73.91	6.82	59.7	2.84	15.92	13.08	127.36	475.31	272.9	146.69
4034	U-19-5351 DNA	SV4	109.87	175.68	4.9	40.25	95.73	159.36	63.09	31	1847.63	299.69	10.88	387.26	334.5	2736.9	236.05	177.31	972.49	1766.59	356.25	9.25	3.26	1911.26	753.84	119.11	5400.92	19.58	2.18	481.35	141.96	3.81	41.88	188.73	93.01	691.3	2.18	486.79	14.14	97.9	10.88	216.47	7.61	17.95	10.88	63.64	454.7	202.33	51.67
4035	U-19-4194 DNA	SV1
4035	U-19-5538 DNA	SV2	191.66	229.04	1.59	18.29	220.29	252.9	87.48	111.34	4014.57	50.1	49.31	380.94	521.7	1899.13	45.33	247.33	1386.97	2039.1	726.89	12.72	3.18	819.14	725.3	122.47	4463.11	10.34	5.57	612.37	128.04	7.95	24.65	408.77	183.71	738.02	2.39	163.83	15.11	61.24	8.75	336.4	4.77	29.43	28.63	146.33	534.43	220.29	2.39
4036	U-19-4803 DNA	SV1	238.83	225.05	1	26.79	189.07	319.97	158.45	92.62	4944.15	92.62	45.93	741.74	532.76	5190.63	34.45	212.03	1168.87	2162.44	659.83	17.61	3.83	1407.69	753.22	149.27	15894.9	76.55	9.19	303.89	227.34	23.73	55.88	434.79	213.57	1431.42	3.06	100.28	8.42	28.32	1	345.23	8.42	9.19	26.79	257.96	159.98	222.75	6.89
4036	U-20-0140 DNA	SV4	206.71	238.98	4.36	22.68	123.85	334.06	116	115.13	4160.43	74.14	33.14	702.13	360.22	3297.82	469.25	168.34	979.49	1956.36	478.84	14.83	3.49	1597.01	776.27	150.89	12587.7	48.84	3.49	351.5	179.67	17.44	42.74	436.1	189.27	1435.65	7.85	252.07	5.23	35.76	8.72	959.43	13.08	20.93	9.59	231.14	224.16	269.51	38.38
4037	U-19-4537 DNA	SV1	233.14	217.4	9.84	43.28	240.03	587.28	58.04	125.92	7749.79	144.61	23.61	596.14	545.97	2579.33	8.85	185.92	1230.64	2758.37	833.22	33.45	3.93	1827.76	951.26	71.81	8799.42	25.58	12.79	316.76	196.75	8.85	127.88	475.14	116.08	841.09	1	803.7	29.51	38.37	3.93	482.03	3.93	10.82	12.79	181.99	1167.68	367.91	10.82
4037	U-20-0017 DNA	SV2	208.86	200.65	3.15	39.12	206.96	282.05	64.36	73.19	4409.34	96.54	33.44	268.17	492.17	960.99	62.47	208.86	1215.28	2516.38	801.35	23.98	8.83	1244.31	747.09	109.16	4270.52	18.3	8.2	392.47	171	29.66	74.46	318.65	115.47	741.41	5.05	490.91	19.56	53	5.68	288.36	18.93	17.67	23.98	159.01	354.61	235.99	7.57
4039	U-19-4574 DNA	SV1	194.83	132.68	15.12	28.55	139.4	280.48	55.42	64.66	3978.83	178.03	22.67	299.8	445.08	909.47	5.04	124.29	1310.88	2362.27	691.13	5.88	1	1912.16	702.89	89.86	2320.29	9.24	2.52	294.76	223.38	7.56	120.93	382.94	95.73	811.22	1.68	463.55	14.28	36.95	3.36	254.45	1.68	6.72	4.2	68.86	265.37	219.18	17.64
4039	U-20-0012 DNA	SV2	165.23	147.87	11.37	44.3	189.78	383.75	58.67	80.82	7686.33	126.32	22.15	565.14	471.15	2407.85	59.27	123.33	1135.08	2607.21	583.1	17.36	4.19	2140.25	889.62	95.79	7471.4	13.17	7.18	353.22	205.34	12.57	133.5	380.75	135.9	885.43	5.39	747.74	26.34	41.31	4.79	696.85	11.97	19.16	13.77	117.94	1161.42	267.01	10.78
4039	U-20-2305 DNA	SV4	184.07	180.03	15.68	48.55	122.88	266.5	103.67	115.8	3182.32	192.67	24.78	474.34	360.05	2534.03	113.78	204.81	1116.57	2014.17	589.64	35.9	10.62	1859.43	656.39	170.92	3867.54	8.6	10.11	470.29	144.63	92.54	55.63	494.57	102.66	745.39	14.16	808.6	11.13	92.04	5.56	312.52	10.11	21.74	25.79	81.42	4338.34	257.9	14.16
4040	U-19-4887 DNA	SV1
4040	U-20-0853 DNA	SV2	170.89	201.68	4.62	37.98	166.27	265.83	134.97	82.11	2878.41	215.02	36.95	581.94	393.09	1953.66	94.94	168.84	1086.39	1666.8	494.19	10.78	9.75	1553.9	732.3	117.52	4527.75	32.84	7.7	488.54	201.17	68.77	49.26	220.67	118.03	703.05	8.72	438.77	10.26	127.27	2.57	225.8	5.64	20.53	75.44	128.81	1249.58	244.27	3.59
4041	U-19-5170 DNA	SV1	122.46	100.59	2.92	20.41	99.13	205.55	32.07	36.45	3578.97	135.58	16.04	456.3	667.68	938.84	17.49	77.26	1037.97	2296.08	269.7	13.12	2.92	2313.57	717.25	88.93	1906.84	7.29	2.92	268.24	100.59	14.58	116.63	185.14	64.14	523.36	4.37	807.64	17.49	46.65	1.46	75.81	2.92	7.29	5.83	100.59	157.45	282.82	23.33
4041	U-20-0515 DNA	SV2	155.37	216.37	10.36	67.33	112.79	355.05	51.21	52.94	3004.99	180.69	29.92	1133.06	527.69	1017.97	586.38	94.95	947.19	1607.22	268.73	47.76	33.38	2086.57	509.27	76.53	7542.96	6.91	23.59	357.35	89.77	132.93	107.61	254.92	80.56	516.75	21.29	985.74	37.4	70.78	9.21	221.55	24.17	51.21	23.02	97.83	758.44	261.25	18.41
4041	U-20-2838 DNA	SV4	171.92	206.63	3.31	51.24	114.06	246.31	74.39	34.71	2813.52	114.06	33.06	814.96	631.47	3692.95	34.71	155.39	1024.9	2167.17	434.76	14.88	9.92	1641.49	682.72	114.06	5182.36	13.22	8.27	373.59	157.04	13.22	95.88	312.43	176.88	846.37	3.31	312.43	14.88	34.71	8.27	51.24	3.31	26.45	69.43	158.69	176.88	251.27	9.92
4043	U-20-0279 DNA	SV1	260.83	151.89	6.28	9.43	168.65	309.01	96.37	63.9	4241.32	41.9	42.95	642.12	624.31	2499.33	15.71	215.78	1359.65	1807.98	698.68	14.66	7.33	577.17	607.55	221.02	5109.69	28.28	4.19	584.5	147.7	150.84	30.38	761.53	269.21	775.15	8.38	290.16	25.14	31.42	3.14	127.79	6.28	17.81	96.37	203.21	262.92	321.58	1.05
4043	U-20-1509 DNA	SV3	228.19	233.62	5.43	32.6	153.94	259.88	126.77	54.33	3613	80.59	25.35	271.65	677.32	2318.11	136.73	266.22	1329.29	2476.58	968.9	30.79	9.96	784.17	724.41	290.67	4949.54	10.87	18.11	1211.58	153.94	96.89	34.41	851.18	311.5	870.2	27.17	227.28	26.26	42.56	8.15	147.6	36.22	44.37	9.96	258.98	428.31	249.92	1
4044	U-19-5746 DNA	SV1	303.93	99.85	8.02	34.26	196.79	509.47	68.51	51.02	5133.31	214.28	17.49	1111.5	862.96	4032.02	23.32	148.69	1314.12	2727.37	588.91	18.22	1	1323.6	706.99	89.65	10054.5	32.8	6.56	220.11	139.21	18.95	187.32	502.91	114.43	932.2	4.37	1127.54	14.58	39.36	2.19	403.06	3.64	13.85	10.2	172.01	1499.25	322.15	12.39
4045	U-20-0367 DNA	SV1	181.01	182.66	4.94	11.52	184.3	162.91	164.56	157.98	4963.06	55.95	52.66	327.47	556.2	2052.03	436.08	159.62	1820.01	1448.11	452.53	24.68	19.75	385.06	590.76	118.48	7332.69	21.39	6.58	597.34	88.86	3.29	14.81	348.86	133.29	633.55	21.39	105.32	14.81	39.49	11.52	329.12	16.46	37.85	14.81	274.81	2519.38	190.89	13.16
4046	U-20-0193 DNA	SV1	292.7	246	12.46	31.14	180.6	552.71	90.3	60.72	8950.81	59.16	29.58	235.1	1038.47	3700.83	10.9	183.72	1338.96	2905.24	1001.11	20.24	4.67	713.08	702.18	107.43	6279.11	18.68	4.67	518.46	112.1	7.78	18.68	697.51	207.07	1247.1	1.56	365.88	35.81	9.34	3.11	330.07	3.11	18.68	17.13	300.49	4614.75	244.44	1.56
4047	U-20-0650 DNA	SV1	136.34	128.32	7.13	37.43	155.94	246.83	90	71.29	3498.41	176.44	35.64	683.46	301.19	1515.74	81.09	111.39	1398.12	1592.37	343.96	8.91	26.73	1601.28	733.37	71.29	6240.29	25.84	8.02	313.66	110.49	42.77	90.89	189.8	110.49	392.97	8.91	1417.72	16.04	103.37	2.67	36.53	11.58	13.37	15.15	93.56	188.91	233.46	17.82
4048	U-20-0490 DNA	SV1	106.39	247.39	4.32	147.05	133.21	651.33	51.9	61.41	3887.24	59.68	16.43	487.85	421.25	825.19	126.29	63.14	715.34	1699.69	480.93	6.92	29.41	1471.34	524.18	61.41	5321.38	49.3	8.65	238.74	134.07	113.31	42.38	238.74	105.53	458.44	3.46	903.04	32	13.84	6.92	212.79	3.46	11.24	19.89	217.98	2696.15	243.93	115.04
4048	U-21-0468 DNA	SV4	127.71	149	8.51	42.57	153.25	332.05	63.86	68.11	4731.71	55.34	12.77	449.12	476.79	2577.64	123.45	91.53	727.95	1868.84	353.33	10.64	6.39	1509.12	668.36	34.06	26710.8	259.68	4.26	329.92	263.94	25.54	53.21	280.97	85.14	757.75	2.13	830.12	29.8	42.57	8.51	581.09	6.39	27.67	10.64	163.9	1217.52	236.27	80.88
4051	U-20-0864 DNA	SV1	243.1	276.64	8.38	41.91	209.57	402.38	67.06	142.51	8843.94	100.59	8.38	276.64	746.08	2263.38	16.77	167.66	813.14	2573.54	653.86	16.77	8.38	964.03	930.5	58.68	5893.17	8.38	8.38	695.78	134.13	8.38	108.98	410.76	150.89	737.69	8.38	58.68	33.53	83.83	8.38	8.38	8.38	33.53	8.38	176.04	1341.26	276.64	50.3
4051	U-20-1836 DNA	SV3	195.9	229.14	4.37	30.61	151.3	395.3	104.95	126.81	6588.09	120.69	19.24	576.34	682.16	2540.61	244	179.29	1129.06	2036.86	653.3	29.74	13.99	631.43	783.61	111.94	14270.2	68.22	15.74	933.16	170.54	15.74	69.97	488.88	212.52	753	20.11	128.56	44.6	79.59	6.12	1312.72	17.49	92.7	14.87	204.65	2424.29	275.49	34.11
4051	U-21-0396 DNA	SV4	252.18	168.12	84.06	168.12	168.12	84.06	252.18	168.12	2858.04	336.24	84.06	420.3	420.3	24461.5	168.12	504.36	1008.72	1513.08	168.12	168.12	168.12	588.42	420.3	84.06	2437.74	168.12	84.06	420.3	84.06	84.06	168.12	504.36	84.06	672.48	84.06	168.12	84.06	84.06	84.06	84.06	84.06	84.06	84.06	420.3	252.18	252.18	168.12
4053	U-20-1351 DNA	SV1	223.03	276.99	1.8	35.07	145.69	299.48	100.72	78.24	4074.85	34.17	24.28	486.54	681.69	7763.89	107.02	179.87	1000.05	2537.9	891.23	19.79	7.19	681.69	652.91	107.92	23496.7	233.83	18.89	676.29	139.4	128.6	22.48	613.34	175.37	916.41	9.89	202.35	25.18	29.68	4.5	289.58	4.5	25.18	21.58	284.19	4621.64	209.54	5.4
4054	U-20-1646 DNA	SV1	144.39	266.56	22.21	77.75	144.39	188.81	55.53	77.75	3609.67	111.07	33.32	610.87	499.8	5631.08	55.53	144.39	932.96	2532.32	633.08	22.21	11.11	855.21	555.33	111.07	9163.01	55.53	22.21	366.52	55.53	77.75	11.11	688.61	122.17	1121.77	11.11	533.12	11.11	22.21	11.11	11.11	33.32	33.32	11.11	188.81	666.4	177.71	22.21
4054	U-21-0575 DNA	SV3	128.76	236.05	10.73	21.46	96.57	429.19	203.86	64.38	2306.88	32.19	42.92	1416.32	493.57	11073	64.38	214.59	815.46	1652.37	697.43	53.65	21.46	794	590.13	193.13	46191.3	214.59	10.73	590.13	128.76	354.08	21.46	879.83	268.24	1137.35	10.73	375.54	10.73	21.46	10.73	64.38	21.46	85.84	53.65	311.16	8991.47	214.59	21.46
4055	U-20-1587 DNA	SV1	86.18	145.74	7.6	46.89	95.05	214.18	91.25	62.1	2814.72	35.49	32.95	158.42	275.01	200.24	17.74	204.04	800.95	2164.58	628.59	11.41	5.07	880.79	695.76	153.35	2197.54	3.8	15.21	430.89	77.31	35.49	69.7	299.09	96.32	662.81	2.53	157.15	5.07	29.15	5.07	106.45	3.8	12.67	19.01	93.78	291.48	179.96	5.07
4055	U-21-0331 DNA	SV3	270.41	218.15	3.32	38.16	289.49	417.23	75.48	225.62	8450.81	60.55	36.5	1038.52	512.62	8155.51	694.28	330.97	1111.51	2622.01	822.85	26.54	4.15	667.74	943.96	63.87	13425.2	47.28	10.78	163.41	301.93	4.15	96.22	432.99	129.4	1261.65	10.78	398.98	16.59	82.95	3.32	77.14	8.29	14.1	17.42	160.92	249.68	298.62	8.29
4056	U-20-1977 DNA	SV1	144.5	195.42	6.74	32.19	134.02	325.69	100.33	72.63	4118.7	174.45	29.95	339.92	472.44	4926.57	116.8	182.69	944.88	2400.39	634.16	23.21	3.74	1334.97	758.45	106.32	4089.5	24.71	5.99	405.06	191.67	5.99	59.15	291.25	137.02	1073.66	5.99	794.39	13.48	103.32	3.74	35.19	11.98	18.72	40.43	186.43	1386.63	251.57	13.48
4056	U-20-2848 DNA	SV2	188.4	218.19	6.13	24.54	151.59	303.19	141.95	61.34	2923.21	105.15	45.57	176.13	536.27	1086.56	62.21	231.33	1053.27	2003.14	641.42	11.39	5.26	1006.83	645.81	138.45	1118.11	3.51	6.13	363.65	205.05	5.26	35.93	284.79	199.79	662.45	7.01	511.74	25.41	82.37	4.38	58.71	2.63	12.27	148.96	219.07	500.35	239.22	13.14
4056	U-21-0475 DNA	SV3	243.82	201.89	13.2	27.18	134.33	363.4	142.1	70.66	3146.39	184.03	35.72	595.58	587.81	3820.39	24.07	183.25	1349.56	2384.64	836.29	10.09	3.88	1586.39	710.5	116.48	12990.9	97.84	7.77	364.96	335.45	17.08	49.7	612.66	364.96	1200.47	6.21	802.13	19.41	55.13	3.11	23.3	5.44	12.42	49.7	241.49	967.52	260.13	23.3
4057	U-20-2072 DNA	SV1	180.1	238.06	18.63	45.54	126.27	457.48	45.54	115.92	4409.24	84.87	33.12	1132.33	393.31	6862.27	60.03	178.03	1035.03	1827.87	600.32	12.42	12.42	871.5	575.48	240.13	11375	60.03	6.21	368.47	120.06	55.89	51.75	685.19	117.99	1250.32	8.28	579.62	16.56	22.77	2.07	1426.28	4.14	28.98	49.68	233.92	815.61	252.55	35.19
4057	U-20-2843 DNA	SV2	133.73	244.79	28.33	117.86	85	407.99	38.53	35.13	1202.43	336.59	21.53	1928.88	180.19	6748.8	162.06	54.4	944.04	1514.09	479.39	5.67	18.13	1779.28	497.52	72.53	26061.3	157.53	9.07	227.79	100.86	281.06	52.13	237.99	80.46	704.91	3.4	1367.89	36.27	138.26	5.67	707.18	1.13	24.93	86.13	90.66	1423.42	261.79	62.33
4057	U-21-0661 DNA	SV3	155.05	225.39	10.05	38.76	136.38	333.06	66.04	99.06	3093.76	200.99	51.68	1157.11	262.72	5354.85	119.16	180.89	1016.42	1935.21	607.27	22.97	12.92	1497.35	704.89	110.54	12934.9	81.83	12.92	343.11	213.91	350.29	67.47	401.97	96.19	925.97	12.92	842.71	17.23	80.39	2.87	730.73	7.18	24.41	54.55	157.92	2242.44	268.46	21.53
4058	U-20-2077 DNA	SV1	201.53	256.58	1.87	19.59	105.43	364.81	157.68	95.17	3712.51	45.72	41.99	585.01	730.56	5210.02	46.65	207.13	989.01	2182.35	758.55	17.73	3.73	472.11	694.17	144.62	8310.47	33.59	8.4	539.29	97.97	54.12	8.4	720.3	390.01	2410.01	8.4	162.35	7.46	17.73	2.8	875.18	6.53	16.79	33.59	307.9	298.57	200.6	4.67
4058	U-20-2833 DNA	SV2	133.94	306.34	1	23.51	109.71	244.36	117.55	76.23	2442.91	32.77	39.18	348.38	508.67	2574.71	22.8	180.24	804.33	1782.49	574.21	13.54	1	517.93	604.85	89.77	8400.21	19.24	9.97	552.13	154.6	24.93	9.26	277.85	229.4	1444.8	1.42	152.46	25.65	18.52	9.97	967.47	3.56	10.69	80.5	244.36	270.72	170.27	14.25
4004		SV2	278.5	183.54	9.13	44.74	117.79	249.28	72.14	58.44	3316.49	89.49	36.53	998.05	494.92	7060.33	135.14	178.97	1332.26	2307.48	841.91	18.26	14.61	1495.71	612.71	250.2	10990.4	27.39	8.22	601.75	146.1	53.87	68.48	598.1	187.19	959.7	3.65	1145.98	22.83	56.61	1.83	449.26	8.22	11.87	21.92	161.62	770.68	326.9	92.23
[truncated: 46 more columns]
