# Supplementary material for: The FITNESS study: longitudinal geriatric assessment, treatment toxicity, and biospecimen collection to assess functional disability among older adults with lung cancer
Source: Front Aging. 2024 Jun 7;5:1268232. doi: 10.3389/fragi.2024.1268232 (PMC11190321; doi:10.3389/fragi.2024.1268232)
Supplement: Supplementary file 3 [file DataSheet1.csv]

microbe	Estimate	Std. Error	df	t value	Pr(>|t|)	padj	aic	bic	r2.conditional	r2.marginal	icc	rmse	nobs	GA
k__Viruses.p__Viruses_unclassified.c__Viruses_unclassified.o__Caudovirales.f__Siphoviridae.g__Siphoviridae_unclassified.s__Lactococcus_phage_bIL311	-55.4067374249216	11.2834301091432	30.7365080742162	-4.91045159929023	2.8321410895237e-05	0.016256489853866	173.419950152525	188.392004967692	0.541202731097249	0.536960325969742	0.00916207695677848	1.83998498596095	39	SPPB
k__Bacteria.p__Firmicutes.c__Erysipelotrichia.o__Erysipelotrichales.f__Erysipelotrichaceae.g__Erysipelatoclostridium.s__Clostridium_spiroforme	-77.2383711341011	19.0562632938267	31.5499850235401	-4.05317506077504	0.000307469859709228	0.0540224439619181	177.652525201869	192.624580017036	0.80219857288372	0.422704600968159	0.657365315143677	0.955678101219767	39	SPPB
k__Bacteria.p__Firmicutes.c__Firmicutes_unclassified.o__Firmicutes_unclassified.f__Firmicutes_unclassified.g__Firmicutes_unclassified.s__Firmicutes_bacterium_CAG_646	-38.02282374845	9.4214487196639	29.9365870203886	-4.03577251013328	0.000347084707972184	0.0540224439619181	178.584600620881	193.556655436048	0.523055521591208	0.46641316811544	0.106153956752858	1.80510563477423	39	SPPB
k__Bacteria.p__Firmicutes.c__Clostridia.o__Clostridiales.f__Peptostreptococcaceae.g__Romboutsia	-4164.55235694579	1086.54352282359	29.5363607412871	-3.83284449215933	0.000614703557793112	0.0540224439619181	170.160973422752	185.133028237919	0.520562843671255	0.448762915976929	0.130252353797229	1.7928239810373	39	SPPB
k__Bacteria.p__Firmicutes.c__Clostridia.o__Clostridiales.f__Peptostreptococcaceae.g__Romboutsia.s__Romboutsia_ilealis	-4164.55235694579	1086.54352282359	29.5363607412871	-3.83284449215933	0.000614703557793112	0.0540224439619181	170.160973422752	185.133028237919	0.520562843671255	0.448762915976929	0.130252353797229	1.7928239810373	39	SPPB
k__Viruses.p__Viruses_unclassified.c__Viruses_unclassified.o__Caudovirales.f__Siphoviridae.g__Siphoviridae_unclassified.s__Lactococcus_phage_1706	-92.6760719852055	24.1794500597957	29.5363607397054	-3.83284449216247	0.000614703557827957	0.0540224439619181	177.771480933524	192.74353574869	0.520562843666252	0.44876291597747	0.130252353787299	1.79282398105404	39	SPPB
k__Bacteria.p__Firmicutes.c__Clostridia.o__Clostridiales.f__Lachnospiraceae.g__Lachnoclostridium.s__Lachnoclostridium_sp_An138	-368.324124784574	96.594768833007	29.1505640760956	-3.81308562807715	0.000658810292218514	0.0540224439619181	175.043659900923	190.01571471609	0.541543603971721	0.446003535935758	0.172456097165422	1.72226769251772	39	SPPB
k__Viruses.p__Viruses_unclassified.c__Viruses_unclassified.o__Caudovirales.f__Siphoviridae.g__Siphoviridae_unclassified.s__Pseudomonas_phage_phi297	-96.823105354348	19.9484453475229	9.33256660546421	-4.85366672277402	0.00081431927689097	0.0584274081169271	176.170442034417	191.142496849584	0.857900668647448	0.270245749346083	0.805277829865027	0.684786959043806	39	SPPB
k__Viruses.p__Viruses_unclassified.c__Viruses_unclassified.o__Caudovirales.f__Siphoviridae.g__Siphoviridae_unclassified.s__Lactococcus_phage_bIL286	-64.6050216791531	17.8781861874497	31.0836619299432	-3.6136228251446	0.00105236668640204	0.0647880993328136	179.397155924048	194.369210739215	0.558874561655678	0.424094005008489	0.2340322167495	1.64449518173117	39	SPPB
k__Bacteria.p__Firmicutes.c__Clostridia.o__Clostridiales.f__Ruminococcaceae.g__Ruminococcaceae_unclassified.s__Ruminococcaceae_bacterium_D5	-4.28884593769348	1.24796041294989	31.9999999997967	-3.43668428356283	0.00165197965601084	0.0647880993328136	186.004481555963	200.97653637113	NA	0.419062101044357	NA	2.10089315219709	39	SPPB
k__Bacteria.p__Firmicutes.c__Erysipelotrichia.o__Erysipelotrichales.f__Erysipelotrichaceae.g__Absiella	-176.629863313228	43.0445910342233	9.90392643530336	-4.10341599419066	0.00217648121846451	0.0647880993328136	177.519080745836	192.491135561003	0.82594256733146	0.265251280873835	0.763106177475823	0.790055147100315	39	SPPB
k__Bacteria.p__Firmicutes.c__Erysipelotrichia.o__Erysipelotrichales.f__Erysipelotrichaceae.g__Absiella.s__Absiella_dolichum	-176.629863313228	43.0445910342233	9.90392643530336	-4.10341599419066	0.00217648121846451	0.0647880993328136	177.519080745836	192.491135561003	0.82594256733146	0.265251280873835	0.763106177475823	0.790055147100315	39	SPPB
k__Bacteria.p__Candidatus_Melainabacteria	2023.65684769487	482.944925939624	8.94810881150886	4.19024352260791	0.0023702963167372	0.0647880993328136	176.629889332639	191.601944147806	0.8853096349962	0.173995769669541	0.861150390285634	0.645007097261268	39	SPPB
k__Bacteria.p__Candidatus_Melainabacteria.c__Candidatus_Melainabacteria_unclassified	2023.65684769487	482.944925939624	8.94810881150886	4.19024352260791	0.0023702963167372	0.0647880993328136	176.629889332639	191.601944147806	0.8853096349962	0.173995769669541	0.861150390285634	0.645007097261268	39	SPPB
k__Bacteria.p__Candidatus_Melainabacteria.c__Candidatus_Melainabacteria_unclassified.o__Candidatus_Gastranaerophilales	2023.65684769487	482.944925939624	8.94810881150886	4.19024352260791	0.0023702963167372	0.0647880993328136	176.629889332639	191.601944147806	0.8853096349962	0.173995769669541	0.861150390285634	0.645007097261268	39	SPPB
k__Bacteria.p__Candidatus_Melainabacteria.c__Candidatus_Melainabacteria_unclassified.o__Candidatus_Gastranaerophilales.f__Candidatus_Gastranaerophilales_unclassified	2023.65684769487	482.944925939624	8.94810881150886	4.19024352260791	0.0023702963167372	0.0647880993328136	176.629889332639	191.601944147806	0.8853096349962	0.173995769669541	0.861150390285634	0.645007097261268	39	SPPB
k__Bacteria.p__Candidatus_Melainabacteria.c__Candidatus_Melainabacteria_unclassified.o__Candidatus_Gastranaerophilales.f__Candidatus_Gastranaerophilales_unclassified.g__Candidatus_Gastranaerophilales_unclassified	2023.65684769487	482.944925939624	8.94810881150886	4.19024352260791	0.0023702963167372	0.0647880993328136	176.629889332639	191.601944147806	0.8853096349962	0.173995769669541	0.861150390285634	0.645007097261268	39	SPPB
k__Bacteria.p__Candidatus_Melainabacteria.c__Candidatus_Melainabacteria_unclassified.o__Candidatus_Gastranaerophilales.f__Candidatus_Gastranaerophilales_unclassified.g__Candidatus_Gastranaerophilales_unclassified.s__Candidatus_Gastranaerophilales_bacterium	2023.65684769487	482.944925939624	8.94810881150886	4.19024352260791	0.0023702963167372	0.0647880993328136	176.629889332639	191.601944147806	0.8853096349962	0.173995769669541	0.861150390285634	0.645007097261268	39	SPPB
k__Bacteria.p__Proteobacteria.c__Betaproteobacteria.o__Burkholderiales.f__Oxalobacteraceae	88.7568792837977	21.1817949979846	8.94810881201728	4.19024352243247	0.00237029631705416	0.0647880993328136	182.88341040456	197.855465219727	0.885309634986621	0.173995769673926	0.8611503902733	0.645007097277291	39	SPPB
k__Bacteria.p__Proteobacteria.c__Betaproteobacteria.o__Burkholderiales.f__Oxalobacteraceae.g__Oxalobacter	88.7568792837977	21.1817949979846	8.94810881201728	4.19024352243247	0.00237029631705416	0.0647880993328136	182.88341040456	197.855465219727	0.885309634986621	0.173995769673926	0.8611503902733	0.645007097277291	39	SPPB
k__Bacteria.p__Proteobacteria.c__Betaproteobacteria.o__Burkholderiales.f__Oxalobacteraceae.g__Oxalobacter.s__Oxalobacter_formigenes	88.7568792837977	21.1817949979846	8.94810881201728	4.19024352243247	0.00237029631705416	0.0647880993328136	182.88341040456	197.855465219727	0.885309634986621	0.173995769673926	0.8611503902733	0.645007097277291	39	SPPB
k__Bacteria.p__Bacteroidetes.c__Bacteroidia.o__Bacteroidales.f__Bacteroidaceae.g__Bacteroides.s__Bacteroides_sp_CAG_144	12.9922071487513	3.12968715862954	8.96524772881802	4.15127982134817	0.00250052337497331	0.0652409280561219	186.756850432891	201.728905248058	0.883552116824898	0.174931784745316	0.858862720654975	0.650432791595599	39	SPPB
k__Bacteria.p__Actinobacteria.c__Coriobacteriia	-0.349143766168518	0.0970366463225434	14.2538935892788	-3.59806093264999	0.00283510627905435	0.0678789813994913	191.70600403017	206.678058845337	0.804138532098051	0.274142749898016	0.730165307469987	0.874435505674235	39	SPPB
k__Viruses.p__Viruses_unclassified.c__Viruses_unclassified.o__Caudovirales.f__Caudovirales_unclassified	103.956712724251	27.8121240917097	11.4264963169851	3.73781996590609	0.00307465769405361	0.0678789813994913	181.721914105157	196.693968920324	0.8570484938777	0.269138637019551	0.804406809056995	0.754996126756256	39	SPPB
k__Viruses.p__Viruses_unclassified.c__Viruses_unclassified.o__Caudovirales.f__Caudovirales_unclassified.g__Caudovirales_unclassified	103.956712724251	27.8121240917097	11.4264963169851	3.73781996590609	0.00307465769405361	0.0678789813994913	181.721914105157	196.693968920324	0.8570484938777	0.269138637019551	0.804406809056995	0.754996126756256	39	SPPB
k__Viruses.p__Viruses_unclassified.c__Viruses_unclassified.o__Caudovirales.f__Caudovirales_unclassified.g__Caudovirales_unclassified.s__Enterobacteria_phage_P4	103.956712724251	27.8121240917097	11.4264963169851	3.73781996590609	0.00307465769405361	0.0678789813994913	181.721914105157	196.693968920324	0.8570484938777	0.269138637019551	0.804406809056995	0.754996126756256	39	SPPB
k__Bacteria.p__Actinobacteria.c__Coriobacteriia.o__Coriobacteriales.f__Coriobacteriaceae.g__Collinsella.s__Collinsella_intestinalis	-16.4727868248014	4.70685683919175	14.5545816581883	-3.49974247944837	0.00335691904196443	0.0713656122254661	183.249337107982	198.221391923149	0.754139226515839	0.320920003609744	0.637950204996366	1.01787136840422	39	SPPB
k__Bacteria.p__Actinobacteria.c__Coriobacteriia.o__Coriobacteriales.f__Coriobacteriaceae.g__Collinsella.s__Collinsella_stercoris	-1.74048386329926	0.557341860736363	31.7095843344472	-3.12282996471811	0.00380854577522187	0.0780751883920484	189.126001513872	204.098056329039	0.422449373228229	0.391534459385186	0.0508079945033634	2.04862693660454	39	SPPB
k__Bacteria.p__Actinobacteria.c__Coriobacteriia.o__Coriobacteriales	-0.336504690869722	0.102623677643374	14.1026570854175	-3.27901609645198	0.00544063568068482	0.0979153518427521	192.568964535436	207.541019350602	0.77283865622695	0.271862981580395	0.688023904805588	0.95997315788466	39	SPPB
k__Bacteria.p__Actinobacteria.c__Coriobacteriia.o__Coriobacteriales.f__Coriobacteriaceae	-0.336504690869722	0.102623677643374	14.1026570854175	-3.27901609645198	0.00544063568068482	0.0979153518427521	192.568964535436	207.541019350602	0.77283865622695	0.271862981580395	0.688023904805588	0.95997315788466	39	SPPB
k__Bacteria.p__Actinobacteria.c__Coriobacteriia.o__Coriobacteriales.f__Coriobacteriaceae.g__Collinsella	-0.336504690869722	0.102623677643374	14.1026570854175	-3.27901609645198	0.00544063568068482	0.0979153518427521	192.568964535436	207.541019350602	0.77283865622695	0.271862981580395	0.688023904805588	0.95997315788466	39	SPPB
k__Bacteria.p__Firmicutes.c__Clostridia.o__Clostridiales.f__Ruminococcaceae.g__Anaerotruncus.s__Anaerotruncus_sp_CAG_528	-19.8451660270724	5.6816836405601	10.1834739292795	-3.49283192844508	0.00564016979062507	0.0979153518427521	183.915083414833	198.88713823	0.790320984580342	0.253587163719951	0.719084392405884	0.896216999135086	39	SPPB
k__Viruses.p__Viruses_unclassified.c__Viruses_unclassified.o__Caudovirales.f__Siphoviridae.g__Siphoviridae_unclassified.s__Lactococcus_phage_bIL309	-22.8643922853505	7.7148273056534	31.9991866363433	-2.96369463365636	0.00569792412721816	0.0979153518427521	184.406358756487	199.378413571654	0.498131392036746	0.368040222564508	0.205853559225163	1.77823303091429	39	SPPB
k__Bacteria.p__Firmicutes.c__Clostridia.o__Clostridiales.f__Lachnospiraceae.g__Coprococcus.s__Coprococcus_comes	-2.1689314122107	0.683977967058264	16.3545948558144	-3.17105450273363	0.00579986404643479	0.0979153518427521	188.350896811224	203.322951626391	0.704258693811507	0.315887753432866	0.567700611014466	1.15286181480405	39	SPPB
k__Bacteria.p__Bacteroidetes.c__Bacteroidia.o__Bacteroidales.f__Tannerellaceae	0.20819106256334	0.0700674011012516	26.4346685554528	2.97129705528098	0.00624462182375818	0.0995670257454777	193.608124729219	208.580179544386	0.582812111657203	0.345319044043369	0.362761533618776	1.50408171043372	39	SPPB
k__Bacteria.p__Bacteroidetes.c__Bacteroidia.o__Bacteroidales.f__Tannerellaceae.g__Parabacteroides	0.20819106256334	0.0700674011012516	26.4346685554528	2.97129705528098	0.00624462182375818	0.0995670257454777	193.608124729219	208.580179544386	0.582812111657203	0.345319044043369	0.362761533618776	1.50408171043372	39	SPPB
k__Bacteria.p__Firmicutes.c__Clostridia.o__Clostridiales.f__Ruminococcaceae.g__Ruminococcus.s__Ruminococcus_bromii	-0.478339422553211	0.16419107224439	31.9999999991062	-2.91330957289339	0.00647274693925326	0.100415047111659	192.664328061467	207.636382876634	NA	0.37607335406705	NA	2.18541919921996	39	SPPB
k__Bacteria.p__Bacteroidetes.c__Bacteroidia.o__Bacteroidales.f__Bacteroidaceae.g__Bacteroides.s__Bacteroides_stercorirosoris	96.327566932208	28.676480211169	9.77157376705145	3.35911402734462	0.00748802050088479	0.110822843880837	182.989742373635	197.961797188802	0.831338134465149	0.211573994195998	0.786077749473957	0.804522282965747	39	SPPB
k__Bacteria.p__Firmicutes.c__Clostridia.o__Clostridiales.f__Lachnospiraceae.g__Blautia.s__Ruminococcus_torques	-0.830206999737515	0.257891260272631	11.7769449123706	-3.21921339583147	0.0075297751068861	0.110822843880837	191.970178790124	206.942233605291	0.80269341939979	0.23183647021636	0.743145081808579	0.880200714146603	39	SPPB
k__Bacteria.p__Firmicutes.c__Clostridia.o__Clostridiales.f__Lachnospiraceae.g__Lachnoclostridium	0.708285759996229	0.249772436639919	28.0524439579917	2.83572426775546	0.00839020968591308	0.120399508992853	191.869778184675	206.841832999842	0.491042504391347	0.357220319768862	0.20819292945658	1.79134653166373	39	SPPB
k__Bacteria.p__Firmicutes.c__Clostridia.o__Clostridiales.f__Lachnospiraceae.g__Coprococcus	-2.05563779479633	0.693485898750425	16.635047966778	-2.96420994067844	0.00884727122691264	0.123861797176777	189.201808626049	204.173863441215	0.675949500303785	0.310360793675141	0.530115897233998	1.23014653934391	39	SPPB
k__Bacteria.p__Firmicutes.c__Clostridia.o__Clostridiales.f__Eubacteriaceae.g__Eubacterium.s__Eubacterium_sp_CAG_38	-2.52976124763895	0.917678605967603	26.2415431538685	-2.75669633266819	0.0104843446628504	0.143286043725623	189.536591913029	204.508646728196	0.653150260730653	0.312714734682827	0.49533366016616	1.30816030240717	39	SPPB
k__Bacteria.p__Bacteroidetes.c__Bacteroidia.o__Bacteroidales.f__Odoribacteraceae.g__Odoribacter.s__Odoribacter_laneus	2.34273082409766	0.738799713230748	9.21081667748409	3.17099584927147	0.0110258295829937	0.145501912044824	191.676770167323	206.64882498249	0.835405420948651	0.184665557861322	0.798126301865028	0.797639582807029	39	SPPB
k__Bacteria.p__Bacteroidetes.c__Bacteroidia.o__Bacteroidales.f__Bacteroidaceae.g__Bacteroides.s__Bacteroides_dorei	0.511918010242404	0.170658960758078	11.9134028647478	2.99965503111252	0.0111534566724255	0.145501912044824	194.979369450588	209.951424265754	0.832404019431461	0.222044882244135	0.784568573760404	0.831237622636654	39	SPPB
k__Bacteria.p__Actinobacteria.c__Coriobacteriia.o__Coriobacteriales.f__Coriobacteriaceae.g__Collinsella.s__Collinsella_aerofaciens	-0.29739653467916	0.108291346363585	12.4919518554863	-2.74626315643598	0.0171746657930856	0.219072403671803	195.220645836623	210.19270065179	0.769576083140031	0.229055416816475	0.70111481176966	0.977012987802114	39	SPPB
k__Bacteria.p__Firmicutes.c__Clostridia.o__Clostridiales.f__Lachnospiraceae.g__Dorea.s__Dorea_longicatena	-1.35575892246303	0.518162779456953	16.4886744936152	-2.61647300078924	0.0183754093886731	0.22720927893962	191.968784421416	206.940839236583	0.734175284673894	0.263495175873158	0.639072675944448	1.08617462022357	39	SPPB
k__Bacteria.p__Firmicutes.c__Bacilli.o__Lactobacillales.f__Lactobacillaceae.g__Lactobacillus.s__Lactobacillus_rogosae	145.397047884985	48.8481636582286	7.65304994964115	2.97651000562214	0.0186042440943591	0.22720927893962	184.875691852382	199.847746667548	0.84310302254555	0.157202339251005	0.813837905868159	0.786058250216211	39	SPPB
k__Bacteria.p__Firmicutes.c__Clostridia.o__Clostridiales.f__Lachnospiraceae.g__Lachnospiraceae_unclassified.s__Eubacterium_rectale	-0.296947167914668	0.118532164743179	22.0016227533392	-2.5052032801228	0.0201363003438456	0.235686698878403	194.748587572228	209.720642387395	0.641988195681019	0.292943480982591	0.493658859384386	1.33171817834462	39	SPPB
k__Bacteria.p__Firmicutes.c__Clostridia.o__Clostridiales.f__Ruminococcaceae.g__Ruminococcus.s__Ruminococcus_bicirculans	0.909102236797201	0.344269712230935	12.9722228911519	2.64066865163956	0.0204000461917444	0.235686698878403	194.863135503916	209.835190319083	0.817173794215015	0.198438441415565	0.771912457843091	0.874178415684025	39	SPPB
k__Bacteria.p__Firmicutes.c__Clostridia.o__Clostridiales.f__Lachnospiraceae.g__Lachnospiraceae_unclassified	-0.296346096534174	0.118683994656462	21.9333079905468	-2.49693395804518	0.020530200250732	0.235686698878403	194.782205067506	209.754259882673	0.64183561517845	0.292247407429974	0.493941260573888	1.33195404694197	39	SPPB
k__Bacteria.p__Firmicutes.c__Clostridia.o__Clostridiales.f__Lachnospiraceae.g__Anaerostipes.s__Anaerostipes_hadrus	0.307180193906	0.111004857669844	8.75477598787174	2.76726803091475	0.0224139784225813	0.252267129697288	197.05587975505	212.027934570217	0.824124822966364	0.16958466251382	0.788208178372473	0.837387555831212	39	SPPB
k__Bacteria.p__Firmicutes.c__Bacilli.o__Lactobacillales.f__Streptococcaceae.g__Streptococcus.s__Streptococcus_parasanguinis	4.13029435416344	1.73922182677641	31.9999999995558	2.3747944572538	0.0237214239020074	0.261389378955413	190.350764779023	205.322819594189	NA	0.333833779718418	NA	2.26658375041027	39	SPPB
k__Bacteria.p__Firmicutes.c__Clostridia.o__Clostridiales.f__Ruminococcaceae.g__Ruminococcaceae_unclassified	-0.231911057942055	0.0979667359242319	31.9999999996727	-2.36724287845434	0.024135256245012	0.261389378955413	196.13530563983	211.107360454997	NA	0.333266178491905	NA	2.2676627194001	39	SPPB
k__Bacteria.p__Firmicutes.c__Clostridia.o__Clostridiales.f__Lachnospiraceae.g__Anaerostipes	0.300366219662237	0.111117712030802	8.80184416939352	2.70313538834363	0.0247440043393507	0.2626405908842	197.198964505965	212.171019321132	0.819995481717262	0.167876929833028	0.783680413707772	0.848546432430698	39	SPPB
k__Viruses.p__Viruses_unclassified.c__Viruses_unclassified.o__Caudovirales.f__Siphoviridae.g__Siphoviridae_unclassified.s__Lactococcus_phage_ul36	-22.7362740326703	9.69714433666631	31.9999999995246	-2.34463603338368	0.0254135956051898	0.2626405908842	187.039000210802	202.011055025969	NA	0.331572048729107	NA	2.27088137295644	39	SPPB
k__Bacteria.p__Bacteroidetes.c__Bacteroidia.o__Bacteroidales.f__Bacteroidaceae.g__Bacteroides.s__Bacteroides_finegoldii	-2.99306631914897	1.26000426177038	24.665474716507	-2.37544142505006	0.0256234722813854	0.2626405908842	191.62146684244	206.593521657607	0.759028226908404	0.252663438818659	0.677559234208101	1.04628920201717	39	SPPB
k__Viruses.p__Viruses_unclassified.c__Viruses_unclassified.o__Caudovirales.f__Siphoviridae.g__Siphoviridae_unclassified	-3.70836724833858	1.58992312164135	31.9340873071656	-2.33241922069179	0.0261435218924651	0.263269852039912	190.264881382339	205.236936197506	0.522914670577145	0.312391262152722	0.306167442088529	1.6728131793737	39	SPPB
k__Bacteria.p__Bacteroidetes.c__Bacteroidia.o__Bacteroidales.f__Tannerellaceae.g__Parabacteroides.s__Parabacteroides_distasonis	0.167555317915856	0.0719521158797049	26.7282589818426	2.32870591597317	0.0276886964657802	0.274022616747549	196.445936426251	211.417991241418	0.538953481849252	0.306044212350683	0.335625516270307	1.61895807482568	39	SPPB
k__Bacteria.p__Firmicutes.c__Clostridia.o__Clostridiales.f__Ruminococcaceae	-0.11869367284003	0.0520329076237922	31.9999999988053	-2.28112704556524	0.0293394330222813	0.283116743000353	197.753981773407	212.726036588573	NA	0.326854814650608	NA	2.27982974294909	39	SPPB
k__Bacteria.p__Firmicutes.c__Clostridia.o__Clostridiales.f__Ruminococcaceae.g__Ruminococcus	-0.33745320870719	0.148251575286431	31.9999999988111	-2.27622005402108	0.0296644109037754	0.283116743000353	195.679755261067	210.651810076233	NA	0.326493001975149	NA	2.28051524917934	39	SPPB
k__Bacteria.p__Firmicutes.c__Clostridia.o__Clostridiales.f__Lachnospiraceae.g__Blautia.s__Blautia_coccoides	5.99562432174795	2.58553989172038	21.9839412871527	2.31890613675991	0.0300873193780863	0.283116743000353	189.519765614664	204.491820429831	0.438689988112127	0.321722528589019	0.172447802637153	1.92217857600567	39	SPPB
k__Bacteria.p__Firmicutes.c__Clostridia.o__Clostridiales.f__Ruminococcaceae.g__Ruminococcaceae_unclassified.s__Eubacterium_siraeum	-0.2347954373431	0.10551979927805	31.9999999995817	-2.22513157672336	0.0332453221480445	0.307787337306089	196.564519629034	211.536574444201	NA	0.322749631888911	NA	2.28760067690795	39	SPPB
k__Bacteria.p__Firmicutes.c__Clostridia.o__Clostridiales.f__Ruminococcaceae.g__Anaerotruncus.s__Anaerotruncus_colihominis	3.53488829996089	1.64561469384044	28.6075558776499	2.14806559104754	0.0403139857849279	0.364024289507283	190.982575876996	205.954630692163	0.485230537836052	0.30402630491198	0.260360749555563	1.77576723897734	39	SPPB
k__Viruses.p__Viruses_unclassified.c__Viruses_unclassified.o__Caudovirales.f__Siphoviridae.g__Siphoviridae_unclassified.s__Lactococcus_phage_bIL310	-11.2610214362612	5.27505327086383	31.7935645576851	-2.13476923512037	0.0405880740914044	0.364024289507283	188.605808260998	203.577863076165	0.591615488831705	0.290006146999899	0.4248055677628	1.48405889117371	39	SPPB
k__Bacteria.p__Firmicutes.c__Clostridia.o__Clostridiales.f__Lachnospiraceae.g__Lachnoclostridium.s__Clostridium_scindens	8.25157057479631	3.86926570985126	26.0449641008971	2.13259341527969	0.0425503597195166	0.373379121385477	189.348603393624	204.320658208791	0.472968773714407	0.299686924454439	0.247434833520675	1.80184573345265	39	SPPB
k__Bacteria.p__Firmicutes.c__Clostridia.o__Clostridiales.f__Lachnospiraceae.g__Dorea	-0.889364738457492	0.408619433825783	18.1843245324565	-2.17651111238306	0.0429320940965879	0.373379121385477	194.025719900288	208.997774715455	0.696578556380679	0.235339635049055	0.603194493232578	1.1765377679045	39	SPPB
k__Bacteria.p__Firmicutes.c__Clostridia.o__Clostridiales.f__Lachnospiraceae.g__Lachnoclostridium.s__Clostridium_clostridioforme	0.69432417488762	0.326067711782709	22.6614573472803	2.12938647341543	0.0443142207796036	0.379647204887947	194.494711543883	209.46676635905	0.39341058224903	0.310795697306678	0.119869949475799	2.04758810066881	39	SPPB
k__Archaea.p__Euryarchaeota.c__Methanobacteria.o__Methanobacteriales.f__Methanobacteriaceae.g__Methanosphaera	9.65746216839493	4.33862573180769	11.0238854877682	2.22592654111493	0.0478163396028842	0.397776506261674	189.679333518538	204.651388333705	0.74259004723475	0.217872842450687	0.670884778414026	1.05903807807774	39	SPPB
k__Archaea.p__Euryarchaeota.c__Methanobacteria.o__Methanobacteriales.f__Methanobacteriaceae.g__Methanosphaera.s__Methanosphaera_stadtmanae	9.65746216839493	4.33862573180769	11.0238854877682	2.22592654111493	0.0478163396028842	0.397776506261674	189.679333518538	204.651388333705	0.74259004723475	0.217872842450687	0.670884778414026	1.05903807807774	39	SPPB
k__Bacteria.p__Firmicutes.c__Firmicutes_unclassified.o__Firmicutes_unclassified.f__Firmicutes_unclassified.g__Firmicutes_unclassified.s__Firmicutes_bacterium_CAG_424	-53.9213325561354	26.5353492039875	31.8568544485913	-2.03205664043164	0.0505569429926603	0.414566932539815	186.064643908184	201.036698723351	0.386710978291342	0.303332682034722	0.119681653073864	2.05870130236065	39	SPPB
k__Bacteria.p__Actinobacteria.c__Coriobacteriia.o__Eggerthellales.f__Eggerthellaceae.g__Adlercreutzia	-15.5654161169001	7.74186489358371	31.5531417949426	-2.01055124712915	0.0529851502503167	0.416823966260652	188.333032551361	203.305087366528	0.52012863828735	0.282685650857021	0.331016642444164	1.65945836826977	39	SPPB
k__Bacteria.p__Actinobacteria.c__Coriobacteriia.o__Eggerthellales.f__Eggerthellaceae.g__Adlercreutzia.s__Adlercreutzia_equolifaciens	-15.5654161169001	7.74186489358371	31.5531417949426	-2.01055124712915	0.0529851502503167	0.416823966260652	188.333032551361	203.305087366528	0.52012863828735	0.282685650857021	0.331016642444164	1.65945836826977	39	SPPB
k__Bacteria.p__Bacteroidetes.c__Bacteroidia.o__Bacteroidales.f__Odoribacteraceae	1.11851989710532	0.529056783982264	13.9374588392208	2.11417740206658	0.0530107134791421	0.416823966260652	193.465086791939	208.437141607106	0.652435534604209	0.244095744435467	0.540200411841552	1.28383756388811	39	SPPB
k__Bacteria.p__Bacteroidetes.c__Bacteroidia.o__Bacteroidales.f__Odoribacteraceae.g__Butyricimonas	2.68283749123112	1.36797485771347	27.2891662379611	1.96117456114318	0.0601364571892384	0.452937741798127	192.129556261666	207.101611076833	0.437649176892663	0.295151171052455	0.202168181300635	1.90464062321811	39	SPPB
k__Bacteria.p__Proteobacteria.c__Gammaproteobacteria.o__Enterobacterales.f__Enterobacteriaceae.g__Klebsiella.s__Klebsiella_quasipneumoniae	-2.62107116001954	1.33589562982588	23.8118882896262	-1.96203288752518	0.0615490311095352	0.452937741798127	192.079859724331	207.051914539498	0.483355060670142	0.288404913178673	0.273962188753023	1.77034123074185	39	SPPB
k__Bacteria.p__Proteobacteria.c__Gammaproteobacteria.o__Enterobacterales.f__Enterobacteriaceae.g__Klebsiella.s__Klebsiella_variicola	-0.744728466454789	0.37956981821912	23.8118882877511	-1.96203288751707	0.0615490311114715	0.452937741798127	194.596497075368	209.568551890535	0.483355060683059	0.288404913176553	0.273962188773339	1.77034123070638	39	SPPB
k__Viruses.p__Viruses_unclassified.c__Viruses_unclassified.o__Caudovirales.f__Siphoviridae.g__Sfi21dt1virus.s__Streptococcus_virus_DT1	-346.97369157282	176.843973299462	23.8118882833936	-1.96203288751755	0.0615490311135942	0.452937741798127	182.308527951615	197.280582766782	0.483355060682288	0.28840491317668	0.273962188772127	1.7703412307085	39	SPPB
k__Bacteria.p__Proteobacteria.c__Gammaproteobacteria.o__Enterobacterales.f__Enterobacteriaceae.g__Klebsiella.s__Klebsiella_pneumoniae	-0.243478113237238	0.124094817567478	23.8118882810161	-1.96203288751235	0.0615490311154249	0.452937741798127	196.832482321243	211.80453713641	0.483355060690578	0.288404913175318	0.273962188785165	1.77034123068573	39	SPPB
k__Bacteria.p__Actinobacteria.c__Actinobacteria.o__Bifidobacteriales.f__Bifidobacteriaceae.g__Bifidobacterium.s__Bifidobacterium_bifidum	-0.491142184375895	0.240103247391208	11.7194424820763	-2.0455457796273	0.0639224505631488	0.463486012932129	195.434732320483	210.40678713565	0.670261279369145	0.225941699723995	0.57401306786158	1.23048547984264	39	SPPB
k__Bacteria.p__Bacteroidetes.c__Bacteroidia.o__Bacteroidales.f__Odoribacteraceae.g__Butyricimonas.s__Butyricimonas_virosa	2.69264532836908	1.39230914415861	24.8273242472665	1.9339421418483	0.0645973537187636	0.463486012932129	192.213471931624	207.18552674679	0.426740569281136	0.294491492679071	0.187452135912949	1.93610712699622	39	SPPB
k__Bacteria.p__Firmicutes.c__Clostridia.o__Clostridiales.f__Ruminococcaceae.g__Harryflintia	6.49319478223722	3.40044126338106	23.1346882886848	1.90951534795253	0.0686733835863204	0.478840607288957	190.347586273932	205.319641089099	0.5155475738284	0.281821841945085	0.325442551074414	1.68152791504771	39	SPPB
k__Bacteria.p__Firmicutes.c__Clostridia.o__Clostridiales.f__Ruminococcaceae.g__Harryflintia.s__Harryflintia_acetispora	6.49319478223722	3.40044126338106	23.1346882886848	1.90951534795253	0.0686733835863204	0.478840607288957	190.347586273932	205.319641089099	0.5155475738284	0.281821841945085	0.325442551074414	1.68152791504771	39	SPPB
k__Bacteria.p__Firmicutes.c__Clostridia.o__Clostridiales.f__Eubacteriaceae.g__Eubacterium.s__Eubacterium_ramulus	-4.99520380069061	2.6131276632256	21.6775360332352	-1.91158046772373	0.0692400181271489	0.478840607288957	191.078364072767	206.050418887934	0.654866853508506	0.219792367580077	0.557639361433808	1.27257852078307	39	SPPB
k__Bacteria.p__Bacteroidetes.c__Bacteroidia.o__Bacteroidales.f__Bacteroidaceae.g__Bacteroides.s__Bacteroides_uniformis	0.136647519960568	0.0730699980143533	31.9999999992904	1.87009064833595	0.0706433416157583	0.482729501041015	198.624216245292	213.596271060459	NA	0.298083791342719	NA	2.3339807197397	39	SPPB
k__Bacteria.p__Proteobacteria.c__Gammaproteobacteria.o__Enterobacterales.f__Enterobacteriaceae.g__Klebsiella	-0.163870079846756	0.0873277158307051	24.8940381639499	-1.8764956610618	0.072358114397105	0.488386731739425	197.881174993574	212.853229808741	0.45628305642708	0.284810988885097	0.239757693249057	1.84217251503196	39	SPPB
k__Bacteria.p__Firmicutes.c__Clostridia.o__Clostridiales.f__Eubacteriaceae.g__Eubacterium.s__Eubacterium_dolichum_CAG_375	-75.7252084651802	39.211039064734	13.5980215032635	-1.93122167306417	0.0745710707043331	0.488386731739425	185.416787013682	200.388841828849	0.61910918725107	0.248270087753536	0.493314278780422	1.37600172082476	39	SPPB
k__Bacteria.p__Actinobacteria.c__Actinobacteria.o__Bifidobacteriales.f__Bifidobacteriaceae.g__Bifidobacterium.s__Bifidobacterium_dentium	1.60949097298341	0.832686033694426	13.2216435259355	1.93289055881302	0.0749561246139676	0.488386731739425	193.117691271237	208.089746086403	0.627121511106814	0.261814758899631	0.494871384400264	1.3737822301713	39	SPPB
k__Bacteria.p__Synergistetes.c__Synergistia.o__Synergistales.f__Synergistaceae.g__Cloacibacillus	28.2416740716248	14.2208884918978	9.56911216872131	1.98592894443376	0.0764162378632534	0.488386731739425	187.770456735126	202.742511550293	0.703974955846817	0.21735734778814	0.621762188252104	1.15365869655096	39	SPPB
k__Bacteria.p__Synergistetes.c__Synergistia.o__Synergistales.f__Synergistaceae.g__Cloacibacillus.s__Cloacibacillus_evryensis	28.2416740716248	14.2208884918978	9.56911216872131	1.98592894443376	0.0764162378632534	0.488386731739425	187.770456735126	202.742511550293	0.703974955846817	0.21735734778814	0.621762188252104	1.15365869655096	39	SPPB
k__Bacteria.p__Firmicutes.c__Clostridia.o__Clostridiales.f__Ruminococcaceae.g__Anaerotruncus	3.19197196974952	1.7442285721468	31.9999999999104	1.83001931095581	0.0765763168232547	0.488386731739425	192.41704295903	207.389097774197	NA	0.295467172421853	NA	2.33887044294635	39	SPPB
k__Bacteria.p__Firmicutes.c__Clostridia.o__Clostridiales.f__Lachnospiraceae.g__Roseburia	-0.338212758753706	0.187149037861175	31.7035849117218	-1.80718406366902	0.0802320887041107	0.501355140286375	196.482178274988	211.454233090155	0.588619343163253	0.255343488508557	0.447556490155696	1.47263066617693	39	SPPB
k__Bacteria.p__Firmicutes.c__Clostridia.o__Clostridiales.f__Ruminococcaceae.g__Flavonifractor.s__Flavonifractor_plautii	0.360367664498799	0.198162241695873	26.3700079014807	1.81854858632387	0.0803565730075723	0.501355140286375	196.482873022306	211.454927837473	0.433237814318562	0.28284465765756	0.209707922093663	1.90492281313452	39	SPPB
k__Bacteria.p__Firmicutes.c__Clostridia.o__Clostridiales.f__Lachnospiraceae.g__Lachnoclostridium.s__Clostridium_lavalense	12.8446537795508	7.09383439396328	26.9437083605969	1.81067855072587	0.0813561991357176	0.50213396025701	189.222041443102	204.194096258269	0.606157662526659	0.256309196582173	0.470421933869109	1.43532074084858	39	SPPB
k__Bacteria.p__Firmicutes.c__Clostridia.o__Clostridiales.f__Lachnospiraceae.g__Blautia.s__Blautia_sp_CAG_257	0.15903843250546	0.0900505001050582	27.2994921659873	1.76610271258812	0.088561127533503	0.518227605987945	198.247543876163	213.21959869133	0.424042590867337	0.278297173347036	0.201946579863382	1.92507150227138	39	SPPB
k__Bacteria.p__Synergistetes	5.61312636016603	3.14299450973371	19.0483967321231	1.7859166927535	0.0900429003669123	0.518227605987945	190.944893305771	205.916948120938	0.616093002506257	0.262869080786705	0.479187499144021	1.41374375831111	39	SPPB
k__Bacteria.p__Synergistetes.c__Synergistia	5.61312636016603	3.14299450973371	19.0483967321231	1.7859166927535	0.0900429003669123	0.518227605987945	190.944893305771	205.916948120938	0.616093002506257	0.262869080786705	0.479187499144021	1.41374375831111	39	SPPB
k__Bacteria.p__Synergistetes.c__Synergistia.o__Synergistales	5.61312636016603	3.14299450973371	19.0483967321231	1.7859166927535	0.0900429003669123	0.518227605987945	190.944893305771	205.916948120938	0.616093002506257	0.262869080786705	0.479187499144021	1.41374375831111	39	SPPB
k__Bacteria.p__Synergistetes.c__Synergistia.o__Synergistales.f__Synergistaceae	5.61312636016603	3.14299450973371	19.0483967321231	1.7859166927535	0.0900429003669123	0.518227605987945	190.944893305771	205.916948120938	0.616093002506257	0.262869080786705	0.479187499144021	1.41374375831111	39	SPPB
k__Bacteria.p__Firmicutes.c__Clostridia.o__Clostridiales.f__Lachnospiraceae.g__Lachnospira	0.567692475652532	0.324050240858127	29.2313475846363	1.75186561858189	0.0902835550501647	0.518227605987945	195.805798706506	210.777853521672	0.657935616125677	0.223763864356392	0.559329476988721	1.28773838086041	39	SPPB
k__Bacteria.p__Firmicutes.c__Clostridia.o__Clostridiales.f__Lachnospiraceae.g__Lachnospira.s__Lachnospira_pectinoschiza	0.567692475652532	0.324050240858127	29.2313475846363	1.75186561858189	0.0902835550501647	0.518227605987945	195.805798706506	210.777853521672	0.657935616125677	0.223763864356392	0.559329476988721	1.28773838086041	39	SPPB
k__Bacteria.p__Firmicutes.c__Clostridia.o__Clostridiales.f__Ruminococcaceae.g__Flavonifractor	0.334705926376082	0.199246642154502	26.5798505155423	1.67985730026275	0.104703164658011	0.584428149112912	196.887945097401	211.859999912568	0.445977377322232	0.271519376180301	0.239482006023966	1.8609225257784	39	SPPB
k__Bacteria.p__Firmicutes.c__Negativicutes.o__Acidaminococcales.f__Acidaminococcaceae.g__Acidaminococcus.s__Acidaminococcus_intestini	-0.340048991036132	0.194739119037299	11.9334647756895	-1.74617710461656	0.106444725390842	0.584428149112912	196.931582990672	211.903637805839	0.675079675903907	0.227148798600126	0.579582300567612	1.24108484370823	39	SPPB
k__Bacteria.p__Bacteroidetes.c__Bacteroidia.o__Bacteroidales.f__Tannerellaceae.g__Parabacteroides.s__Parabacteroides_goldsteinii	2.87022383001234	1.65151819801561	11.4935642127236	1.73793048932859	0.10891038680564	0.584428149112912	192.569965349703	207.54202016487	0.655631433894741	0.229822907997888	0.552870931008793	1.2869930360813	39	SPPB
k__Bacteria.p__Firmicutes.c__Clostridia.o__Clostridiales.f__Lachnospiraceae.g__Robinsoniella	95.8034041667081	57.1836961298589	19.7902010437122	1.67536222123781	0.109592510427318	0.584428149112912	185.497617799753	200.46967261492	0.499133560413721	0.268094957535612	0.315667456122699	1.72025023082164	39	SPPB
k__Bacteria.p__Firmicutes.c__Clostridia.o__Clostridiales.f__Lachnospiraceae.g__Robinsoniella.s__Robinsoniella_sp_RHS	95.8034041667081	57.1836961298589	19.7902010437122	1.67536222123781	0.109592510427318	0.584428149112912	185.497617799753	200.46967261492	0.499133560413721	0.268094957535612	0.315667456122699	1.72025023082164	39	SPPB
k__Bacteria.p__Firmicutes.c__Clostridia.o__Clostridiales.f__Lachnospiraceae.g__Dorea.s__Dorea_formicigenerans	-2.741298990289	1.6310844967957	17.0221976539721	-1.68066031874765	0.111085100790141	0.584428149112912	192.694750078708	207.666804893875	0.63072998183873	0.22097967432762	0.525981536049718	1.33918435493399	39	SPPB
k__Bacteria.p__Firmicutes.c__Negativicutes.o__Acidaminococcales.f__Acidaminococcaceae.g__Acidaminococcus	-0.337446931906682	0.197945898078451	12.3156631673368	-1.70474324137266	0.113317648551943	0.584428149112912	196.949502899431	211.921557714597	0.661057830445266	0.228961294677492	0.560408359249667	1.27653860471862	39	SPPB
k__Bacteria.p__Proteobacteria	-0.127930392996278	0.0786875516376509	31.9999999990712	-1.62580218006256	0.1138013574765	0.584428149112912	199.279715081586	214.251769896753	NA	0.282740152336573	NA	2.36257359596701	39	SPPB
k__Bacteria.p__Firmicutes.c__Clostridia.o__Clostridiales.f__Lachnospiraceae.g__Lachnoclostridium.s__Clostridium_symbiosum	0.936594663823471	0.57407519116522	24.3385498294908	1.63148430421184	0.115661874155648	0.584428149112912	194.796793734624	209.768848549791	0.540845095882117	0.250931046701839	0.387032526049548	1.5947240074209	39	SPPB
k__Bacteria.p__Actinobacteria.c__Coriobacteriia.o__Eggerthellales.f__Eggerthellaceae.g__Asaccharobacter	-14.2957655854754	8.81257318764963	28.1858780384066	-1.62220106217219	0.115894489569178	0.584428149112912	189.491221052081	204.463275867248	0.441291583205129	0.266195409472851	0.238614170574338	1.86535637044104	39	SPPB
k__Bacteria.p__Actinobacteria.c__Coriobacteriia.o__Eggerthellales.f__Eggerthellaceae.g__Asaccharobacter.s__Asaccharobacter_celatus	-14.2957655854754	8.81257318764963	28.1858780384066	-1.62220106217219	0.115894489569178	0.584428149112912	189.491221052081	204.463275867248	0.441291583205129	0.266195409472851	0.238614170574338	1.86535637044104	39	SPPB
k__Bacteria.p__Firmicutes.c__Clostridia.o__Clostridiales.f__Clostridiaceae.g__Clostridium.s__Clostridium_bolteae_CAG_59	1.58428254408213	0.996396562318819	24.4426708152331	1.59001205342899	0.124684460490101	0.584428149112912	193.826958230583	208.79901304575	0.57061857367146	0.24205680883063	0.433491280967797	1.51576263033086	39	SPPB
k__Archaea	1.12763451055059	0.720930675770817	30.3260252243854	1.56413723045552	0.128161909987482	0.584428149112912	194.626916149595	209.598970964762	0.627260540448092	0.255553890093558	0.499306323732753	1.39797124234882	39	SPPB
k__Archaea.p__Euryarchaeota	1.12763451055059	0.720930675770817	30.3260252243854	1.56413723045552	0.128161909987482	0.584428149112912	194.626916149595	209.598970964762	0.627260540448092	0.255553890093558	0.499306323732753	1.39797124234882	39	SPPB
k__Archaea.p__Euryarchaeota.c__Methanobacteria	1.12763451055059	0.720930675770817	30.3260252243854	1.56413723045552	0.128161909987482	0.584428149112912	194.626916149595	209.598970964762	0.627260540448092	0.255553890093558	0.499306323732753	1.39797124234882	39	SPPB
k__Archaea.p__Euryarchaeota.c__Methanobacteria.o__Methanobacteriales	1.12763451055059	0.720930675770817	30.3260252243854	1.56413723045552	0.128161909987482	0.584428149112912	194.626916149595	209.598970964762	0.627260540448092	0.255553890093558	0.499306323732753	1.39797124234882	39	SPPB
k__Archaea.p__Euryarchaeota.c__Methanobacteria.o__Methanobacteriales.f__Methanobacteriaceae	1.12763451055059	0.720930675770817	30.3260252243854	1.56413723045552	0.128161909987482	0.584428149112912	194.626916149595	209.598970964762	0.627260540448092	0.255553890093558	0.499306323732753	1.39797124234882	39	SPPB
k__Bacteria.p__Firmicutes.c__Clostridia.o__Clostridiales.f__Lachnospiraceae.g__Roseburia.s__Roseburia_hominis	-2.11075337340437	1.36807546523591	31.9999999996021	-1.5428632608658	0.132696487765821	0.584428149112912	193.819658894903	208.79171371007	NA	0.277882519998759	NA	2.37158622030488	39	SPPB
k__Bacteria.p__Firmicutes.c__Negativicutes.o__Veillonellales.f__Veillonellaceae.g__Anaeroglobus	3.32157569545377	2.14762638059796	24.4599228046669	1.54662641764018	0.134795192717962	0.584428149112912	192.416900636461	207.388955451628	0.53484097138775	0.246783837238859	0.382436209404922	1.60909211762612	39	SPPB
k__Bacteria.p__Firmicutes.c__Negativicutes.o__Veillonellales.f__Veillonellaceae.g__Anaeroglobus.s__Anaeroglobus_geminatus	3.32157569545377	2.14762638059796	24.4599228046669	1.54662641764018	0.134795192717962	0.584428149112912	192.416900636461	207.388955451628	0.53484097138775	0.246783837238859	0.382436209404922	1.60909211762612	39	SPPB
k__Bacteria.p__Firmicutes.c__Clostridia.o__Clostridiales.f__Lachnospiraceae.g__Blautia.s__Blautia_producta	14.1901086298561	9.23514208594173	28.8084033572656	1.53653387222457	0.135319159538501	0.584428149112912	189.564828580212	204.536883395379	0.492894473550138	0.252995275692287	0.321148166874283	1.71976848571573	39	SPPB
k__Viruses.p__Viruses_unclassified.c__Viruses_unclassified.o__Caudovirales.f__Siphoviridae.g__Sk1virus	-37.6389526299666	24.6675638184425	24.0338046660525	-1.52584798835409	0.140101038759725	0.584428149112912	187.59513400136	202.567188816527	0.565180540050171	0.252159644839347	0.418566466827777	1.54660862325655	39	SPPB
k__Viruses.p__Viruses_unclassified.c__Viruses_unclassified.o__Caudovirales.f__Siphoviridae.g__Sk1virus.s__Lactococcus_phage_jm3	-37.6389526299666	24.6675638184425	24.0338046660525	-1.52584798835409	0.140101038759725	0.584428149112912	187.59513400136	202.567188816527	0.565180540050171	0.252159644839347	0.418566466827777	1.54660862325655	39	SPPB
k__Bacteria.p__Firmicutes.c__Bacilli.o__Lactobacillales.f__Streptococcaceae.g__Streptococcus.s__Streptococcus_gordonii	23.3864782457993	15.1173684436996	16.6133221768676	1.54699399785721	0.140701202905374	0.584428149112912	188.513357915795	203.485412730962	0.540254336780967	0.257823701065955	0.380543862853954	1.60480276891536	39	SPPB
k__Bacteria.p__Actinobacteria.c__Actinobacteria.o__Bifidobacteriales.f__Bifidobacteriaceae.g__Scardovia	272.684633881481	177.584266976142	19.3901773620345	1.53552247912883	0.14081251393668	0.584428149112912	183.656719867076	198.628774682243	0.496334603280893	0.260301197840983	0.319093940332173	1.72516975905727	39	SPPB
k__Bacteria.p__Actinobacteria.c__Actinobacteria.o__Bifidobacteriales.f__Bifidobacteriaceae.g__Scardovia.s__Scardovia_wiggsiae	272.684633881481	177.584266976142	19.3901773620345	1.53552247912883	0.14081251393668	0.584428149112912	183.656719867076	198.628774682243	0.496334603280893	0.260301197840983	0.319093940332173	1.72516975905727	39	SPPB
k__Viruses.p__Viruses_unclassified.c__Viruses_unclassified.o__Caudovirales.f__Siphoviridae.g__Siphoviridae_unclassified.s__Streptococcus_phage_PH10	42.3286099188017	27.5662587126804	19.3901773606085	1.53552247912883	0.140812513937856	0.584428149112912	187.382425317777	202.354480132943	0.496334603280893	0.260301197840983	0.319093940332173	1.72516975905727	39	SPPB
k__Bacteria.p__Proteobacteria.c__Gammaproteobacteria.o__Enterobacterales	-0.116476537106806	0.077284682022456	31.7558844968978	-1.50711025857572	0.14166688182074	0.584428149112912	199.617561764507	214.589616579674	0.299480052564495	0.274045136100587	0.0350364984501743	2.29597198259665	39	SPPB
k__Bacteria.p__Proteobacteria.c__Gammaproteobacteria.o__Enterobacterales.f__Enterobacteriaceae	-0.116476537106806	0.077284682022456	31.7558844968978	-1.50711025857572	0.14166688182074	0.584428149112912	199.617561764507	214.589616579674	0.299480052564495	0.274045136100587	0.0350364984501743	2.29597198259665	39	SPPB
k__Bacteria.p__Proteobacteria.c__Gammaproteobacteria	-0.116510904831941	0.0773131956323888	31.7592480324344	-1.50699895249358	0.141694266198214	0.584428149112912	199.616099799329	214.588154614496	0.299925043915986	0.274002308169387	0.0357063611059624	2.29449042188267	39	SPPB
k__Bacteria.p__Firmicutes.c__Clostridia.o__Clostridiales.f__Lachnospiraceae.g__Marvinbryantia	1.30734317889111	0.867847686470809	24.4419738995465	1.50642007724599	0.144775481777371	0.584428149112912	194.346927044154	209.318981859321	0.533871804932273	0.24438671760382	0.38311275631689	1.61074723056031	39	SPPB
k__Bacteria.p__Firmicutes.c__Clostridia.o__Clostridiales.f__Lachnospiraceae.g__Marvinbryantia.s__Marvinbryantia_formatexigens	1.30734317889111	0.867847686470809	24.4419738995465	1.50642007724599	0.144775481777371	0.584428149112912	194.346927044154	209.318981859321	0.533871804932273	0.24438671760382	0.38311275631689	1.61074723056031	39	SPPB
k__Bacteria.p__Firmicutes.c__Clostridia.o__Clostridiales.f__Clostridiaceae.g__Lactonifactor	25.4863147904111	16.9194133580944	24.4410456412038	1.50633560697412	0.144797528308245	0.584428149112912	188.406766283159	203.378821098326	0.533882633164182	0.244382995641258	0.383130125252553	1.61072225192844	39	SPPB
k__Bacteria.p__Firmicutes.c__Clostridia.o__Clostridiales.f__Clostridiaceae.g__Lactonifactor.s__Lactonifactor_longoviformis	25.4863147904111	16.9194133580944	24.4410456412038	1.50633560697412	0.144797528308245	0.584428149112912	188.406766283159	203.378821098326	0.533882633164182	0.244382995641258	0.383130125252553	1.61072225192844	39	SPPB
k__Bacteria.p__Firmicutes.c__Clostridia.o__Clostridiales.f__Ruminococcaceae.g__Ruminococcus.s__Ruminococcus_obeum_CAG_39	319.099336072436	211.838141909302	24.4410456394622	1.50633560697043	0.144797528310092	0.584428149112912	183.352044644282	198.324099459448	0.533882633175745	0.244382995639043	0.383130125269665	1.61072225190023	39	SPPB
k__Bacteria.p__Firmicutes.c__Clostridia.o__Clostridiales.f__Lachnospiraceae.g__Anaerostipes.s__Anaerostipes_sp_992a	27.5633019787136	18.2982477898009	24.4410447533241	1.50633559537197	0.144797531731844	0.584428149112912	188.250079055335	203.222133870502	0.53388266956507	0.244382988665766	0.383130179120926	1.61072216312179	39	SPPB
k__Bacteria.p__Firmicutes.c__Bacilli.o__Bacillales	-595.418951955763	380.473710347752	11.0592384625914	-1.56494111357011	0.145743078609718	0.584428149112912	182.30790036746	197.279955182627	0.659960807307824	0.206854140024281	0.571277857136409	1.26589985077545	39	SPPB
k__Bacteria.p__Firmicutes.c__Bacilli.o__Bacillales.f__Staphylococcaceae	-595.418951955763	380.473710347752	11.0592384625914	-1.56494111357011	0.145743078609718	0.584428149112912	182.30790036746	197.279955182627	0.659960807307824	0.206854140024281	0.571277857136409	1.26589985077545	39	SPPB
k__Bacteria.p__Firmicutes.c__Bacilli.o__Bacillales.f__Staphylococcaceae.g__Staphylococcus	-595.418951955763	380.473710347752	11.0592384625914	-1.56494111357011	0.145743078609718	0.584428149112912	182.30790036746	197.279955182627	0.659960807307824	0.206854140024281	0.571277857136409	1.26589985077545	39	SPPB
k__Bacteria.p__Firmicutes.c__Bacilli.o__Bacillales.f__Staphylococcaceae.g__Staphylococcus.s__Staphylococcus_aureus	-595.418951955763	380.473710347752	11.0592384625914	-1.56494111357011	0.145743078609718	0.584428149112912	182.30790036746	197.279955182627	0.659960807307824	0.206854140024281	0.571277857136409	1.26589985077545	39	SPPB
k__Bacteria.p__Bacteroidetes.c__Bacteroidia.o__Bacteroidales.f__Odoribacteraceae.g__Odoribacter	0.921740678383259	0.5879902051148	10.7902114576581	1.56761230096222	0.145809262468843	0.584428149112912	195.221063313437	210.193118128604	0.656344567239911	0.208550328435907	0.565789910455147	1.27519383537909	39	SPPB
k__Bacteria.p__Firmicutes.c__Clostridia.o__Clostridiales.f__Clostridiaceae.g__Clostridium.s__Clostridium_sp_CAG_167	9.03919831542287	6.04194352635443	24.7956990560239	1.49607461175277	0.147254988508914	0.584428149112912	190.493518350955	205.465573166122	0.5520353845486	0.254613242145114	0.399017207200492	1.57696745443466	39	SPPB
k__Bacteria.p__Firmicutes.c__Bacilli.o__Lactobacillales.f__Lactobacillaceae.g__Lactobacillus.s__Lactobacillus_paragasseri	0.628804403786913	0.420007717428777	21.0776084436105	1.49712583291649	0.149186545941828	0.584428149112912	195.848029208292	210.820084023459	0.508438703270806	0.258094096841843	0.337434444669185	1.68824109048854	39	SPPB
k__Viruses.p__Viruses_unclassified.c__Viruses_unclassified.o__Caudovirales.f__Siphoviridae.g__Siphoviridae_unclassified.s__Streptococcus_phage_MM1	20.7582579932427	13.4318613647338	11.4649207785024	1.54544909521958	0.149380370760864	0.584428149112912	188.877049228526	203.849104043693	0.628216129721957	0.22631788406431	0.519461723852298	1.35648718799603	39	SPPB
k__Bacteria.p__Firmicutes.c__Clostridia.o__Clostridiales.f__Ruminococcaceae.g__Faecalibacterium	-0.173503800760554	0.11710685361741	24.6199594808635	-1.48158536756007	0.15113725655574	0.584428149112912	198.781990077586	213.754044892752	0.333429295700115	0.27187935067085	0.0845326184417023	2.19084512025682	39	SPPB
k__Bacteria.p__Firmicutes.c__Clostridia.o__Clostridiales.f__Ruminococcaceae.g__Faecalibacterium.s__Faecalibacterium_prausnitzii	-0.173503800760554	0.11710685361741	24.6199594808635	-1.48158536756007	0.15113725655574	0.584428149112912	198.781990077586	213.754044892752	0.333429295700115	0.27187935067085	0.0845326184417023	2.19084512025682	39	SPPB
k__Bacteria.p__Firmicutes.c__Clostridia.o__Clostridiales.f__Lachnospiraceae.g__Blautia	0.126381515145468	0.0874082796087758	31.9999999991947	1.44587578786734	0.157935779415965	0.584428149112912	199.600210463384	214.572265278551	NA	0.272447749708767	NA	2.38164761541024	39	SPPB
k__Bacteria.p__Bacteroidetes.c__Bacteroidia.o__Bacteroidales.f__Bacteroidaceae.g__Bacteroides.s__Bacteroides_galacturonicus	2.97792666111708	2.07276763464079	26.0623433474321	1.43669102669734	0.16270270092562	0.584428149112912	192.83728933743	207.809344152597	0.490436694028136	0.246556068833448	0.323687822154316	1.72318521602784	39	SPPB
k__Bacteria.p__Firmicutes.c__Clostridia.o__Clostridiales.f__Eubacteriaceae.g__Eubacterium.s__Eubacterium_eligens	0.81196432961683	0.573577905796885	27.9933704920586	1.41561298196929	0.167919060500945	0.584428149112912	195.429451429022	210.401506244188	0.552877732056915	0.243861660455403	0.408676634209058	1.56591674551944	39	SPPB
k__Bacteria.p__Firmicutes.c__Clostridia.o__Clostridiales.f__Eubacteriaceae.g__Eubacterium.s__Eubacterium_sp_OM08_24	1720.75058346644	1211.32154287117	21.300698903425	1.42055641096564	0.169919174627969	0.584428149112912	180.106226385705	195.078281200871	0.541726834358278	0.250444122244794	0.38860706820928	1.60007326811184	39	SPPB
k__Viruses.p__Viruses_unclassified.c__Viruses_unclassified.o__Caudovirales.f__Siphoviridae.g__Siphoviridae_unclassified.s__Lactobacillus_phage_A2	29.3023485087275	20.627374092673	21.3006989016723	1.42055641096536	0.169919174629227	0.584428149112912	188.251922773031	203.223977588198	0.541726834356114	0.250444122245054	0.388607068206181	1.60007326811717	39	SPPB
k__Viruses.p__Viruses_unclassified.c__Viruses_unclassified.o__Caudovirales.f__Siphoviridae.g__Siphoviridae_unclassified.s__Enterobacteria_phage_mEp237	139.862405058571	98.4560725939679	21.3006989144926	1.42055641032283	0.169919174805296	0.584428149112912	185.125939871934	200.097994687101	0.541726829475092	0.250444122828696	0.388607061218234	1.60007328013344	39	SPPB
k__Bacteria.p__Synergistetes.c__Synergistia.o__Synergistales.f__Synergistaceae.g__Pyramidobacter	4.66957943193055	3.28714818926729	21.3006989149143	1.42055641031851	0.169919174806253	0.584428149112912	191.92512008813	206.897174903297	0.541726829442331	0.250444122832613	0.388607061171332	1.60007328021409	39	SPPB
k__Bacteria.p__Proteobacteria.c__Betaproteobacteria.o__Burkholderiales.f__Burkholderiaceae	157.207887291037	110.666416447196	21.3006989129853	1.42055641031847	0.169919174807563	0.584428149112912	184.892120003889	199.864174819056	0.541726829441987	0.250444122832652	0.388607061170842	1.60007328021494	39	SPPB
k__Bacteria.p__Proteobacteria.c__Betaproteobacteria.o__Burkholderiales.f__Burkholderiaceae.g__Lautropia	157.207887291037	110.666416447196	21.3006989129853	1.42055641031847	0.169919174807563	0.584428149112912	184.892120003889	199.864174819056	0.541726829441987	0.250444122832652	0.388607061170842	1.60007328021494	39	SPPB
k__Bacteria.p__Proteobacteria.c__Betaproteobacteria.o__Burkholderiales.f__Burkholderiaceae.g__Lautropia.s__Lautropia_mirabilis	157.207887291037	110.666416447196	21.3006989129853	1.42055641031847	0.169919174807563	0.584428149112912	184.892120003889	199.864174819056	0.541726829441987	0.250444122832652	0.388607061170842	1.60007328021494	39	SPPB
k__Bacteria.p__Synergistetes.c__Synergistia.o__Synergistales.f__Synergistaceae.g__Pyramidobacter.s__Pyramidobacter_piscolens	4.90248652000777	3.45110302160307	21.3006989120324	1.4205564103185	0.169919174808193	0.584428149112912	191.827773049639	206.799827864806	0.541726829442204	0.250444122832628	0.38860706117115	1.60007328021441	39	SPPB
k__Viruses.p__Viruses_unclassified.c__Viruses_unclassified.o__Caudovirales.f__Siphoviridae.g__Siphoviridae_unclassified.s__Lactococcus_phage_Tuc2009	82.2061996013055	57.8690145664472	21.3006989105527	1.42055641032065	0.169919174808569	0.584428149112912	186.188796668252	201.160851483419	0.541726829458522	0.250444122830677	0.388607061194512	1.60007328017423	39	SPPB
k__Bacteria.p__Bacteroidetes.c__Bacteroidia.o__Bacteroidales.f__Porphyromonadaceae.g__Porphyromonas	224.622492236848	158.122895089033	21.300698910507	1.42055641031852	0.169919174809211	0.584428149112912	184.178415746935	199.150470562102	0.541726829442409	0.250444122832601	0.388607061171446	1.6000732802139	39	SPPB
k__Bacteria.p__Bacteroidetes.c__Bacteroidia.o__Bacteroidales.f__Porphyromonadaceae.g__Porphyromonas.s__Porphyromonas_asaccharolytica	224.622492236848	158.122895089033	21.300698910507	1.42055641031852	0.169919174809211	0.584428149112912	184.178415746935	199.150470562102	0.541726829442409	0.250444122832601	0.388607061171446	1.6000732802139	39	SPPB
k__Bacteria.p__Synergistetes.c__Synergistia.o__Synergistales.f__Synergistaceae.g__Pyramidobacter.s__Pyramidobacter_sp_C12_8	98.2904831628275	69.1915382232429	21.3006989099814	1.42055641031853	0.169919174809561	0.584428149112912	185.83140369207	200.803458507237	0.541726829442478	0.250444122832595	0.388607061171542	1.60007328021373	39	SPPB
k__Viruses.p__Viruses_unclassified.c__Viruses_unclassified.o__Caudovirales.f__Podoviridae.g__Epsilon15virus	111.586232205693	78.5510743502782	21.3006989090503	1.4205564103185	0.169919174810196	0.584428149112912	185.577662758567	200.549717573734	0.541726829442224	0.250444122832626	0.388607061171178	1.60007328021436	39	SPPB
k__Viruses.p__Viruses_unclassified.c__Viruses_unclassified.o__Caudovirales.f__Podoviridae.g__Epsilon15virus.s__Salmonella_virus_Epsilon15	111.586232205693	78.5510743502782	21.3006989090503	1.4205564103185	0.169919174810196	0.584428149112912	185.577662758567	200.549717573734	0.541726829442224	0.250444122832626	0.388607061171178	1.60007328021436	39	SPPB
k__Bacteria.p__Firmicutes.c__Erysipelotrichia.o__Erysipelotrichales.f__Erysipelotrichaceae.g__Erysipelatoclostridium.s__Clostridium_innocuum	12.8103089598864	9.14123273383884	23.1710235850067	1.40137652468528	0.174354143374955	0.584428149112912	190.009846292798	204.981901107965	0.459023958425494	0.248737254073901	0.279910997173655	1.80765425826037	39	SPPB
k__Bacteria.p__Firmicutes.c__Erysipelotrichia.o__Erysipelotrichales.f__Erysipelotrichaceae.g__Faecalitalea	-2.27560853051601	1.62328284701005	18.664311934261	-1.40185583474099	0.1773700458055	0.584428149112912	193.390120809829	208.362175624995	0.549554761408169	0.215577833703599	0.425761716145046	1.53394482443413	39	SPPB
k__Bacteria.p__Firmicutes.c__Erysipelotrichia.o__Erysipelotrichales.f__Erysipelotrichaceae.g__Faecalitalea.s__Faecalitalea_cylindroides	-2.27560853051601	1.62328284701005	18.664311934261	-1.40185583474099	0.1773700458055	0.584428149112912	193.390120809829	208.362175624995	0.549554761408169	0.215577833703599	0.425761716145046	1.53394482443413	39	SPPB
k__Bacteria.p__Firmicutes.c__Clostridia.o__Clostridiales.f__Eubacteriaceae.g__Eubacterium.s__Eubacterium_ventriosum	-8.27579348803784	6.02317215439394	28.7969573278521	-1.37399252020393	0.180045162231904	0.584428149112912	191.306319006547	206.278373821714	0.279917700093353	0.267971369385973	0.0163194856154194	2.35121016905849	39	SPPB
k__Bacteria.p__Firmicutes.c__Negativicutes.o__Acidaminococcales	-0.266521846648006	0.190080361204166	15.7656249110928	-1.40215351527944	0.180251788679403	0.584428149112912	197.772564943534	212.744619758701	0.617515982237231	0.223832321284482	0.50721470598242	1.38847926479806	39	SPPB
k__Bacteria.p__Firmicutes.c__Negativicutes.o__Acidaminococcales.f__Acidaminococcaceae	-0.266521846648006	0.190080361204166	15.7656249110928	-1.40215351527944	0.180251788679403	0.584428149112912	197.772564943534	212.744619758701	0.617515982237231	0.223832321284482	0.50721470598242	1.38847926479806	39	SPPB
k__Bacteria.p__Verrucomicrobia	0.116135109212484	0.0843184795805482	24.9764551008973	1.37733874934902	0.180626460112736	0.584428149112912	199.373157319075	214.345212134242	0.568879005266135	0.243834452012337	0.429858982756909	1.52937933539	39	SPPB
k__Bacteria.p__Verrucomicrobia.c__Verrucomicrobiae	0.116135109212484	0.0843184795805482	24.9764551008973	1.37733874934902	0.180626460112736	0.584428149112912	199.373157319075	214.345212134242	0.568879005266135	0.243834452012337	0.429858982756909	1.52937933539	39	SPPB
k__Bacteria.p__Verrucomicrobia.c__Verrucomicrobiae.o__Verrucomicrobiales	0.116135109212484	0.0843184795805482	24.9764551008973	1.37733874934902	0.180626460112736	0.584428149112912	199.373157319075	214.345212134242	0.568879005266135	0.243834452012337	0.429858982756909	1.52937933539	39	SPPB
k__Bacteria.p__Verrucomicrobia.c__Verrucomicrobiae.o__Verrucomicrobiales.f__Akkermansiaceae	0.116135109212484	0.0843184795805482	24.9764551008973	1.37733874934902	0.180626460112736	0.584428149112912	199.373157319075	214.345212134242	0.568879005266135	0.243834452012337	0.429858982756909	1.52937933539	39	SPPB
k__Bacteria.p__Verrucomicrobia.c__Verrucomicrobiae.o__Verrucomicrobiales.f__Akkermansiaceae.g__Akkermansia	0.116135109212484	0.0843184795805482	24.9764551008973	1.37733874934902	0.180626460112736	0.584428149112912	199.373157319075	214.345212134242	0.568879005266135	0.243834452012337	0.429858982756909	1.52937933539	39	SPPB
k__Bacteria.p__Verrucomicrobia.c__Verrucomicrobiae.o__Verrucomicrobiales.f__Akkermansiaceae.g__Akkermansia.s__Akkermansia_muciniphila	0.116135109212484	0.0843184795805482	24.9764551008973	1.37733874934902	0.180626460112736	0.584428149112912	199.373157319075	214.345212134242	0.568879005266135	0.243834452012337	0.429858982756909	1.52937933539	39	SPPB
k__Bacteria.p__Firmicutes.c__Firmicutes_unclassified.o__Firmicutes_unclassified.f__Firmicutes_unclassified.g__Firmicutes_unclassified.s__Firmicutes_bacterium_CAG_170	2.05277296793264	1.48719490949931	21.2302292030467	1.38029854380267	0.181856891212112	0.584428149112912	193.62364333443	208.595698149597	0.532859425299004	0.24925758918862	0.377761842179498	1.62244464073368	39	SPPB
k__Bacteria.p__Bacteroidetes	0.0398540646402695	0.0291850920170266	29.9302274496941	1.36556241169357	0.182251983782598	0.584428149112912	201.648830931716	216.620885746883	0.432075728439836	0.252741848507634	0.239989191919887	1.88373897676587	39	SPPB
k__Bacteria.p__Bacteroidetes.c__Bacteroidia	0.0398540646402695	0.0291850920170266	29.9302274496941	1.36556241169357	0.182251983782598	0.584428149112912	201.648830931716	216.620885746883	0.432075728439836	0.252741848507634	0.239989191919887	1.88373897676587	39	SPPB
k__Bacteria.p__Bacteroidetes.c__Bacteroidia.o__Bacteroidales	0.0398540646402695	0.0291850920170266	29.9302274496941	1.36556241169357	0.182251983782598	0.584428149112912	201.648830931716	216.620885746883	0.432075728439836	0.252741848507634	0.239989191919887	1.88373897676587	39	SPPB
k__Bacteria.p__Firmicutes.c__Clostridia.o__Clostridiales.f__Lachnospiraceae.g__Anaerostipes.s__Anaerostipes_caccae	50.1302352765167	36.6511892385974	24.8307547423825	1.3677655846355	0.183638033897512	0.585601285873178	187.244378620431	202.216433435597	0.551015437888471	0.240098062145655	0.409154603054073	1.57348411870617	39	SPPB
k__Bacteria.p__Firmicutes.c__Bacilli.o__Lactobacillales.f__Lactobacillaceae.g__Lactobacillus.s__Lactobacillus_gasseri	1.73101738589176	1.27256792446074	21.1242410609833	1.36025539589589	0.188089329142995	0.592914822002689	193.991410972186	208.963465787353	0.527179243762241	0.248818897015677	0.370563564020291	1.63689417387815	39	SPPB
k__Viruses.p__Viruses_unclassified.c__Viruses_unclassified.o__Caudovirales.f__Siphoviridae.g__Hk97virus	60.573224409765	44.5551484338214	20.116191619825	1.35951122460596	0.189030335237791	0.592914822002689	186.884387460036	201.856442275203	0.573651880198564	0.24254755629759	0.437128860899232	1.51623351212823	39	SPPB
k__Viruses.p__Viruses_unclassified.c__Viruses_unclassified.o__Caudovirales.f__Siphoviridae.g__Hk97virus.s__Escherichia_virus_HK544	60.573224409765	44.5551484338214	20.116191619825	1.35951122460596	0.189030335237791	0.592914822002689	186.884387460036	201.856442275203	0.573651880198564	0.24254755629759	0.437128860899232	1.51623351212823	39	SPPB
k__Bacteria.p__Firmicutes.c__Bacilli.o__Lactobacillales.f__Lactobacillaceae.g__Lactobacillus.s__Lactobacillus_vaginalis	3.01710130209563	2.24046587047284	21.1832966204598	1.34664015277273	0.192328698536868	0.594501655672503	192.892471645196	207.864526460363	0.534181979790052	0.247074198375337	0.381322808695351	1.61810972577818	39	SPPB
k__Archaea.p__Euryarchaeota.c__Methanobacteria.o__Methanobacteriales.f__Methanobacteriaceae.g__Methanobrevibacter	1.00850234522588	0.757716775678685	31.8623491624472	1.33097534276256	0.192643393649975	0.594501655672503	195.108477269708	210.080532084874	0.57757798366795	0.247566747282416	0.438592041478261	1.51969504486917	39	SPPB
k__Archaea.p__Euryarchaeota.c__Methanobacteria.o__Methanobacteriales.f__Methanobacteriaceae.g__Methanobrevibacter.s__Methanobrevibacter_smithii	1.00850234522588	0.757716775678685	31.8623491624472	1.33097534276256	0.192643393649975	0.594501655672503	195.108477269708	210.080532084874	0.57757798366795	0.247566747282416	0.438592041478261	1.51969504486917	39	SPPB
k__Bacteria.p__Actinobacteria.c__Coriobacteriia.o__Eggerthellales.f__Eggerthellaceae.g__Slackia	-3.41120608328214	2.49561786671088	12.7347343639776	-1.36687837059685	0.195309420279391	0.596317059789203	192.716830216757	207.688885031923	0.611762427736626	0.212973955415532	0.506703018362811	1.38964194831559	39	SPPB
k__Bacteria.p__Actinobacteria.c__Coriobacteriia.o__Eggerthellales.f__Eggerthellaceae.g__Slackia.s__Slackia_isoflavoniconvertens	-3.41120608328214	2.49561786671088	12.7347343639776	-1.36687837059685	0.195309420279391	0.596317059789203	192.716830216757	207.688885031923	0.611762427736626	0.212973955415532	0.506703018362811	1.38964194831559	39	SPPB
k__Bacteria.p__Firmicutes.c__Clostridia.o__Clostridiales.f__Clostridiales_unclassified.g__Clostridiales_unclassified.s__Clostridiales_bacterium_CHKCI006	-101.437207270556	76.3987601246995	23.5702761580302	-1.32773368448635	0.196982284242313	0.598242492884061	185.894509684571	200.866564499738	0.514820073592142	0.248196416789162	0.354645365833815	1.67435121996822	39	SPPB
k__Bacteria.p__Firmicutes.c__Clostridia.o__Clostridiales.f__Lachnospiraceae.g__Lachnoclostridium.s__Clostridium_citroniae	20.4892106027762	15.7628495480992	23.9631373077598	1.29984179194599	0.206020445189004	0.622398608097307	189.116286246803	204.08834106197	0.520417810613309	0.241233076904644	0.36794531391767	1.65189688406714	39	SPPB
k__Bacteria.p__Firmicutes.c__Clostridia.o__Clostridiales.f__Eubacteriaceae.g__Eubacterium.s__Eubacterium_sp_CAG_180	0.223544992796968	0.172803168059578	25.8258165119919	1.29363943559123	0.207240953745319	0.622807892407398	198.249247851757	213.221302666924	0.619832739086335	0.228052648793664	0.50752177552061	1.3976803649063	39	SPPB
k__Bacteria.p__Firmicutes.c__Clostridia.o__Clostridiales.f__Lachnospiraceae.g__Blautia.s__Blautia_hansenii	-3.63751232871073	2.73007757231595	11.2504123989119	-1.33238423904013	0.209092532541253	0.625099550409787	192.763271397096	207.735326212263	0.639963914666985	0.192878274938976	0.553925914575284	1.30902358931242	39	SPPB
k__Bacteria.p__Firmicutes.c__Clostridia.o__Clostridiales.f__Clostridiales_unclassified	-0.703942632525235	0.561147402853866	27.7547342537952	-1.25447008922281	0.220133207643435	0.634884284693644	196.249989490448	211.222044305615	0.322253161771028	0.257923844604484	0.0866882956672527	2.20551724160633	39	SPPB
k__Bacteria.p__Firmicutes.c__Erysipelotrichia.o__Erysipelotrichales.f__Erysipelotrichaceae.g__Candidatus_Stoquefichus	16.3655095566725	13.1275773444225	29.3586036451005	1.24665116245731	0.22238054692716	0.634884284693644	189.607635072319	204.579689887486	0.546390563111945	0.234895127249835	0.407127763730534	1.58300080429423	39	SPPB
k__Bacteria.p__Firmicutes.c__Erysipelotrichia.o__Erysipelotrichales.f__Erysipelotrichaceae.g__Candidatus_Stoquefichus.s__Candidatus_Stoquefichus_sp_KLE1796	16.3655095566725	13.1275773444225	29.3586036451005	1.24665116245731	0.22238054692716	0.634884284693644	189.607635072319	204.579689887486	0.546390563111945	0.234895127249835	0.407127763730534	1.58300080429423	39	SPPB
k__Viruses.p__Viruses_unclassified.c__Viruses_unclassified.o__Viruses_unclassified.f__Viruses_unclassified.g__Viruses_unclassified.s__Phage_Gifsy_2	40.5404282808221	31.7300489117044	12.2431110305242	1.2776667440266	0.225062428530463	0.634884284693644	187.788064539653	202.76011935482	0.578935880728256	0.225630323357471	0.456249215365236	1.48396117984054	39	SPPB
k__Bacteria.p__Firmicutes.c__Clostridia.o__Clostridiales.f__Clostridiaceae.g__Clostridium.s__Clostridium_perfringens	12.9492390959127	10.1350678153885	12.2431110349808	1.27766674400061	0.225062428530904	0.634884284693644	190.07058989169	205.042644706857	0.578935880702737	0.22563032336151	0.456249215329445	1.48396117990064	39	SPPB
k__Bacteria.p__Bacteroidetes.c__Bacteroidia.o__Bacteroidales.f__Rikenellaceae.g__Alistipes.s__Alistipes_onderdonkii	23.7045306762129	18.552984013645	12.2431110344436	1.27766674400081	0.225062428531851	0.634884284693644	188.861331555097	203.833386370264	0.578935880702937	0.22563032336148	0.456249215329725	1.48396117990017	39	SPPB
k__Bacteria.p__Actinobacteria.c__Actinobacteria.o__Corynebacteriales	87.0891883658026	68.1626791765069	12.2431110332599	1.27766674400056	0.225062428534175	0.634884284693644	186.258798456037	201.230853271204	0.57893588070269	0.225630323361517	0.45624921532938	1.48396117990074	39	SPPB
k__Bacteria.p__Actinobacteria.c__Actinobacteria.o__Corynebacteriales.f__Corynebacteriaceae	87.0891883658026	68.1626791765069	12.2431110332599	1.27766674400056	0.225062428534175	0.634884284693644	186.258798456037	201.230853271204	0.57893588070269	0.225630323361517	0.45624921532938	1.48396117990074	39	SPPB
k__Bacteria.p__Actinobacteria.c__Actinobacteria.o__Corynebacteriales.f__Corynebacteriaceae.g__Corynebacterium	87.0891883658026	68.1626791765069	12.2431110332599	1.27766674400056	0.225062428534175	0.634884284693644	186.258798456037	201.230853271204	0.57893588070269	0.225630323361517	0.45624921532938	1.48396117990074	39	SPPB
k__Bacteria.p__Actinobacteria.c__Actinobacteria.o__Corynebacteriales.f__Corynebacteriaceae.g__Corynebacterium.s__Corynebacterium_argentoratense	87.0891883658026	68.1626791765069	12.2431110332599	1.27766674400056	0.225062428534175	0.634884284693644	186.258798456037	201.230853271204	0.57893588070269	0.225630323361517	0.45624921532938	1.48396117990074	39	SPPB
k__Bacteria.p__Firmicutes.c__Clostridia.o__Clostridiales.f__Clostridiales_unclassified.g__Monoglobus	-0.872749974463606	0.706394042187692	31.9999999994594	-1.23550019159379	0.225638317208194	0.634884284693644	195.971662903728	210.943717718895	NA	0.261633541489939	NA	2.40160012368299	39	SPPB
k__Bacteria.p__Firmicutes.c__Clostridia.o__Clostridiales.f__Clostridiales_unclassified.g__Monoglobus.s__Monoglobus_pectinilyticus	-0.872749974463606	0.706394042187692	31.9999999994594	-1.23550019159379	0.225638317208194	0.634884284693644	195.971662903728	210.943717718895	NA	0.261633541489939	NA	2.40160012368299	39	SPPB
k__Bacteria.p__Firmicutes.c__Clostridia.o__Clostridiales.f__Lachnospiraceae.g__Roseburia.s__Roseburia_faecis	-0.325053517666707	0.267124194509713	29.981076831221	-1.21686288381073	0.233149093502749	0.652817461807698	197.533164039968	212.505218855135	0.604618724162636	0.22592899364571	0.489218337088317	1.43533214341044	39	SPPB
k__Bacteria.p__Firmicutes.c__Bacilli.o__Lactobacillales.f__Streptococcaceae.g__Streptococcus.s__Streptococcus_anginosus_group	8.23720648704169	6.82863747786877	23.7840384575181	1.20627380114086	0.239574464596846	0.667552148925191	191.018641402779	205.990696217946	0.517454473892857	0.232963390294449	0.370896356182553	1.6523447719144	39	SPPB
k__Bacteria.p__Firmicutes.c__Negativicutes	-0.238027259625588	0.19638851947201	15.7245273478034	-1.21202227230758	0.243401840135579	0.670188753964443	198.191628950736	213.163683765903	0.614360275722361	0.21901382230811	0.5062144052058	1.40069790741073	39	SPPB
k__Bacteria.p__Firmicutes.c__Bacilli.o__Lactobacillales	0.153422867962916	0.124609556841804	10.9980519230098	1.23122874241252	0.243916827203941	0.670188753964443	199.106527750287	214.078582565454	0.41768875431741	0.247917676247357	0.225734700455332	1.91883807144227	39	SPPB
k__Bacteria.p__Firmicutes.c__Bacilli	0.153385671630494	0.124611542797005	11.0014687698198	1.23091062182227	0.244023431321548	0.670188753964443	199.107322440753	214.07937725592	0.417650506240948	0.24790773429418	0.22569407995104	1.91894153416069	39	SPPB
k__Bacteria.p__Firmicutes.c__Firmicutes_unclassified.o__Firmicutes_unclassified.f__Firmicutes_unclassified.g__Firmicutes_unclassified.s__Firmicutes_bacterium_CAG_95	11.0625378938965	9.3004572763346	20.6323356922265	1.1894617184088	0.24776683966375	0.672475324122661	190.455629353933	205.4276841691	0.501846157687499	0.242092011740217	0.342725172410041	1.69897744380168	39	SPPB
k__Viruses.p__Viruses_unclassified.c__Viruses_unclassified.o__Caudovirales.f__Siphoviridae.g__C2virus	5.46798767429692	4.64540349321882	30.1634471738652	1.17707486169476	0.248370677202098	0.672475324122661	191.862831543211	206.834886358378	0.569559447175414	0.229423458149777	0.441404546534651	1.52521667714437	39	SPPB
k__Viruses.p__Viruses_unclassified.c__Viruses_unclassified.o__Caudovirales.f__Siphoviridae.g__C2virus.s__Lactococcus_virus_bIL67	5.46798767429692	4.64540349321882	30.1634471738652	1.17707486169476	0.248370677202098	0.672475324122661	191.862831543211	206.834886358378	0.569559447175414	0.229423458149777	0.441404546534651	1.52521667714437	39	SPPB
k__Bacteria.p__Firmicutes.c__Clostridia.o__Clostridiales.f__Lachnospiraceae.g__Lachnoclostridium.s__Clostridium_aldenense	138.618754352286	118.819828994032	30.1332437447785	1.16662980855871	0.252510032334969	0.673880635845595	185.414504848364	200.38655966353	0.494831702589968	0.232791220040226	0.341550421990062	1.70465619975353	39	SPPB
k__Bacteria.p__Firmicutes.c__Clostridia.o__Clostridiales.f__Clostridiales_unclassified.g__Intestinimonas	-4.82642672331114	4.14240632528315	32.0000000000493	-1.16512634066172	0.252579953952265	0.673880635845595	192.60065391717	207.572708732337	NA	0.258331952923308	NA	2.40767397331603	39	SPPB
k__Bacteria.p__Firmicutes.c__Clostridia.o__Clostridiales.f__Clostridiales_unclassified.g__Intestinimonas.s__Intestinimonas_butyriciproducens	-4.82642672331114	4.14240632528315	32.0000000000493	-1.16512634066172	0.252579953952265	0.673880635845595	192.60065391717	207.572708732337	NA	0.258331952923308	NA	2.40767397331603	39	SPPB
k__Bacteria.p__Proteobacteria.c__Gammaproteobacteria.o__Enterobacterales.f__Enterobacteriaceae.g__Citrobacter	-14.735090906708	12.0308029969669	8.43463063794072	-1.22478033348421	0.253760779102596	0.673880635845595	189.967482522439	204.939537337606	0.62099534621766	0.207080936562727	0.522013442154651	1.36796812992019	39	SPPB
k__Viruses.p__Viruses_unclassified.c__Viruses_unclassified.o__Caudovirales.f__Siphoviridae	-1.35301971923788	1.16476110112656	29.3079791359056	-1.16162852444955	0.254759752575774	0.673880635845595	194.655985240411	209.628040055578	0.526114001420225	0.229807670881896	0.384717322331177	1.62510540431329	39	SPPB
k__Bacteria.p__Actinobacteria.c__Actinobacteria.o__Actinomycetales.f__Actinomycetaceae.g__Actinomyces.s__Actinomyces_sp_ICM47	-85.5963127990106	74.5120782664038	32.0000000000989	-1.14875755435216	0.259170595337931	0.682403310660423	186.858775975298	201.830830790465	NA	0.257587703902009	NA	2.40904202343111	39	SPPB
k__Bacteria.p__Firmicutes.c__Clostridia.o__Clostridiales.f__Ruminococcaceae.g__Flavonifractor.s__Flavonifractor_sp_An10	-2.72721009942769	2.37038608853742	26.0030958467309	-1.1505341313872	0.260394903111159	0.682496230072169	193.275610934084	208.247665749251	0.504259465144733	0.238333749045784	0.349136798126209	1.69480594030007	39	SPPB
k__Bacteria.p__Firmicutes.c__Bacilli.o__Lactobacillales.f__Lactobacillaceae.g__Lactobacillus.s__Lactobacillus_oris	-15.4303960150991	13.2018985311249	12.4831202505216	-1.16880128859651	0.264319789462439	0.684700496629663	189.78962708952	204.761681904686	0.559049761818605	0.219169025603348	0.435280806422776	1.52809463209656	39	SPPB
k__Bacteria.p__Proteobacteria.c__Gammaproteobacteria.o__Enterobacterales.f__Enterobacteriaceae.g__Klebsiella.s__Klebsiella_michiganensis	1.1860945223711	1.02238161730098	12.2803982317026	1.16012895996929	0.268054333314791	0.684700496629663	194.920014593401	209.892069408568	0.550009425660832	0.225548485462248	0.418955782392969	1.55774914753281	39	SPPB
k__Bacteria.p__Firmicutes.c__Clostridia.o__Clostridiales.f__Ruminococcaceae.g__Anaeromassilibacillus	-5.30670485077115	4.70109250095988	27.2229364185864	-1.1288237467541	0.268821972987242	0.684700496629663	191.947642314256	206.919697129423	0.511093150015189	0.232581008094779	0.362920575146266	1.67077701963004	39	SPPB
k__Bacteria.p__Firmicutes.c__Clostridia.o__Clostridiales.f__Ruminococcaceae.g__Anaeromassilibacillus.s__Anaeromassilibacillus_sp_An250	-5.30670485077115	4.70109250095988	27.2229364185864	-1.1288237467541	0.268821972987242	0.684700496629663	191.947642314256	206.919697129423	0.511093150015189	0.232581008094779	0.362920575146266	1.67077701963004	39	SPPB
k__Bacteria.p__Firmicutes.c__Bacilli.o__Lactobacillales.f__Lactobacillaceae	0.210063372754433	0.184172123255033	17.615101199434	1.14058180489969	0.2693147832854	0.684700496629663	198.444783357713	213.41683817288	0.470187006723012	0.239233880649155	0.303579668178345	1.77486841400898	39	SPPB
k__Bacteria.p__Firmicutes.c__Bacilli.o__Lactobacillales.f__Lactobacillaceae.g__Lactobacillus	0.210063372754433	0.184172123255033	17.615101199434	1.14058180489969	0.2693147832854	0.684700496629663	198.444783357713	213.41683817288	0.470187006723012	0.239233880649155	0.303579668178345	1.77486841400898	39	SPPB
k__Bacteria.p__Bacteroidetes.c__Bacteroidia.o__Bacteroidales.f__Bacteroidaceae.g__Bacteroides.s__Bacteroides_ovatus	0.103551741351969	0.0921221093785548	31.0962968301733	1.12407045442747	0.269585909822829	0.684700496629663	199.917625672927	214.889680488093	0.435715754516741	0.239092570249278	0.25840618264416	1.86519036010095	39	SPPB
k__Bacteria.p__Proteobacteria.c__Betaproteobacteria.o__Burkholderiales.f__Sutterellaceae.g__Sutterella	649.790237233251	594.686756526045	29.1885807511253	1.0926596735214	0.283479858022031	0.708099472706632	182.467339496841	197.439394312007	0.423389403270896	0.243196547800847	0.238097295865178	1.90815384910457	39	SPPB
k__Bacteria.p__Proteobacteria.c__Betaproteobacteria.o__Burkholderiales.f__Sutterellaceae.g__Sutterella.s__Sutterella_parvirubra	649.790237233251	594.686756526045	29.1885807511253	1.0926596735214	0.283479858022031	0.708099472706632	182.467339496841	197.439394312007	0.423389403270896	0.243196547800847	0.238097295865178	1.90815384910457	39	SPPB
k__Bacteria.p__Actinobacteria.c__Coriobacteriia.o__Eggerthellales.f__Eggerthellaceae.g__Gordonibacter	-4.72382774697974	4.21230241061301	12.1146985349198	-1.12143604292938	0.283839242574274	0.708099472706632	192.174501142591	207.146555957757	0.541601824658702	0.219904646235093	0.412381867000014	1.5711322456916	39	SPPB
k__Bacteria.p__Actinobacteria.c__Coriobacteriia.o__Eggerthellales.f__Eggerthellaceae.g__Gordonibacter.s__Gordonibacter_pamelaeae	-4.72382774697974	4.21230241061301	12.1146985349198	-1.12143604292938	0.283839242574274	0.708099472706632	192.174501142591	207.146555957757	0.541601824658702	0.219904646235093	0.412381867000014	1.5711322456916	39	SPPB
k__Viruses.p__Viruses_unclassified.c__Viruses_unclassified.o__Caudovirales.f__Myoviridae.g__Myoviridae_unclassified.s__Cronobacter_phage_ENT47670	-41.1037043830834	36.6732640135432	9.95930507636925	-1.12080845511608	0.288667729284268	0.708099472706632	187.902006427451	202.874061242618	0.591357153996927	0.208904954345517	0.483446586794135	1.4424509241481	39	SPPB
k__Bacteria.p__Proteobacteria.c__Gammaproteobacteria.o__Enterobacterales.f__Enterobacteriaceae.g__Citrobacter.s__Citrobacter_braakii	-16.9991586244378	15.1668722224593	9.9593050761187	-1.12080845510555	0.288667729289186	0.708099472706632	189.667875223972	204.639930039138	0.59135715399043	0.208904954346629	0.483446586785196	1.44245092416309	39	SPPB
k__Bacteria.p__Actinobacteria.c__Actinobacteria.o__Bifidobacteriales.f__Bifidobacteriaceae.g__Bifidobacterium.s__Bifidobacterium_animalis	-9.28449287293717	8.2837462821058	9.95930507564379	-1.12080845510601	0.288667729290216	0.708099472706632	190.877511773419	205.849566588585	0.591357153990726	0.20890495434658	0.483446586785602	1.44245092416241	39	SPPB
k__Viruses.p__Viruses_unclassified.c__Viruses_unclassified.o__Caudovirales.f__Myoviridae.g__Myoviridae_unclassified	-41.103704382907	36.6732640137246	9.959305075168	-1.12080845510572	0.288667729291554	0.708099472706632	187.902006427451	202.874061242618	0.591357153990543	0.208904954346609	0.483446586785352	1.44245092416283	39	SPPB
k__Bacteria.p__Proteobacteria.c__Deltaproteobacteria	-0.76291824236609	0.712458214568949	22.726952700638	-1.07082524527796	0.295488783436938	0.715656378450642	195.936942624164	210.908997439331	0.604207618243036	0.19598049424389	0.507732861051976	1.40739879976424	39	SPPB
k__Bacteria.p__Proteobacteria.c__Deltaproteobacteria.o__Desulfovibrionales	-0.76291824236609	0.712458214568949	22.726952700638	-1.07082524527796	0.295488783436938	0.715656378450642	195.936942624164	210.908997439331	0.604207618243036	0.19598049424389	0.507732861051976	1.40739879976424	39	SPPB
k__Bacteria.p__Proteobacteria.c__Deltaproteobacteria.o__Desulfovibrionales.f__Desulfovibrionaceae	-0.76291824236609	0.712458214568949	22.726952700638	-1.07082524527796	0.295488783436938	0.715656378450642	195.936942624164	210.908997439331	0.604207618243036	0.19598049424389	0.507732861051976	1.40739879976424	39	SPPB
k__Viruses.p__Viruses_unclassified.c__Viruses_unclassified.o__Caudovirales.f__Siphoviridae.g__Siphoviridae_unclassified.s__Lactococcus_phage_bIL312	-15.0137227388462	14.1046195154597	20.7587374927525	-1.06445428906395	0.299348584774622	0.721958351515264	189.89329504567	204.865349860837	0.566786918340004	0.22173605074618	0.443359695543717	1.52114271559346	39	SPPB
k__Bacteria.p__Bacteroidetes.c__Bacteroidia.o__Bacteroidales.f__Bacteroidaceae.g__Bacteroides.s__Bacteroides_eggerthii	-0.304272889508409	0.289635286879129	31.1353841670697	-1.05053805006635	0.301556770092487	0.724240945745137	197.79579168321	212.767846498377	0.61612746675844	0.20887258493424	0.514777865194253	1.40168167249728	39	SPPB
k__Bacteria.p__Actinobacteria	-0.0477792464664363	0.0448898088812781	13.9779970234331	-1.0643673398744	0.305204151863657	0.72994659654058	201.425738880487	216.397793695654	0.586304686030961	0.210029376446228	0.476315572206997	1.45961846990353	39	SPPB
k__Bacteria.p__Proteobacteria.c__Deltaproteobacteria.o__Desulfovibrionales.f__Desulfovibrionaceae.g__Desulfovibrio	-0.708008278081429	0.679228397255071	20.5712775835603	-1.04237143344222	0.309335518215611	0.733713171304795	196.082670309041	211.054725124207	0.599927250661306	0.194961493105986	0.503038990169242	1.41618930413813	39	SPPB
k__Bacteria.p__Proteobacteria.c__Deltaproteobacteria.o__Desulfovibrionales.f__Desulfovibrionaceae.g__Desulfovibrio.s__Desulfovibrio_piger	-0.708008278081429	0.679228397255071	20.5712775835603	-1.04237143344222	0.309335518215611	0.733713171304795	196.082670309041	211.054725124207	0.599927250661306	0.194961493105986	0.503038990169242	1.41618930413813	39	SPPB
k__Bacteria.p__Actinobacteria.c__Actinobacteria.o__Actinomycetales.f__Actinomycetaceae.g__Actinomyces.s__Actinomyces_naeslundii	45.6507450835965	44.1394200513595	20.0098977037396	1.03423980266343	0.313362615785762	0.740206343461018	187.695134544033	202.667189359199	0.485907070762754	0.235818111922605	0.327263656391213	1.73674345840346	39	SPPB
k__Bacteria.p__Bacteroidetes.c__Bacteroidia.o__Bacteroidales.f__Rikenellaceae.g__Alistipes.s__Alistipes_shahii	0.71944161774351	0.692495126975535	14.7261829066763	1.03891217384542	0.315603871896013	0.742445174050456	195.98669287564	210.958747690806	0.57323600519088	0.212013629973921	0.45841195857868	1.49330691818835	39	SPPB
k__Bacteria.p__Firmicutes.c__Bacilli.o__Lactobacillales.f__Lactobacillaceae.g__Lactobacillus.s__Lactobacillus_salivarius	0.825046330066533	0.811194205275118	24.263574264938	1.01707621270139	0.319152263968443	0.747728161297496	195.690782771183	210.66283758635	0.538902130424487	0.220325174428015	0.408602337215079	1.59420543025787	39	SPPB
k__Bacteria.p__Firmicutes.c__Erysipelotrichia.o__Erysipelotrichales.f__Erysipelotrichaceae.g__Erysipelatoclostridium.s__Erysipelatoclostridium_ramosum	2.93126721345247	2.94216200709186	26.7423839865619	0.996297010969103	0.328035909485016	0.76316338315367	193.248171288152	208.220226103319	0.441124622410928	0.236361342252657	0.268141585134391	1.85295037533416	39	SPPB
k__Bacteria.p__Firmicutes.c__Erysipelotrichia.o__Erysipelotrichales.f__Erysipelotrichaceae.g__Erysipelatoclostridium	2.79601194406043	2.8093404605322	27.1513538418049	0.995255642148389	0.328399574283896	0.76316338315367	193.398683410261	208.370738225428	0.409008891155757	0.238001309859633	0.224419783798608	1.93891213264711	39	SPPB
k__Bacteria.p__Firmicutes.c__Firmicutes_unclassified.o__Firmicutes_unclassified.f__Firmicutes_unclassified.g__Firmicutes_unclassified.s__Firmicutes_bacterium_CAG_94	-0.664673895474806	0.668942294851499	25.4767291131509	-0.993619181490624	0.329752404560514	0.763217258942479	196.230406945779	211.202461760946	0.431276622677399	0.235387426833362	0.25619405528837	1.87602123731452	39	SPPB
k__Bacteria.p__Firmicutes.c__Clostridia.o__Clostridiales.f__Lachnospiraceae.g__Anaerotignum	-2.65823063945993	2.67231429932825	13.2130181165625	-0.994729789130022	0.337736267793108	0.771862911141831	193.369900715811	208.341955530977	0.565543373906643	0.207433263295506	0.451835907346005	1.50680700636804	39	SPPB
k__Bacteria.p__Firmicutes.c__Clostridia.o__Clostridiales.f__Lachnospiraceae.g__Anaerotignum.s__Anaerotignum_lactatifermentans	-2.65823063945993	2.67231429932825	13.2130181165625	-0.994729789130022	0.337736267793108	0.771862911141831	193.369900715811	208.341955530977	0.565543373906643	0.207433263295506	0.451835907346005	1.50680700636804	39	SPPB
k__Bacteria.p__Firmicutes.c__Erysipelotrichia.o__Erysipelotrichales.f__Erysipelotrichaceae.g__Turicibacter	-11.4680715912866	11.7156830334759	20.8541623804069	-0.978864958920301	0.338866643915926	0.771862911141831	190.431895341689	205.403950156856	0.50513789956418	0.210130769449111	0.373488570898398	1.65353458080234	39	SPPB
k__Bacteria.p__Firmicutes.c__Erysipelotrichia.o__Erysipelotrichales.f__Erysipelotrichaceae.g__Turicibacter.s__Turicibacter_sanguinis	-11.4680715912866	11.7156830334759	20.8541623804069	-0.978864958920301	0.338866643915926	0.771862911141831	190.431895341689	205.403950156856	0.50513789956418	0.210130769449111	0.373488570898398	1.65353458080234	39	SPPB
k__Bacteria.p__Firmicutes.c__Erysipelotrichia.o__Erysipelotrichales.f__Erysipelotrichaceae.g__Holdemania	-13.9578392465942	14.8787971107265	31.0397317402755	-0.938102666682083	0.355434391568295	0.803225751024415	190.08956725327	205.061622068437	0.457808100449424	0.230988701534303	0.294949371183053	1.80554194846615	39	SPPB
k__Bacteria.p__Firmicutes.c__Erysipelotrichia.o__Erysipelotrichales.f__Erysipelotrichaceae.g__Holdemania.s__Holdemania_filiformis	-13.9578392465942	14.8787971107265	31.0397317402755	-0.938102666682083	0.355434391568295	0.803225751024415	190.08956725327	205.061622068437	0.457808100449424	0.230988701534303	0.294949371183053	1.80554194846615	39	SPPB
k__Bacteria.p__Bacteroidetes.c__Bacteroidia.o__Bacteroidales.f__Bacteroidaceae.g__Bacteroides.s__Bacteroides_fragilis	-0.0497345953705849	0.0563716698612373	26.0137862122086	-0.882262233725025	0.385715125564421	0.863281400381383	201.280635349377	216.252690164544	0.537197894271673	0.217693714478309	0.408413156977638	1.60025446909166	39	SPPB
k__Bacteria.p__Firmicutes.c__Clostridia.o__Clostridiales.f__Lachnospiraceae.g__Roseburia.s__Roseburia_inulinivorans	-0.313024203703498	0.353196862020863	20.2968951776673	-0.886259866275392	0.385858011320487	0.863281400381383	197.622067335065	212.594122150232	0.559645014291209	0.196514163399425	0.451944308599309	1.51408829011898	39	SPPB
k__Viruses.p__Viruses_unclassified.c__Viruses_unclassified.o__Caudovirales.f__Siphoviridae.g__Siphoviridae_unclassified.s__Enterobacteria_phage_HK225	112.872401420896	129.189060296878	23.7433432997061	0.873699376414023	0.391033386931002	0.863281400381383	185.825777885391	200.797832700558	0.551124399326886	0.216577878694392	0.427032262090018	1.56778393580692	39	SPPB
k__Bacteria.p__Firmicutes.c__Clostridia.o__Clostridiales.f__Peptostreptococcaceae.g__Clostridioides	26.9904620988215	30.8921613400133	23.7433432988846	0.873699376413066	0.391033386931812	0.863281400381383	188.687326768872	203.659381584038	0.551124399349259	0.216577878690756	0.427032262121235	1.56778393575539	39	SPPB
k__Bacteria.p__Firmicutes.c__Clostridia.o__Clostridiales.f__Peptostreptococcaceae.g__Clostridioides.s__Clostridioides_difficile	26.9904620988215	30.8921613400133	23.7433432988846	0.873699376413066	0.391033386931812	0.863281400381383	188.687326768872	203.659381584038	0.551124399349259	0.216577878690756	0.427032262121235	1.56778393575539	39	SPPB
k__Bacteria.p__Firmicutes.c__Clostridia.o__Clostridiales.f__Lachnospiraceae.g__Lachnospiraceae_unclassified.s__Lachnospiraceae_bacterium_2_1_46FAA	11.3796410485942	13.0246642675957	23.7433432967566	0.873699376413545	0.391033386932334	0.863281400381383	190.414642093062	205.386696908228	0.551124399338076	0.216577878692575	0.42703226210563	1.56778393578115	39	SPPB
k__Bacteria.p__Firmicutes.c__Bacilli.o__Lactobacillales.f__Streptococcaceae.g__Streptococcus.s__Streptococcus_vestibularis	2.32897440033019	2.78758329326365	13.906928613182	0.835481546312279	0.417569946180648	0.918333904627173	193.611187959798	208.583242774965	0.462718283414614	0.225756879602917	0.306055549696287	1.78563853497011	39	SPPB
k__Bacteria.p__Firmicutes.c__Clostridia.o__Clostridiales.f__Clostridiaceae.g__Clostridium.s__Clostridium_sp_CAG_242	-12.7159197373266	15.6335606430681	27.9463203364924	-0.813373231322377	0.422880124800704	0.919558457435747	190.1726585974	205.144713412567	0.574198530922499	0.213330343653093	0.458729003156402	1.51187602369681	39	SPPB
k__Bacteria.p__Firmicutes.c__Clostridia.o__Clostridiales.f__Lachnospiraceae.g__Lachnoclostridium.s__Clostridium_saccharolyticum	-3.32926206997369	4.13595905989858	26.8042997598798	-0.804955276819237	0.427928279153187	0.919558457435747	192.839262695757	207.811317510923	0.493850312719749	0.22406202085595	0.347693113515859	1.71472946009027	39	SPPB
k__Bacteria.p__Bacteroidetes.c__Bacteroidia.o__Bacteroidales.f__Bacteroidaceae.g__Bacteroides.s__Bacteroides_nordii	-49.345492252046	60.715555526342	15.5512535352674	-0.812732286220079	0.428638852845721	0.919558457435747	187.508831577589	202.480886392756	0.446594194912618	0.226165254149752	0.284852731083651	1.82843784558284	39	SPPB
k__Bacteria.p__Firmicutes.c__Negativicutes.o__Veillonellales	0.603005090521982	0.751206588436674	24.0324874400343	0.802715391217333	0.430006639579838	0.919558457435747	196.249158491386	211.221213306553	0.557680303544559	0.20464328103993	0.443872559429969	1.54032147612276	39	SPPB
k__Bacteria.p__Firmicutes.c__Negativicutes.o__Veillonellales.f__Veillonellaceae	0.603005090521982	0.751206588436674	24.0324874400343	0.802715391217333	0.430006639579838	0.919558457435747	196.249158491386	211.221213306553	0.557680303544559	0.20464328103993	0.443872559429969	1.54032147612276	39	SPPB
k__Bacteria.p__Firmicutes.c__Negativicutes.o__Veillonellales.f__Veillonellaceae.g__Veillonella.s__Veillonella_dispar	22.0188053049772	27.1156293896421	13.638376869042	0.812033716369799	0.430718117475573	0.919558457435747	189.079412189444	204.051467004611	0.575203976384767	0.206554980724873	0.464618198746377	1.49176402261737	39	SPPB
k__Bacteria.p__Firmicutes.c__Clostridia	-0.0268333043082256	0.0336025650016366	29.4589451909822	-0.79854928654758	0.430942900784348	0.919558457435747	202.584896238352	217.556951053519	0.416523676789248	0.23228427589064	0.239983883503686	1.91892424219247	39	SPPB
k__Bacteria.p__Firmicutes.c__Clostridia.o__Clostridiales	-0.0268333043082256	0.0336025650016366	29.4589451909822	-0.79854928654758	0.430942900784348	0.919558457435747	202.584896238352	217.556951053519	0.416523676789248	0.23228427589064	0.239983883503686	1.91892424219247	39	SPPB
k__Bacteria.p__Bacteroidetes.c__Bacteroidia.o__Bacteroidales.f__Barnesiellaceae.g__Coprobacter.s__Coprobacter_fastidiosus	-0.664238262256513	0.822569506546681	12.3748642418518	-0.807516273056515	0.434616800222451	0.922043580706356	196.060752797869	211.032807613035	0.556643832881077	0.200827876518363	0.445230690495788	1.52625900961142	39	SPPB
k__Bacteria.p__Firmicutes.c__Clostridia.o__Clostridiales.f__Lachnospiraceae.g__Lachnoclostridium.s__Clostridium_asparagiforme	3.82036638738403	4.80085421753549	20.4206225957202	0.79576804757575	0.435320227127914	0.922043580706356	192.544444890955	207.516499706121	0.55535629852857	0.216071218171646	0.432800897507055	1.55240661791449	39	SPPB
k__Bacteria.p__Firmicutes.c__Negativicutes.o__Acidaminococcales.f__Acidaminococcaceae.g__Phascolarctobacterium.s__Phascolarctobacterium_sp_CAG_266	-0.752723183563546	0.960316126187672	26.0166673216421	-0.783828536288105	0.440218939764051	0.92841885418865	195.835702592526	210.807757407693	0.590409368283405	0.201539483480019	0.48702456384223	1.45695799154391	39	SPPB
k__Bacteria.p__Bacteroidetes.c__Bacteroidia.o__Bacteroidales.f__Barnesiellaceae.g__Coprobacter	-0.6549079652346	0.823416631231357	12.2347702850295	-0.795354308371493	0.441565064797041	0.92841885418865	196.078334325191	211.050389140357	0.556416465072981	0.200560274434942	0.445131983385632	1.52683497917911	39	SPPB
k__Bacteria.p__Bacteroidetes.c__Bacteroidia.o__Bacteroidales.f__Tannerellaceae.g__Parabacteroides.s__Parabacteroides_merdae	0.12047227814514	0.155881981904963	27.9052736650101	0.772842869155905	0.446112566019804	0.934556981369954	199.452854765105	214.424909580272	0.567684309292771	0.202830363547351	0.457686706895907	1.5153659966642	39	SPPB
k__Bacteria.p__Firmicutes.c__Clostridia.o__Clostridiales.f__Clostridiaceae.g__Clostridium.s__Clostridium_sp_CAG_58	-0.731488905992123	0.94784673633668	20.039292508853	-0.77173753725127	0.449275522363697	0.937760544860954	195.888285827254	210.86034064242	0.448051189375863	0.222390804722788	0.29019768030473	1.82014660798668	39	SPPB
k__Bacteria.p__Firmicutes.c__Bacilli.o__Lactobacillales.f__Streptococcaceae.g__Streptococcus.s__Streptococcus_salivarius	0.321612702709941	0.409318302509779	8.79203700086195	0.785727637239621	0.452680946379555	0.939282572536847	197.682189430052	212.654244245219	0.376066693911646	0.234110150135151	0.185348511671156	2.02755519398916	39	SPPB
k__Bacteria.p__Firmicutes.c__Clostridia.o__Clostridiales.f__Clostridiaceae.g__Clostridium.s__Clostridium_disporicum	-2.74000408484485	3.60897090221771	31.9999999997358	-0.759220331524736	0.453277478384506	0.939282572536847	193.65828542189	208.630340237057	NA	0.242675039933053	NA	2.43636809582333	39	SPPB
k__Bacteria.p__Proteobacteria.c__Gammaproteobacteria.o__Enterobacterales.f__Enterobacteriaceae.g__Klebsiella.s__Klebsiella_oxytoca	-6.50985442444002	8.62084239577915	31.5486452153178	-0.75512973391409	0.455771907551257	0.940799996008276	191.435465562676	206.407520377843	0.510251478181097	0.215895205457819	0.375404250518765	1.66387029669782	39	SPPB
k__Bacteria.p__Bacteroidetes.c__Bacteroidia.o__Bacteroidales.f__Barnesiellaceae	-0.631645634615941	0.822090182368911	11.8790486658217	-0.768341050851391	0.45728780293782	0.940799996008276	196.125345175421	211.097399990588	0.55715421974339	0.199731282146876	0.446628650630466	1.52494476429475	39	SPPB
k__Viruses.p__Viruses_unclassified.c__Viruses_unclassified.o__Caudovirales.f__Podoviridae	21.958763234679	30.4824530846752	22.9050413817668	0.720373887681585	0.478582613758077	0.969154637006684	188.957324810121	203.929379625288	0.524118978113085	0.215512280454726	0.393386269752243	1.62801849993511	39	SPPB
k__Viruses.p__Viruses_unclassified.c__Viruses_unclassified.o__Caudovirales.f__Siphoviridae.g__Siphoviridae_unclassified.s__Lactobacillus_phage_phiadh	8.19406999673851	11.6718626882898	31.4358556906709	0.702036188701868	0.487822366210198	0.969154637006684	190.919683603779	205.891738418946	0.492304573433814	0.218173176562021	0.350629306457326	1.71206316815729	39	SPPB
k__Viruses.p__Viruses_unclassified.c__Viruses_unclassified.o__Caudovirales.f__Siphoviridae.g__Siphoviridae_unclassified.s__Lactobacillus_phage_LF1	53.9429285624237	76.944947939821	14.5589625214254	0.701058744033627	0.494319972276008	0.969154637006684	187.143660763251	202.115715578418	0.497914800506259	0.214485318498224	0.360820095005944	1.68701660901629	39	SPPB
k__Bacteria.p__Firmicutes.c__Bacilli.o__Lactobacillales.f__Streptococcaceae	0.133516138212866	0.193068165100758	19.6653547155982	0.691549216014908	0.497304337703271	0.969154637006684	199.13689835526	214.108953170427	0.492870769714557	0.216133067137026	0.353041684724194	1.70348636120446	39	SPPB
k__Bacteria.p__Firmicutes.c__Bacilli.o__Lactobacillales.f__Streptococcaceae.g__Streptococcus	0.133859277720215	0.193251953520967	17.6205165651165	0.692667138837963	0.497546728286639	0.969154637006684	199.13554940161	214.107604216776	0.490175320993091	0.216309602609155	0.349456519176096	1.70969443543343	39	SPPB
k__Bacteria.p__Firmicutes.c__Firmicutes_unclassified.o__Firmicutes_unclassified.f__Firmicutes_unclassified.g__Firmicutes_unclassified.s__Firmicutes_bacterium_CAG_83	-0.257124382709265	0.380472426744926	31.0382452797162	-0.675802935074832	0.504170318525841	0.969154637006684	197.81293259153	212.784987406697	0.567689471115059	0.19959277748544	0.459886771727529	1.5109824784835	39	SPPB
k__Viruses.p__Viruses_unclassified.c__Viruses_unclassified.o__Caudovirales.f__Siphoviridae.g__Siphoviridae_unclassified.s__Lactococcus_phage_BM13	-4.53898551807303	6.65549889130464	15.3552924563662	-0.681990274839228	0.505402897358286	0.969154637006684	192.104686618939	207.076741434106	0.460641655513107	0.220556788823128	0.308020986323657	1.78904994262735	39	SPPB
k__Bacteria.p__Firmicutes.c__Bacilli.o__Lactobacillales.f__Lactobacillaceae.g__Lactobacillus.s__Lactobacillus_crispatus	8.56855143286159	12.6267412156966	16.6682830501965	0.678603551501463	0.506702325467499	0.969154637006684	190.899448403316	205.871503218483	0.417989395495454	0.228634771634189	0.245479854286957	1.9115628033534	39	SPPB
k__Bacteria.p__Firmicutes.c__Clostridia.o__Clostridiales.f__Clostridiaceae	0.237854561501131	0.35218362678162	16.1313360473046	0.675370867393045	0.509006329964214	0.969154637006684	197.958831284067	212.930886099234	0.490457257291132	0.215844873575151	0.350201604838069	1.70836071788602	39	SPPB
k__Bacteria.p__Firmicutes	-0.0222586368692832	0.0334192799799273	29.7690865154066	-0.666041784342824	0.510513146940883	0.969154637006684	202.723303769051	217.695358584218	0.455594690648142	0.223170202223183	0.299196154794946	1.80911362475584	39	SPPB
k__Bacteria.p__Actinobacteria.c__Actinobacteria.o__Bifidobacteriales.f__Bifidobacteriaceae.g__Bifidobacterium.s__Bifidobacterium_pullorum	36.418245737218	54.8812890822868	28.0193654384909	0.663582185225531	0.512381150263636	0.969154637006684	187.876180322092	202.848235137258	0.561574298770911	0.20623013453277	0.447666483318787	1.53704935952813	39	SPPB
k__Bacteria.p__Firmicutes.c__Firmicutes_unclassified.o__Firmicutes_unclassified.f__Firmicutes_unclassified.g__Firmicutes_unclassified.s__Firmicutes_bacterium_CAG_110	7.1207625549753	10.7698476509483	30.0037467110033	0.661175792430854	0.513545123124079	0.969154637006684	191.124951901634	206.097006716801	0.511166304268468	0.215553256299855	0.376842724305592	1.66542520373029	39	SPPB
k__Viruses.p__Viruses_unclassified.c__Viruses_unclassified.o__Viruses_unclassified.f__Viruses_unclassified.g__Viruses_unclassified.s__Pseudomonas_phage_PA16	-16.183524369347	24.5290693468068	22.9526904470086	-0.659769196317013	0.515968267860676	0.969154637006684	189.498096888107	204.470151703274	0.479200087882811	0.208053240649729	0.342380146179948	1.72566588376424	39	SPPB
k__Bacteria.p__Firmicutes.c__Firmicutes_unclassified	-0.190487033330169	0.290422961146694	29.839320019807	-0.655895224599521	0.516917447981091	0.969154637006684	198.354071410437	213.326126225604	0.526304352843378	0.206499611080192	0.403030352888088	1.61431288109341	39	SPPB
k__Bacteria.p__Firmicutes.c__Firmicutes_unclassified.o__Firmicutes_unclassified	-0.190487033330169	0.290422961146694	29.839320019807	-0.655895224599521	0.516917447981091	0.969154637006684	198.354071410437	213.326126225604	0.526304352843378	0.206499611080192	0.403030352888088	1.61431288109341	39	SPPB
k__Bacteria.p__Firmicutes.c__Firmicutes_unclassified.o__Firmicutes_unclassified.f__Firmicutes_unclassified	-0.190487033330169	0.290422961146694	29.839320019807	-0.655895224599521	0.516917447981091	0.969154637006684	198.354071410437	213.326126225604	0.526304352843378	0.206499611080192	0.403030352888088	1.61431288109341	39	SPPB
k__Bacteria.p__Firmicutes.c__Firmicutes_unclassified.o__Firmicutes_unclassified.f__Firmicutes_unclassified.g__Firmicutes_unclassified	-0.190487033330169	0.290422961146694	29.839320019807	-0.655895224599521	0.516917447981091	0.969154637006684	198.354071410437	213.326126225604	0.526304352843378	0.206499611080192	0.403030352888088	1.61431288109341	39	SPPB
k__Bacteria.p__Bacteroidetes.c__Bacteroidia.o__Bacteroidales.f__Odoribacteraceae.g__Odoribacter.s__Odoribacter_splanchnicus	0.619620396828111	0.950402062248344	26.3072834873067	0.651956073582468	0.520085447826023	0.969154637006684	195.997067079061	210.969121894227	0.501353629504645	0.214545472396431	0.365149282394831	1.68370410274625	39	SPPB
k__Bacteria.p__Firmicutes.c__Clostridia.o__Clostridiales.f__Clostridiaceae.g__Clostridium	0.230316498948951	0.35635456162537	16.4982562238937	0.646312756313414	0.52696602684748	0.969154637006684	197.968207417186	212.940262232353	0.498121817076124	0.214077389542031	0.36141526373516	1.68830704672119	39	SPPB
k__Bacteria.p__Firmicutes.c__Clostridia.o__Clostridiales.f__Eubacteriaceae	0.0559658171140505	0.0877510074681652	30.3004951373783	0.637779767193602	0.528407690940405	0.969154637006684	200.785007566723	215.75706238189	0.558948482803837	0.205982649254683	0.444531638027604	1.54249302248958	39	SPPB
k__Bacteria.p__Firmicutes.c__Clostridia.o__Clostridiales.f__Eubacteriaceae.g__Eubacterium	0.0559228902814809	0.0877428589468183	30.2977010625664	0.63734976216556	0.528684350368934	0.969154637006684	200.785764322115	215.757819137282	0.558958074371188	0.205972951135105	0.444550502077599	1.54247325860986	39	SPPB
k__Bacteria.p__Firmicutes.c__Negativicutes.o__Acidaminococcales.f__Acidaminococcaceae.g__Phascolarctobacterium.s__Phascolarctobacterium_succinatutens	0.312676739648558	0.484794078547636	14.3758956881954	0.644968149333189	0.529106969316055	0.969154637006684	197.350833474281	212.322888289448	0.550758841208864	0.207073444764962	0.43343913023827	1.55409012199778	39	SPPB
k__Bacteria.p__Actinobacteria.c__Actinobacteria.o__Bifidobacteriales.f__Bifidobacteriaceae.g__Bifidobacterium.s__Bifidobacterium_pseudocatenulatum	-0.407167585203861	0.638397458073359	13.8884557967903	-0.637796375995396	0.53398107779862	0.969154637006684	196.802823613089	211.774878428256	0.531953817415806	0.210154161493405	0.407420841174331	1.60202062409243	39	SPPB
k__Bacteria.p__Bacteroidetes.c__Bacteroidia.o__Bacteroidales.f__Bacteroidaceae.g__Bacteroides.s__Bacteroides_salyersiae	-1.13141254346717	1.83532338924869	28.56481298923	-0.616464951133392	0.542469929065959	0.969154637006684	194.798389480222	209.770444295388	0.59783463667413	0.197839885064429	0.498647020915305	1.44705319312063	39	SPPB
k__Bacteria.p__Actinobacteria.c__Actinobacteria.o__Micrococcales	184.715298211548	296.077770382197	13.2462042950237	0.623874254298475	0.543305166429919	0.969154637006684	184.55460799348	199.526662808647	0.560342644308137	0.209608999940797	0.443747011720868	1.55057572876863	39	SPPB
k__Bacteria.p__Actinobacteria.c__Actinobacteria.o__Micrococcales.f__Micrococcaceae	184.715298211548	296.077770382197	13.2462042950237	0.623874254298475	0.543305166429919	0.969154637006684	184.55460799348	199.526662808647	0.560342644308137	0.209608999940797	0.443747011720868	1.55057572876863	39	SPPB
k__Bacteria.p__Actinobacteria.c__Actinobacteria.o__Micrococcales.f__Micrococcaceae.g__Rothia	184.715298211548	296.077770382197	13.2462042950237	0.623874254298475	0.543305166429919	0.969154637006684	184.55460799348	199.526662808647	0.560342644308137	0.209608999940797	0.443747011720868	1.55057572876863	39	SPPB
k__Viruses.p__Viruses_unclassified.c__Viruses_unclassified.o__Caudovirales.f__Myoviridae.g__T4virus	3.70651452025973	6.0102639782371	19.1768717978621	0.616697458494479	0.544686847195034	0.969154637006684	192.355206437418	207.327261252585	0.560230293055577	0.215769343514845	0.439234231271412	1.54612194511755	39	SPPB
k__Viruses.p__Viruses_unclassified.c__Viruses_unclassified.o__Caudovirales.f__Myoviridae.g__T4virus.s__Escherichia_virus_RB14	3.70651452025973	6.0102639782371	19.1768717978621	0.616697458494479	0.544686847195034	0.969154637006684	192.355206437418	207.327261252585	0.560230293055577	0.215769343514845	0.439234231271412	1.54612194511755	39	SPPB
k__Viruses.p__Viruses_unclassified.c__Viruses_unclassified.o__Caudovirales.f__Myoviridae.g__Sp18virus	6.45319535288728	10.464118611714	19.1768717997037	0.616697458461841	0.544686847215429	0.969154637006684	191.246239519203	206.21829433437	0.560230293029084	0.215769343517088	0.439234231236027	1.546121945178	39	SPPB
k__Viruses.p__Viruses_unclassified.c__Viruses_unclassified.o__Caudovirales.f__Myoviridae.g__Sp18virus.s__Shigella_virus_SP18	6.45319535288728	10.464118611714	19.1768717997037	0.616697458461841	0.544686847215429	0.969154637006684	191.246239519203	206.21829433437	0.560230293029084	0.215769343517088	0.439234231236027	1.546121945178	39	SPPB
k__Bacteria.p__Lentisphaerae	720.337931265765	1168.05724003268	19.1768717988993	0.616697458461547	0.54468684721592	0.969154637006684	181.81594944081	196.788004255977	0.560230293028847	0.215769343517108	0.439234231235709	1.54612194517854	39	SPPB
k__Bacteria.p__Lentisphaerae.c__Lentisphaeria	720.337931265765	1168.05724003268	19.1768717988993	0.616697458461547	0.54468684721592	0.969154637006684	181.81594944081	196.788004255977	0.560230293028847	0.215769343517108	0.439234231235709	1.54612194517854	39	SPPB
k__Bacteria.p__Lentisphaerae.c__Lentisphaeria.o__Victivallales	720.337931265765	1168.05724003268	19.1768717988993	0.616697458461547	0.54468684721592	0.969154637006684	181.81594944081	196.788004255977	0.560230293028847	0.215769343517108	0.439234231235709	1.54612194517854	39	SPPB
k__Bacteria.p__Lentisphaerae.c__Lentisphaeria.o__Victivallales.f__Victivallaceae	720.337931265765	1168.05724003268	19.1768717988993	0.616697458461547	0.54468684721592	0.969154637006684	181.81594944081	196.788004255977	0.560230293028847	0.215769343517108	0.439234231235709	1.54612194517854	39	SPPB
k__Bacteria.p__Lentisphaerae.c__Lentisphaeria.o__Victivallales.f__Victivallaceae.g__Victivallis	720.337931265765	1168.05724003268	19.1768717988993	0.616697458461547	0.54468684721592	0.969154637006684	181.81594944081	196.788004255977	0.560230293028847	0.215769343517108	0.439234231235709	1.54612194517854	39	SPPB
k__Bacteria.p__Lentisphaerae.c__Lentisphaeria.o__Victivallales.f__Victivallaceae.g__Victivallis.s__Victivallis_vadensis	720.337931265765	1168.05724003268	19.1768717988993	0.616697458461547	0.54468684721592	0.969154637006684	181.81594944081	196.788004255977	0.560230293028847	0.215769343517108	0.439234231235709	1.54612194517854	39	SPPB
k__Bacteria.p__Firmicutes.c__Bacilli.o__Lactobacillales.f__Lactobacillaceae.g__Lactobacillus.s__Lactobacillus_rhamnosus	34.1527798350114	54.8562480053943	10.3830722880143	0.622586871629516	0.546985429170583	0.969154637006684	188.011244900556	202.983299715723	0.429507601386964	0.223577065481564	0.26522984671122	1.87288699041908	39	SPPB
k__Bacteria.p__Firmicutes.c__Negativicutes.o__Veillonellales.f__Veillonellaceae.g__Veillonella.s__Veillonella_parvula	-3.03045138372259	4.98661354218121	30.7504394598431	-0.607717313180246	0.547837210820753	0.969154637006684	192.730001995771	207.702056810938	0.533728200274919	0.211289907878431	0.408817251886753	1.60568220944399	39	SPPB
k__Viruses.p__Viruses_unclassified.c__Viruses_unclassified.o__Caudovirales.f__Siphoviridae.g__Siphoviridae_unclassified.s__Lactobacillus_phage_Lrm1	27.3007922871762	45.1915115299298	31.5880283546922	0.604113280634466	0.550082873501817	0.969154637006684	188.341068198648	203.313123013815	0.561778057230546	0.207424390945716	0.447091308686185	1.53809463689117	39	SPPB
k__Bacteria.p__Bacteroidetes.c__Bacteroidia.o__Bacteroidales.f__Bacteroidaceae.g__Bacteroides.s__Bacteroides_stercoris	-0.0993312318678225	0.166492110999028	22.6709103030202	-0.596612243497848	0.556677679920663	0.969154637006684	199.590965091066	214.563019906232	0.460954541059821	0.219365132927412	0.309478116239387	1.79048964028618	39	SPPB
k__Bacteria.p__Bacteroidetes.c__Bacteroidia.o__Bacteroidales.f__Prevotellaceae.g__Prevotella.s__Prevotella_copri	-0.0710487246145746	0.120954491204361	21.326506103375	-0.58740046696185	0.563102915142707	0.969154637006684	200.228658011457	215.200712826624	0.470235233157312	0.216803152101617	0.32358669692779	1.76349966830536	39	SPPB
k__Bacteria.p__Firmicutes.c__Clostridia.o__Clostridiales.f__Lachnospiraceae.g__Coprococcus.s__Coprococcus_catus	4.70783789287446	8.06251823577495	24.4554007410953	0.583916557482608	0.564624066572759	0.969154637006684	191.840136483163	206.81219129833	0.579814426527308	0.200420898010628	0.47449155133337	1.48500880886003	39	SPPB
k__Bacteria.p__Firmicutes.c__Bacilli.o__Lactobacillales.f__Lactobacillaceae.g__Lactobacillus.s__Lactobacillus_curvatus	13.0776996696598	22.4519574495757	23.2638611821596	0.582474810894802	0.565850174479804	0.969154637006684	189.757861298384	204.729916113551	0.548178959327558	0.203527810593969	0.432722138095759	1.56776983928784	39	SPPB
k__Bacteria.p__Actinobacteria.c__Actinobacteria.o__Actinomycetales.f__Actinomycetaceae.g__Actinomyces.s__Actinomyces_viscosus	112.400797425764	192.971087029472	23.2638611799444	0.582474810895359	0.565850174479965	0.969154637006684	185.455536163113	200.42759097828	0.548178959342715	0.203527810591441	0.432722138116591	1.56776983925318	39	SPPB
k__Bacteria.p__Proteobacteria.c__Gammaproteobacteria.o__Enterobacterales.f__Enterobacteriaceae.g__Citrobacter.s__Citrobacter_amalonaticus	64.6871078372593	111.055631294842	23.2638611807362	0.582474810894741	0.565850174480185	0.969154637006684	186.560554384996	201.532609200163	0.548178959325906	0.203527810594245	0.43272213809349	1.56776983929162	39	SPPB
k__Viruses.p__Viruses_unclassified.c__Viruses_unclassified.o__Caudovirales.f__Siphoviridae.g__Sfi21dt1virus.s__Streptococcus_virus_phiAbc2	5.66426781707449	9.81888213101171	23.9558639939338	0.576875019121027	0.569405698585271	0.969154637006684	191.435630062302	206.407684877469	0.481146905235395	0.214432645062068	0.339518003767354	1.73388534180137	39	SPPB
k__Bacteria.p__Bacteroidetes.c__Bacteroidia.o__Bacteroidales.f__Odoribacteraceae.g__Butyricimonas.s__Butyricimonas_synergistica	6.65662407078304	11.4872000869006	13.0130732562112	0.579481859846241	0.572160096611982	0.969154637006684	191.096844289933	206.0688991051	0.514498760267152	0.20963544872607	0.385724930413055	1.64378678485539	39	SPPB
k__Bacteria.p__Firmicutes.c__Clostridia.o__Clostridiales.f__Lachnospiraceae.g__Dorea.s__Dorea_sp_CAG_317	0.934479310629736	1.66729018854362	12.9865774931509	0.560477904236936	0.58469364782048	0.969154637006684	194.999960361927	209.972015177094	0.484265650425491	0.217578390325143	0.340848535882301	1.72920389306183	39	SPPB
k__Bacteria.p__Firmicutes.c__Clostridia.o__Clostridiales.f__Ruminococcaceae.g__Pseudoflavonifractor.s__Pseudoflavonifractor_sp_An184	-10.1244745267327	18.645812868114	24.4850484650248	-0.542989173941913	0.592046432832289	0.969154637006684	190.168024077052	205.140078892219	0.526546804006106	0.208470001907072	0.401850596775097	1.62452930854485	39	SPPB
k__Bacteria.p__Firmicutes.c__Erysipelotrichia.o__Erysipelotrichales.f__Erysipelotrichaceae.g__Coprobacillus	1.08504829325613	2.02412188373396	27.3286278240723	0.536058772930468	0.596254581650645	0.969154637006684	194.617549106643	209.58960392181	0.516923372939874	0.206932579383855	0.390875713082732	1.64412195120769	39	SPPB
k__Bacteria.p__Firmicutes.c__Erysipelotrichia.o__Erysipelotrichales.f__Erysipelotrichaceae.g__Coprobacillus.s__Coprobacillus_cateniformis	1.08504829325613	2.02412188373396	27.3286278240723	0.536058772930468	0.596254581650645	0.969154637006684	194.617549106643	209.58960392181	0.516923372939874	0.206932579383855	0.390875713082732	1.64412195120769	39	SPPB
k__Bacteria.p__Actinobacteria.c__Actinobacteria.o__Propionibacteriales	12.2252073045647	22.764858095886	23.215548234694	0.537021019550039	0.596363001521029	0.969154637006684	189.783052099691	204.755106914858	0.549090983417172	0.202476116044471	0.434613776898534	1.56560187556185	39	SPPB
k__Bacteria.p__Actinobacteria.c__Actinobacteria.o__Propionibacteriales.f__Propionibacteriaceae	12.2252073045647	22.764858095886	23.215548234694	0.537021019550039	0.596363001521029	0.969154637006684	189.783052099691	204.755106914858	0.549090983417172	0.202476116044471	0.434613776898534	1.56560187556185	39	SPPB
k__Bacteria.p__Actinobacteria.c__Actinobacteria.o__Propionibacteriales.f__Propionibacteriaceae.g__Propionibacterium	12.2252073045647	22.764858095886	23.215548234694	0.537021019550039	0.596363001521029	0.969154637006684	189.783052099691	204.755106914858	0.549090983417172	0.202476116044471	0.434613776898534	1.56560187556185	39	SPPB
k__Bacteria.p__Actinobacteria.c__Actinobacteria.o__Propionibacteriales.f__Propionibacteriaceae.g__Propionibacterium.s__Propionibacterium_freudenreichii	12.2252073045647	22.764858095886	23.215548234694	0.537021019550039	0.596363001521029	0.969154637006684	189.783052099691	204.755106914858	0.549090983417172	0.202476116044471	0.434613776898534	1.56560187556185	39	SPPB
k__Viruses.p__Viruses_unclassified.c__Viruses_unclassified.o__Caudovirales.f__Siphoviridae.g__Sfi21dt1virus.s__Streptococcus_virus_7201	3.82465207420572	7.17379528826484	17.0660425853226	0.533142070622258	0.60080995321484	0.969154637006684	192.108883143616	207.080937958783	0.485072724861659	0.213171438933359	0.345566111072157	1.72201777200481	39	SPPB
k__Bacteria.p__Bacteroidetes.c__Bacteroidia.o__Bacteroidales.f__Dysgonamonadaceae	606.908030757627	1138.81912314986	14.7255242199358	0.532927502199807	0.602034405985125	0.969154637006684	181.959762281432	196.931817096599	0.506326294795518	0.210192666969331	0.374944135666423	1.66583008441731	39	SPPB
k__Bacteria.p__Bacteroidetes.c__Bacteroidia.o__Bacteroidales.f__Dysgonamonadaceae.g__Dysgonomonas	606.908030757627	1138.81912314986	14.7255242199358	0.532927502199807	0.602034405985125	0.969154637006684	181.959762281432	196.931817096599	0.506326294795518	0.210192666969331	0.374944135666423	1.66583008441731	39	SPPB
k__Bacteria.p__Bacteroidetes.c__Bacteroidia.o__Bacteroidales.f__Dysgonamonadaceae.g__Dysgonomonas.s__Dysgonomonas_mossii	606.908030757627	1138.81912314986	14.7255242199358	0.532927502199807	0.602034405985125	0.969154637006684	181.959762281432	196.931817096599	0.506326294795518	0.210192666969331	0.374944135666423	1.66583008441731	39	SPPB
k__Viruses.p__Viruses_unclassified.c__Viruses_unclassified.o__Viruses_unclassified.f__Baculoviridae	-65.3513302542747	123.777092102936	15.5113301007767	-0.527975969898591	0.604987634518629	0.969154637006684	186.400803082594	201.372857897761	0.538037468854157	0.204131752572709	0.419548986105206	1.5833786419245	39	SPPB
k__Viruses.p__Viruses_unclassified.c__Viruses_unclassified.o__Viruses_unclassified.f__Baculoviridae.g__Betabaculovirus	-65.3513302542747	123.777092102936	15.5113301007767	-0.527975969898591	0.604987634518629	0.969154637006684	186.400803082594	201.372857897761	0.538037468854157	0.204131752572709	0.419548986105206	1.5833786419245	39	SPPB
k__Viruses.p__Viruses_unclassified.c__Viruses_unclassified.o__Viruses_unclassified.f__Baculoviridae.g__Betabaculovirus.s__Adoxophyes_orana_granulovirus	-65.3513302542747	123.777092102936	15.5113301007767	-0.527975969898591	0.604987634518629	0.969154637006684	186.400803082594	201.372857897761	0.538037468854157	0.204131752572709	0.419548986105206	1.5833786419245	39	SPPB
k__Bacteria.p__Firmicutes.c__Clostridia.o__Clostridiales.f__Clostridiaceae.g__Clostridium.s__Clostridium_sp_D5	-77.5620694145202	146.904544593985	15.5113300997075	-0.527975969898591	0.604987634519139	0.969154637006684	186.058201651035	201.030256466201	0.538037468854157	0.204131752572709	0.419548986105206	1.5833786419245	39	SPPB
k__Bacteria.p__Firmicutes.c__Clostridia.o__Clostridiales.f__Lachnospiraceae.g__Roseburia.s__Roseburia_intestinalis	-0.151112422900363	0.28879927500763	27.1056069610229	-0.523243775097325	0.605056265091738	0.969154637006684	198.54455044627	213.516605261437	0.485873350994343	0.214507786105196	0.345471998434716	1.72874126592198	39	SPPB
k__Bacteria.p__Firmicutes.c__Clostridia.o__Clostridiales.f__Ruminococcaceae.g__Pseudoflavonifractor	-7.83997393298058	15.0246381678809	30.8578305408566	-0.521807836260616	0.605529766344843	0.969154637006684	190.661554744673	205.63360955984	0.467125803725345	0.215840124204122	0.320452100748183	1.77353175266631	39	SPPB
k__Bacteria.p__Actinobacteria.c__Actinobacteria.o__Actinomycetales.f__Actinomycetaceae.g__Actinomyces.s__Actinomyces_odontolyticus	-193.276828403375	376.316378463429	14.3284010591761	-0.513601956929328	0.615358630014467	0.969154637006684	184.208254450049	199.180309265216	0.486378483194008	0.212226078812798	0.348008987106418	1.71724767398515	39	SPPB
k__Bacteria.p__Firmicutes.c__Negativicutes.o__Veillonellales.f__Veillonellaceae.g__Dialister	0.503796551194041	0.994837233292202	23.3335652074513	0.506411033216795	0.61731989559356	0.969154637006684	196.076537766245	211.048592581412	0.548045063778652	0.200518320310966	0.434690065196816	1.56623405121693	39	SPPB
k__Bacteria.p__Firmicutes.c__Negativicutes.o__Veillonellales.f__Veillonellaceae.g__Dialister.s__Dialister_invisus	0.503796551194041	0.994837233292202	23.3335652074513	0.506411033216795	0.61731989559356	0.969154637006684	196.076537766245	211.048592581412	0.548045063778652	0.200518320310966	0.434690065196816	1.56623405121693	39	SPPB
k__Bacteria.p__Proteobacteria.c__Gammaproteobacteria.o__Enterobacterales.f__Enterobacteriaceae.g__Citrobacter.s__Citrobacter_farmeri	-12.3784166206591	24.3352355930139	10.9012035459038	-0.508662288201257	0.621125317836599	0.969154637006684	189.672461827488	204.644516642654	0.529902436805941	0.207204577081508	0.407037995421941	1.60517392203957	39	SPPB
k__Bacteria.p__Firmicutes.c__Clostridia.o__Clostridiales.f__Clostridiaceae.g__Clostridium.s__Clostridium_sp_CAG_413	0.295291335755	0.588287978291857	14.891222153765	0.50195031455921	0.623042556124105	0.969154637006684	197.132927750893	212.10498256606	0.498625195517184	0.209944466598566	0.365392958740202	1.68467543716261	39	SPPB
k__Bacteria.p__Firmicutes.c__Erysipelotrichia.o__Erysipelotrichales.f__Erysipelotrichaceae.g__Massiliomicrobiota	73.0527812960744	146.227223367556	15.148668337408	0.499584000938384	0.624545825623911	0.969154637006684	186.1085372127	201.080592027867	0.493800393041291	0.213742886214141	0.35619074462635	1.70224528494543	39	SPPB
k__Bacteria.p__Firmicutes.c__Erysipelotrichia.o__Erysipelotrichales.f__Erysipelotrichaceae.g__Massiliomicrobiota.s__Massiliomicrobiota_timonensis	73.0527812960744	146.227223367556	15.148668337408	0.499584000938384	0.624545825623911	0.969154637006684	186.1085372127	201.080592027867	0.493800393041291	0.213742886214141	0.35619074462635	1.70224528494543	39	SPPB
k__Bacteria.p__Proteobacteria.c__Gammaproteobacteria.o__Enterobacterales.f__Enterobacteriaceae.g__Escherichia	0.0743310357011856	0.152284529993661	14.6173736325432	0.488106281736428	0.632715102906999	0.969154637006684	199.843367040007	214.815421855174	0.513190509508388	0.209431986060096	0.384228198070485	1.64963135101777	39	SPPB
k__Bacteria.p__Proteobacteria.c__Gammaproteobacteria.o__Enterobacterales.f__Enterobacteriaceae.g__Escherichia.s__Escherichia_coli	0.0743310357011856	0.152284529993661	14.6173736325432	0.488106281736428	0.632715102906999	0.969154637006684	199.843367040007	214.815421855174	0.513190509508388	0.209431986060096	0.384228198070485	1.64963135101777	39	SPPB
k__Bacteria.p__Firmicutes.c__Clostridia.o__Clostridiales.f__Ruminococcaceae.g__Ruminococcaceae_unclassified.s__Ruminococcaceae_bacterium_D16	-3.03466687850708	6.2822184319361	16.3421669242833	-0.483056568533202	0.635463365790153	0.969154637006684	192.439969808524	207.412024623691	0.470945594929713	0.214005432251717	0.326898140548323	1.75877025622278	39	SPPB
k__Bacteria.p__Bacteroidetes.c__Bacteroidia.o__Bacteroidales.f__Bacteroidaceae.g__Bacteroides.s__Bacteroides_caccae	-0.127291494752498	0.265841727946641	11.7087788594247	-0.47882435814609	0.640880982705087	0.969154637006684	198.736075720104	213.708130535271	0.523510567648936	0.205639651442555	0.400159596061955	1.61914689535428	39	SPPB
k__Bacteria.p__Firmicutes.c__Clostridia.o__Clostridiales.f__Ruminococcaceae.g__Agathobaculum	-0.785471585498581	1.66430068279157	14.5960950485894	-0.471952931114041	0.643938460271566	0.969154637006684	195.074501055794	210.046555870961	0.521334261685987	0.207526367540274	0.39598528114014	1.62829929503999	39	SPPB
k__Bacteria.p__Firmicutes.c__Clostridia.o__Clostridiales.f__Ruminococcaceae.g__Agathobaculum.s__Agathobaculum_butyriciproducens	-0.785471585498581	1.66430068279157	14.5960950485894	-0.471952931114041	0.643938460271566	0.969154637006684	195.074501055794	210.046555870961	0.521334261685987	0.207526367540274	0.39598528114014	1.62829929503999	39	SPPB
k__Bacteria.p__Bacteroidetes.c__Bacteroidia.o__Bacteroidales.f__Porphyromonadaceae.g__Sanguibacteroides	-14.7224684623741	31.1395901375316	12.0204643848719	-0.472789410437022	0.644832401997695	0.969154637006684	189.215985438908	204.188040254075	0.531851315651077	0.202779067843118	0.412774219208788	1.59601678050813	39	SPPB
k__Bacteria.p__Bacteroidetes.c__Bacteroidia.o__Bacteroidales.f__Porphyromonadaceae.g__Sanguibacteroides.s__Sanguibacteroides_justesenii	-14.7224684623741	31.1395901375316	12.0204643848719	-0.472789410437022	0.644832401997695	0.969154637006684	189.215985438908	204.188040254075	0.531851315651077	0.202779067843118	0.412774219208788	1.59601678050813	39	SPPB
k__Bacteria.p__Firmicutes.c__Clostridia.o__Clostridiales.f__Lachnospiraceae.g__Blautia.s__Blautia_hydrogenotrophica	-0.894626661814983	1.9358146149962	18.5294350012118	-0.462144801927088	0.649357715372672	0.969154637006684	194.787204599455	209.759259414622	0.503745282263862	0.2093273704213	0.372363859362931	1.67357545767931	39	SPPB
k__Bacteria.p__Firmicutes.c__Clostridia.o__Clostridiales.f__Ruminococcaceae.g__Ruminococcus.s__Ruminococcus_lactaris	-0.723001223055449	1.57619448827667	18.7737592849159	-0.45870051470992	0.651715175125856	0.969154637006684	195.301462657063	210.27351747223	0.420682201999456	0.220067145556357	0.257220932930446	1.89637336544991	39	SPPB
k__Bacteria.p__Bacteroidetes.c__Bacteroidia.o__Bacteroidales.f__Bacteroidaceae.g__Bacteroides.s__Bacteroides_thetaiotaomicron	-0.109613088372324	0.240664160087784	31.7157557231297	-0.455460789559782	0.651880746936879	0.969154637006684	198.962422637492	213.934477452659	0.506999952465404	0.211641127524996	0.374650219909553	1.67453382299968	39	SPPB
k__Bacteria.p__Firmicutes.c__Clostridia.o__Clostridiales.f__Clostridiales_unclassified.g__Lawsonibacter	-0.333962587414613	0.723617218409973	9.80867153368078	-0.461518298512077	0.654491945989341	0.969154637006684	196.752144725743	211.72419954091	0.510338647400104	0.20450505661949	0.384456989105366	1.64791070432856	39	SPPB
k__Bacteria.p__Firmicutes.c__Clostridia.o__Clostridiales.f__Clostridiales_unclassified.g__Lawsonibacter.s__Lawsonibacter_asaccharolyticus	-0.333962587414613	0.723617218409973	9.80867153368078	-0.461518298512077	0.654491945989341	0.969154637006684	196.752144725743	211.72419954091	0.510338647400104	0.20450505661949	0.384456989105366	1.64791070432856	39	SPPB
k__Bacteria.p__Firmicutes.c__Clostridia.o__Clostridiales.f__Ruminococcaceae.g__Ruthenibacterium	-0.166016661180739	0.365362665688988	19.2068664354581	-0.454388684918506	0.654642466471568	0.969154637006684	198.123817057697	213.095871872864	0.51951467660046	0.206009378670966	0.394847608407172	1.63223629272424	39	SPPB
k__Bacteria.p__Firmicutes.c__Clostridia.o__Clostridiales.f__Ruminococcaceae.g__Ruthenibacterium.s__Ruthenibacterium_lactatiformans	-0.166016661180739	0.365362665688988	19.2068664354581	-0.454388684918506	0.654642466471568	0.969154637006684	198.123817057697	213.095871872864	0.51951467660046	0.206009378670966	0.394847608407172	1.63223629272424	39	SPPB
k__Bacteria.p__Bacteroidetes.c__Bacteroidia.o__Bacteroidales.f__Bacteroidaceae.g__Bacteroides.s__Bacteroides_cellulosilyticus	0.160148389421424	0.351560578918736	14.8587833776488	0.455535685809764	0.655309940410179	0.969154637006684	198.249507661447	213.221562476614	0.457843897034651	0.216873131191411	0.307703356175023	1.79619547001926	39	SPPB
k__Bacteria.p__Firmicutes.c__Bacilli.o__Lactobacillales.f__Lactobacillaceae.g__Lactobacillus.s__Lactobacillus_kalixensis	16.7600768574111	37.2113500715456	16.3495860242991	0.450402278476507	0.658335656704459	0.969154637006684	188.910738535641	203.882793350808	0.473565761803817	0.213964766710481	0.330266359698558	1.75327110024877	39	SPPB
k__Bacteria.p__Actinobacteria.c__Actinobacteria.o__Actinomycetales.f__Actinomycetaceae.g__Actinomyces.s__Actinomyces_graevenitzii	68.8993274489573	152.972866127501	16.3495860233626	0.450402278476828	0.658335656704567	0.969154637006684	186.083445063842	201.055499879009	0.473565761802943	0.2139647667106	0.330266359697344	1.753271100251	39	SPPB
k__Bacteria.p__Actinobacteria.c__Actinobacteria.o__Bifidobacteriales.f__Bifidobacteriaceae.g__Parascardovia	2103.24262738713	4669.69801862754	16.3495860239082	0.450402278476519	0.65833565670459	0.969154637006684	179.246266815094	194.218321630261	0.473565761803773	0.213964766710488	0.330266359698496	1.75327110024889	39	SPPB
k__Bacteria.p__Actinobacteria.c__Actinobacteria.o__Bifidobacteriales.f__Bifidobacteriaceae.g__Parascardovia.s__Parascardovia_denticolens	2103.24262738713	4669.69801862754	16.3495860239082	0.450402278476519	0.65833565670459	0.969154637006684	179.246266815094	194.218321630261	0.473565761803773	0.213964766710488	0.330266359698496	1.75327110024889	39	SPPB
k__Bacteria.p__Actinobacteria.c__Actinobacteria.o__Micrococcales.f__Micrococcaceae.g__Rothia.s__Rothia_dentocariosa	125.010250008543	277.552436975794	16.349586019934	0.450402278469081	0.658335656711265	0.969154637006684	184.891946429192	199.864001244358	0.473565761823897	0.21396476670775	0.330266359726431	1.75327110019769	39	SPPB
k__Bacteria.p__Firmicutes.c__Clostridia.o__Clostridiales.f__Ruminococcaceae.g__Ruminococcaceae_unclassified.s__Clostridium_methylpentosum	810.032633500094	1798.46477743015	16.3495860205638	0.450402278468617	0.658335656711367	0.969154637006684	181.154588826953	196.12664364212	0.473565761825154	0.213964766707578	0.330266359728176	1.75327110019449	39	SPPB
k__Bacteria.p__Firmicutes.c__Firmicutes_unclassified.o__Firmicutes_unclassified.f__Firmicutes_unclassified.g__Firmicutes_unclassified.s__Firmicutes_bacterium_CAG_145	14.9443879784734	33.3429890214995	18.6716890451285	0.448201808447265	0.65916498526525	0.969154637006684	189.101918772626	204.073973587793	0.532762261590702	0.210756594419531	0.40799285099423	1.60772073975918	39	SPPB
k__Bacteria.p__Firmicutes.c__Clostridia.o__Clostridiales.f__Lachnospiraceae.g__Tyzzerella	-1113.52456611632	2672.35600637749	20.7094548063357	-0.416682718716718	0.681197680983427	0.969154637006684	180.377012498047	195.349067313214	0.560577959602183	0.205462306452267	0.446946263259418	1.53774468880559	39	SPPB
k__Bacteria.p__Firmicutes.c__Clostridia.o__Clostridiales.f__Lachnospiraceae.g__Tyzzerella.s__Tyzzerella_nexilis	-1113.52456611632	2672.35600637749	20.7094548063357	-0.416682718716718	0.681197680983427	0.969154637006684	180.377012498047	195.349067313214	0.560577959602183	0.205462306452267	0.446946263259418	1.53774468880559	39	SPPB
k__Bacteria.p__Bacteroidetes.c__Bacteroidia.o__Bacteroidales.f__Rikenellaceae.g__Alistipes.s__Alistipes_putredinis	0.0524415170419427	0.127751232561639	28.5700661697501	0.410497151302553	0.684503674828165	0.969154637006684	200.267409029592	215.239463844759	0.508776289434386	0.208303060236676	0.379530618480773	1.66418341003093	39	SPPB
k__Bacteria.p__Proteobacteria.c__Proteobacteria_unclassified	2.98358613842403	7.32280472477172	29.0195321422395	0.407437621316201	0.686676691482822	0.969154637006684	192.175697432244	207.14775224741	0.546905200153126	0.201956350594671	0.432243085720308	1.57116397093705	39	SPPB
k__Bacteria.p__Proteobacteria.c__Proteobacteria_unclassified.o__Proteobacteria_unclassified	2.98358613842403	7.32280472477172	29.0195321422395	0.407437621316201	0.686676691482822	0.969154637006684	192.175697432244	207.14775224741	0.546905200153126	0.201956350594671	0.432243085720308	1.57116397093705	39	SPPB
k__Bacteria.p__Proteobacteria.c__Proteobacteria_unclassified.o__Proteobacteria_unclassified.f__Proteobacteria_unclassified	2.98358613842403	7.32280472477172	29.0195321422395	0.407437621316201	0.686676691482822	0.969154637006684	192.175697432244	207.14775224741	0.546905200153126	0.201956350594671	0.432243085720308	1.57116397093705	39	SPPB
k__Bacteria.p__Proteobacteria.c__Proteobacteria_unclassified.o__Proteobacteria_unclassified.f__Proteobacteria_unclassified.g__Proteobacteria_unclassified	2.98358613842403	7.32280472477172	29.0195321422395	0.407437621316201	0.686676691482822	0.969154637006684	192.175697432244	207.14775224741	0.546905200153126	0.201956350594671	0.432243085720308	1.57116397093705	39	SPPB
k__Bacteria.p__Proteobacteria.c__Proteobacteria_unclassified.o__Proteobacteria_unclassified.f__Proteobacteria_unclassified.g__Proteobacteria_unclassified.s__Proteobacteria_bacterium_CAG_139	2.98358613842403	7.32280472477172	29.0195321422395	0.407437621316201	0.686676691482822	0.969154637006684	192.175697432244	207.14775224741	0.546905200153126	0.201956350594671	0.432243085720308	1.57116397093705	39	SPPB
k__Bacteria.p__Firmicutes.c__Bacilli.o__Lactobacillales.f__Leuconostocaceae.g__Leuconostoc	232.625157014811	569.01121447397	16.6222803014454	0.408823501360804	0.687888093149774	0.969154637006684	183.479282334684	198.451337149851	0.486835385492591	0.210890180379198	0.349691764380775	1.71718967163684	39	SPPB
k__Bacteria.p__Firmicutes.c__Bacilli.o__Lactobacillales.f__Leuconostocaceae.g__Leuconostoc.s__Leuconostoc_mesenteroides	232.625157014811	569.01121447397	16.6222803014454	0.408823501360804	0.687888093149774	0.969154637006684	183.479282334684	198.451337149851	0.486835385492591	0.210890180379198	0.349691764380775	1.71718967163684	39	SPPB
k__Bacteria.p__Firmicutes.c__Clostridia.o__Clostridiales.f__Oscillospiraceae.g__Oscillibacter.s__Oscillibacter_sp_CAG_241	0.393106497756866	0.977607929492659	21.0680515940785	0.40211058635835	0.691653032674174	0.969154637006684	196.21748163181	211.189536446976	0.487270152322978	0.210595742181261	0.350485074537368	1.71697073698143	39	SPPB
k__Bacteria.p__Firmicutes.c__Clostridia.o__Clostridiales.f__Eubacteriaceae.g__Eubacterium.s__Eubacterium_callanderi	3.60344816977202	8.9420978593046	16.2646118132279	0.402975702846116	0.692213606062397	0.969154637006684	191.80546310868	206.777517923846	0.471609582873131	0.213336452573356	0.328314603040455	1.75809117903633	39	SPPB
k__Bacteria.p__Actinobacteria.c__Coriobacteriia.o__Eggerthellales	-0.26567817242184	0.663567065498931	11.9501357259197	-0.400378780435823	0.695942697221538	0.969154637006684	196.984247326578	211.956302141745	0.500495945901295	0.207753856752822	0.369509011364335	1.67824062399978	39	SPPB
k__Bacteria.p__Actinobacteria.c__Coriobacteriia.o__Eggerthellales.f__Eggerthellaceae	-0.26567817242184	0.663567065498931	11.9501357259197	-0.400378780435823	0.695942697221538	0.969154637006684	196.984247326578	211.956302141745	0.500495945901295	0.207753856752822	0.369509011364335	1.67824062399978	39	SPPB
k__Bacteria.p__Firmicutes.c__Clostridia.o__Clostridiales.f__Lachnospiraceae.g__Roseburia.s__Roseburia_sp_CAG_309	3.6655768656441	9.4515360288464	14.6519324355991	0.38782869307768	0.703718955547864	0.969154637006684	191.68011386329	206.652168678457	0.504005697558758	0.207794984940437	0.373906636523944	1.67126471028509	39	SPPB
k__Bacteria.p__Firmicutes.c__Erysipelotrichia.o__Erysipelotrichales.f__Erysipelotrichaceae.g__Catenibacterium	5.23366057095803	13.4200866112682	11.0016532842057	0.389987093418874	0.703990461374784	0.969154637006684	190.991419437626	205.963474252793	0.561523059549394	0.198928598274938	0.452636881673255	1.52513218666645	39	SPPB
k__Bacteria.p__Firmicutes.c__Erysipelotrichia.o__Erysipelotrichales.f__Erysipelotrichaceae.g__Catenibacterium.s__Catenibacterium_mitsuokai	5.23366057095803	13.4200866112682	11.0016532842057	0.389987093418874	0.703990461374784	0.969154637006684	190.991419437626	205.963474252793	0.561523059549394	0.198928598274938	0.452636881673255	1.52513218666645	39	SPPB
k__Bacteria.p__Bacteroidetes.c__Bacteroidia.o__Bacteroidales.f__Prevotellaceae.g__Paraprevotella	1.94440715161271	5.033825338672	15.2338563497362	0.386268299115374	0.704639440521625	0.969154637006684	192.952554718341	207.924609533508	0.487019529816021	0.210025078873348	0.350637018384871	1.71543401208195	39	SPPB
k__Bacteria.p__Bacteroidetes.c__Bacteroidia.o__Bacteroidales.f__Prevotellaceae.g__Paraprevotella.s__Paraprevotella_xylaniphila	1.94440715161271	5.033825338672	15.2338563497362	0.386268299115374	0.704639440521625	0.969154637006684	192.952554718341	207.924609533508	0.487019529816021	0.210025078873348	0.350637018384871	1.71543401208195	39	SPPB
k__Bacteria.p__Actinobacteria.c__Coriobacteriia.o__Eggerthellales.f__Eggerthellaceae.g__Eggerthella	0.296281592196091	0.773462584378753	16.2457518769159	0.38305872601978	0.706642145550046	0.969154637006684	196.715161496562	211.687216311729	0.4725426058261	0.212243047397053	0.330431305707874	1.75445709540901	39	SPPB
k__Bacteria.p__Actinobacteria.c__Coriobacteriia.o__Eggerthellales.f__Eggerthellaceae.g__Eggerthella.s__Eggerthella_lenta	0.296281592196091	0.773462584378753	16.2457518769159	0.38305872601978	0.706642145550046	0.969154637006684	196.715161496562	211.687216311729	0.4725426058261	0.212243047397053	0.330431305707874	1.75445709540901	39	SPPB
k__Bacteria.p__Bacteroidetes.c__Bacteroidia.o__Bacteroidales.f__Bacteroidaceae.g__Bacteroides.s__Bacteroides_faecis_CAG_32	-0.176596366330752	0.467298929179745	10.960799107748	-0.377908775953614	0.712714465117388	0.969154637006684	197.707945981171	212.680000796338	0.491840843721528	0.206200489778448	0.359839418222061	1.69663526983746	39	SPPB
k__Bacteria.p__Firmicutes.c__Bacilli.o__Lactobacillales.f__Streptococcaceae.g__Streptococcus.s__Streptococcus_thermophilus	0.34575387108008	0.929437495066317	15.4296266071546	0.372003360005839	0.714949859550292	0.969154637006684	196.359042730084	211.331097545251	0.470110798127407	0.212643330197897	0.327002333001411	1.76104982903446	39	SPPB
k__Bacteria.p__Bacteroidetes.c__Bacteroidia.o__Bacteroidales.f__Bacteroidaceae	0.0107364002748119	0.0291470254622641	30.8765354721549	0.368353206014522	0.715123398822182	0.969154637006684	203.286554560246	218.258609375413	0.469505320112398	0.212154742193704	0.326651173398276	1.76547817559297	39	SPPB
k__Bacteria.p__Bacteroidetes.c__Bacteroidia.o__Bacteroidales.f__Bacteroidaceae.g__Bacteroides	0.0107364002748119	0.0291470254622641	30.8765354721549	0.368353206014522	0.715123398822182	0.969154637006684	203.286554560246	218.258609375413	0.469505320112398	0.212154742193704	0.326651173398276	1.76547817559297	39	SPPB
k__Bacteria.p__Bacteroidetes.c__Bacteroidia.o__Bacteroidales.f__Bacteroidaceae.g__Bacteroides.s__Bacteroides_massiliensis	0.0587655732684296	0.160252647607336	18.8868656814369	0.366705787054587	0.717914627869157	0.969154637006684	199.853120578694	214.82517539386	0.500049264142411	0.208867683034291	0.368056739515978	1.68393098714527	39	SPPB
k__Bacteria.p__Firmicutes.c__Clostridia.o__Clostridiales.f__Peptostreptococcaceae	0.626808297858813	1.73017772184658	31.6982287995191	0.362279718403631	0.719547261840201	0.969154637006684	195.090475835273	210.062530650439	0.526548047880525	0.203219668072481	0.405793625736054	1.61780764157585	39	SPPB
k__Bacteria.p__Firmicutes.c__Clostridia.o__Clostridiales.f__Eubacteriaceae.g__Eubacterium.s__Eubacterium_limosum	4.5947340705637	12.6402424253533	16.320605334341	0.363500470635576	0.720896733294041	0.969154637006684	191.13973037635	206.111785191517	0.475449305362516	0.212112823496498	0.334231206852048	1.74758563254177	39	SPPB
k__Viruses.p__Viruses_unclassified.c__Viruses_unclassified.o__Ortervirales	-2.93069015414109	8.28717043361566	13.4740811439115	-0.353641834401424	0.72907946945503	0.969154637006684	191.964625508274	206.936680323441	0.516747214661506	0.205994825269739	0.391373254585319	1.63890595400862	39	SPPB
k__Viruses.p__Viruses_unclassified.c__Viruses_unclassified.o__Ortervirales.f__Retroviridae	-2.93069015414109	8.28717043361566	13.4740811439115	-0.353641834401424	0.72907946945503	0.969154637006684	191.964625508274	206.936680323441	0.516747214661506	0.205994825269739	0.391373254585319	1.63890595400862	39	SPPB
k__Viruses.p__Viruses_unclassified.c__Viruses_unclassified.o__Ortervirales.f__Retroviridae.g__Retroviridae_unclassified	-2.93069015414109	8.28717043361566	13.4740811439115	-0.353641834401424	0.72907946945503	0.969154637006684	191.964625508274	206.936680323441	0.516747214661506	0.205994825269739	0.391373254585319	1.63890595400862	39	SPPB
k__Viruses.p__Viruses_unclassified.c__Viruses_unclassified.o__Ortervirales.f__Retroviridae.g__Retroviridae_unclassified.s__Human_endogenous_retrovirus_K	-2.93069015414109	8.28717043361566	13.4740811439115	-0.353641834401424	0.72907946945503	0.969154637006684	191.964625508274	206.936680323441	0.516747214661506	0.205994825269739	0.391373254585319	1.63890595400862	39	SPPB
k__Bacteria.p__Bacteroidetes.c__Bacteroidia.o__Bacteroidales.f__Prevotellaceae.g__Prevotella	-0.0164384593721325	0.0472964459598531	17.3253773237256	-0.347562254172037	0.732355558740014	0.969154637006684	202.331572820354	217.303627635521	0.471416563230816	0.211904935328299	0.329289751371076	1.75772933336544	39	SPPB
k__Bacteria.p__Firmicutes.c__Clostridia.o__Clostridiales.f__Lachnospiraceae.g__Blautia.s__Blautia_sp_N6H1_15	3.32634049553872	9.71814952214597	26.4224454659462	0.342281263316495	0.734847032044198	0.969154637006684	191.653369539057	206.625424354224	0.525850621434007	0.203399949836952	0.404783644604411	1.62316589686243	39	SPPB
k__Bacteria.p__Firmicutes.c__Negativicutes.o__Acidaminococcales.f__Acidaminococcaceae.g__Phascolarctobacterium.s__Phascolarctobacterium_faecium	-0.321735893303868	0.942075348113516	18.2585953764218	-0.341518217144878	0.736612507267619	0.969154637006684	196.35569074733	211.327745562497	0.46829398359029	0.211842410822764	0.325381086586044	1.7657101825761	39	SPPB
k__Bacteria.p__Bacteroidetes.c__Bacteroidia.o__Bacteroidales.f__Prevotellaceae	-0.0160442018923919	0.0469857271837208	17.2950207286775	-0.341469694183019	0.736863690328463	0.969154637006684	202.348615385519	217.320670200686	0.47177918110106	0.211767160339628	0.329867023649337	1.7567261768167	39	SPPB
k__Bacteria.p__Actinobacteria.c__Actinobacteria.o__Actinomycetales.f__Actinomycetaceae.g__Actinomyces.s__Actinomyces_oris	-13.6522688304179	40.4783595434464	26.8665386738566	-0.337273273531863	0.738531723737255	0.969154637006684	188.839292923619	203.811347738786	0.574826403129696	0.198894940870325	0.469266119312472	1.50595116443191	39	SPPB
k__Bacteria.p__Firmicutes.c__Negativicutes.o__Veillonellales.f__Veillonellaceae.g__Veillonella	-1.36645227489519	4.07906733222272	31.7271516785312	-0.334991350620976	0.739836417136865	0.969154637006684	193.394996898744	208.367051713911	0.520256693416237	0.206341262406257	0.395529484072368	1.63831585592176	39	SPPB
k__Viruses	-0.0211756434320285	0.063067502092933	22.9745612042419	-0.335761568625711	0.740097649587732	0.969154637006684	201.735863039705	216.707917854872	0.539068517786138	0.201737328437937	0.422581690670944	1.59169281184794	39	SPPB
k__Viruses.p__Viruses_unclassified	-0.0211756434320285	0.063067502092933	22.9745612042419	-0.335761568625711	0.740097649587732	0.969154637006684	201.735863039705	216.707917854872	0.539068517786138	0.201737328437937	0.422581690670944	1.59169281184794	39	SPPB
k__Viruses.p__Viruses_unclassified.c__Viruses_unclassified	-0.0211756434320285	0.063067502092933	22.9745612042419	-0.335761568625711	0.740097649587732	0.969154637006684	201.735863039705	216.707917854872	0.539068517786138	0.201737328437937	0.422581690670944	1.59169281184794	39	SPPB
k__Bacteria.p__Firmicutes.c__Bacilli.o__Lactobacillales.f__Streptococcaceae.g__Streptococcus.s__Streptococcus_oralis	-40.7071282124359	123.451741960564	16.5924944788118	-0.329741221678666	0.74572175866622	0.969154637006684	186.583378370506	201.555433185673	0.503597624090811	0.20642632419616	0.374472224766826	1.67186914762155	39	SPPB
k__Bacteria.p__Bacteroidetes.c__Bacteroidia.o__Bacteroidales.f__Prevotellaceae.g__Prevotella.s__Prevotella_corporis	-26.535694703894	80.4743021495892	16.592494480346	-0.329741221670593	0.745721758671833	0.969154637006684	187.439203212206	202.411258027373	0.503597624074901	0.206426324198376	0.374472224745029	1.67186914766043	39	SPPB
k__Bacteria.p__Firmicutes.c__Bacilli.o__Lactobacillales.f__Streptococcaceae.g__Streptococcus.s__Streptococcus_sanguinis	-4.23310342669036	12.837653130985	16.5924944822974	-0.329741221662497	0.74572175867736	0.969154637006684	191.110314016039	206.082368831206	0.503597624058935	0.206426324200603	0.374472224723155	1.67186914769945	39	SPPB
k__Bacteria.p__Firmicutes.c__Bacilli.o__Lactobacillales.f__Streptococcaceae.g__Streptococcus.s__Streptococcus_agalactiae	-156.35850570813	474.185498930828	16.5924944804873	-0.329741221654141	0.745721758684007	0.969154637006684	183.891881837055	198.863936652222	0.503597624042461	0.206426324202899	0.374472224700586	1.6718691477397	39	SPPB
k__Bacteria.p__Firmicutes.c__Bacilli.o__Lactobacillales.f__Streptococcaceae.g__Streptococcus.s__Streptococcus_cristatus	-74.8340233341592	226.947734829018	16.5924944790087	-0.329741221654135	0.745721758684376	0.969154637006684	185.365639527388	200.337694342555	0.503597624042452	0.206426324202899	0.374472224700574	1.67186914773972	39	SPPB
k__Bacteria.p__Proteobacteria.c__Gammaproteobacteria.o__Pasteurellales.f__Pasteurellaceae.g__Haemophilus.s__Haemophilus_sp_HMSC71H05	47.0259351321198	144.12132560445	27.498591910193	0.32629407851261	0.746672257451923	0.969154637006684	186.271826609054	201.243881424221	0.532822875050905	0.203612312280989	0.413379774507603	1.60743059190587	39	SPPB
k__Bacteria.p__Firmicutes.c__Clostridia.o__Clostridiales.f__Peptostreptococcaceae.g__Intestinibacter	0.551203288202973	1.73266991301213	31.7107926429329	0.318123656481541	0.75247679316198	0.969154637006684	195.118453021389	210.090507836556	0.526001098690989	0.202762037107299	0.405448657275237	1.61921488187782	39	SPPB
k__Bacteria.p__Firmicutes.c__Clostridia.o__Clostridiales.f__Peptostreptococcaceae.g__Intestinibacter.s__Intestinibacter_bartlettii	0.551203288202973	1.73266991301213	31.7107926429329	0.318123656481541	0.75247679316198	0.969154637006684	195.118453021389	210.090507836556	0.526001098690989	0.202762037107299	0.405448657275237	1.61921488187782	39	SPPB
k__Bacteria.p__Firmicutes.c__Clostridia.o__Clostridiales.f__Lachnospiraceae.g__Fusicatenibacter	0.0954844524145126	0.302087760100608	21.6653078196317	0.316081831262254	0.754965411152438	0.969154637006684	198.629287755389	213.601342570556	0.488179305265536	0.211114977495611	0.351210024105108	1.71747203413378	39	SPPB
k__Bacteria.p__Firmicutes.c__Clostridia.o__Clostridiales.f__Lachnospiraceae.g__Fusicatenibacter.s__Fusicatenibacter_saccharivorans	0.0954844524145126	0.302087760100608	21.6653078196317	0.316081831262254	0.754965411152438	0.969154637006684	198.629287755389	213.601342570556	0.488179305265536	0.211114977495611	0.351210024105108	1.71747203413378	39	SPPB
k__Viruses.p__Viruses_unclassified.c__Viruses_unclassified.o__Caudovirales.f__Siphoviridae.g__Siphoviridae_unclassified.s__Lactococcus_phage_P335_sensu_lato	4.53486606448096	14.5341810482735	31.209223276961	0.312013869196961	0.757105055847459	0.969154637006684	190.875554236835	205.847609052002	0.500251732736633	0.207076386948377	0.369739708797358	1.68528390169111	39	SPPB
k__Bacteria.p__Firmicutes.c__Clostridia.o__Clostridiales.f__Lachnospiraceae.g__Lachnoclostridium.s__Clostridium_bolteae	0.780567022804485	2.52861856502469	22.7841895440247	0.308693068065354	0.760359921864668	0.969154637006684	194.368591573274	209.340646388441	0.527507602595434	0.203194577522961	0.407016588898551	1.61340089842749	39	SPPB
k__Bacteria.p__Bacteroidetes.c__Bacteroidia.o__Bacteroidales.f__Barnesiellaceae.g__Coprobacter.s__Coprobacter_secundus	5.57440884355892	18.2105801022535	13.9015844061513	0.306108252030319	0.764058545186864	0.969154637006684	190.458450491249	205.430505306416	0.465986927934768	0.211985402491054	0.322330990119545	1.77085773477947	39	SPPB
k__Bacteria.p__Bacteroidetes.c__Bacteroidia.o__Bacteroidales.f__Bacteroidaceae.g__Bacteroides.s__Bacteroides_intestinalis	-0.378098339433951	1.25278314013917	14.4544579684728	-0.301806695284826	0.767098180221145	0.969154637006684	195.79349022562	210.765545040786	0.487050650688827	0.209260350409194	0.351304377393222	1.71555030692092	39	SPPB
k__Bacteria.p__Bacteroidetes.c__Bacteroidia.o__Bacteroidales.f__Rikenellaceae.g__Alistipes.s__Alistipes_finegoldii	-0.0429772293995072	0.146513959070808	19.5704339767288	-0.293331977867973	0.772356329181797	0.969154637006684	200.104455437869	215.076510253035	0.472222288430079	0.210883524271885	0.331178947844243	1.75551128954505	39	SPPB
k__Bacteria.p__Firmicutes.c__Clostridia.o__Clostridiales.f__Eubacteriaceae.g__Eubacteriaceae_unclassified	19.492174395	67.7409053283311	23.2290165261045	0.287745997791497	0.776092781180468	0.969154637006684	187.807820076145	202.779874891311	0.537279328851128	0.200295143233254	0.421385693442354	1.594605315397	39	SPPB
k__Bacteria.p__Firmicutes.c__Clostridia.o__Clostridiales.f__Eubacteriaceae.g__Eubacteriaceae_unclassified.s__Eubacteriaceae_bacterium_CHKCI005	19.492174395	67.7409053283311	23.2290165261045	0.287745997791497	0.776092781180468	0.969154637006684	187.807820076145	202.779874891311	0.537279328851128	0.200295143233254	0.421385693442354	1.594605315397	39	SPPB
k__Viruses.p__Viruses_unclassified.c__Viruses_unclassified.o__Caudovirales.f__Myoviridae.g__Felixo1virus.s__Salmonella_virus_FelixO1	-0.0377134129270696	0.131870685763596	23.165690101569	-0.285987842625451	0.777429259775718	0.969154637006684	200.292755827905	215.264810643072	0.539515177895748	0.201109791923987	0.423594359463676	1.59056865282966	39	SPPB
k__Viruses.p__Viruses_unclassified.c__Viruses_unclassified.o__Caudovirales.f__Siphoviridae.g__Sfi21dt1virus	0.721811866154225	2.52368472017116	18.8948480579923	0.286015071686637	0.777978766875062	0.969154637006684	194.409819002023	209.38187381719	0.478394677455315	0.210019006205912	0.339724212807272	1.73908791783249	39	SPPB
k__Viruses.p__Viruses_unclassified.c__Viruses_unclassified.o__Caudovirales.f__Myoviridae.g__Felixo1virus	-0.0178613170766951	0.0629093820127973	23.1060556756277	-0.283921356484818	0.77899932928732	0.969154637006684	201.774210597816	216.746265412983	0.539475701537565	0.201084080721589	0.423563497297206	1.59067074264683	39	SPPB
k__Bacteria.p__Firmicutes.c__Negativicutes.o__Veillonellales.f__Veillonellaceae.g__Allisonella	-14.8833691668536	52.1242975052265	12.5117467408469	-0.285536110397674	0.779905605144882	0.969154637006684	188.412289952745	203.384344767912	0.433036928980106	0.215134509805771	0.277630271551895	1.85886777475243	39	SPPB
k__Bacteria.p__Firmicutes.c__Negativicutes.o__Veillonellales.f__Veillonellaceae.g__Allisonella.s__Allisonella_histaminiformans	-14.8833691668536	52.1242975052265	12.5117467408469	-0.285536110397674	0.779905605144882	0.969154637006684	188.412289952745	203.384344767912	0.433036928980106	0.215134509805771	0.277630271551895	1.85886777475243	39	SPPB
k__Viruses.p__Viruses_unclassified.c__Viruses_unclassified.o__Caudovirales.f__Myoviridae.g__Felixo1virus.s__Escherichia_virus_wV8	-0.0339251992287599	0.120291925552604	23.0555366295383	-0.282023910357344	0.780441287330751	0.969154637006684	200.478852301812	215.450907116979	0.539435517633662	0.201061358966367	0.423529594499924	1.59077323948009	39	SPPB
k__Bacteria.p__Firmicutes.c__Negativicutes.o__Veillonellales.f__Veillonellaceae.g__Veillonella.s__Veillonella_atypica	5.53860142029554	19.9720593237944	23.0102141038505	0.27731749292858	0.784012535128318	0.969154637006684	190.257168689255	205.229223504421	0.539042969409975	0.200629665165205	0.42334984111552	1.58414996166944	39	SPPB
k__Bacteria.p__Bacteroidetes.c__Bacteroidia.o__Bacteroidales.f__Bacteroidaceae.g__Bacteroides.s__Bacteroides_faecis	-0.112681205545285	0.402929202757534	13.1868217691533	-0.279655097655187	0.784080552647914	0.969154637006684	198.068409020042	213.040463835209	0.495389204552407	0.205705696702724	0.364705508584347	1.69001191688259	39	SPPB
k__Bacteria.p__Firmicutes.c__Clostridia.o__Clostridiales.f__Christensenellaceae	-217.986003142494	792.740127369579	23.0584261880314	-0.274977884449727	0.785782099856884	0.969154637006684	182.896098366388	197.868153181555	0.539077918586549	0.201039949806095	0.423097461128893	1.59165495796952	39	SPPB
k__Bacteria.p__Firmicutes.c__Clostridia.o__Clostridiales.f__Christensenellaceae.g__Christensenella	-217.986003142494	792.740127369579	23.0584261880314	-0.274977884449727	0.785782099856884	0.969154637006684	182.896098366388	197.868153181555	0.539077918586549	0.201039949806095	0.423097461128893	1.59165495796952	39	SPPB
k__Bacteria.p__Firmicutes.c__Clostridia.o__Clostridiales.f__Christensenellaceae.g__Christensenella.s__Christensenella_minuta	-217.986003142494	792.740127369579	23.0584261880314	-0.274977884449727	0.785782099856884	0.969154637006684	182.896098366388	197.868153181555	0.539077918586549	0.201039949806095	0.423097461128893	1.59165495796952	39	SPPB
k__Bacteria.p__Firmicutes.c__Bacilli.o__Lactobacillales.f__Lactobacillaceae.g__Lactobacillus.s__Lactobacillus_sakei	-87.2404384276824	317.263472305233	23.0584261867558	-0.274977884449774	0.785782099856984	0.969154637006684	184.727624142595	199.699678957762	0.539077918586376	0.201039949806124	0.423097461128655	1.59165495796992	39	SPPB
k__Bacteria.p__Firmicutes.c__Clostridia.o__Clostridiales.f__Ruminococcaceae.g__Ruminococcaceae_unclassified.s__Clostridium_leptum	-0.309333980333793	1.14043160440833	26.43785655737	-0.271242904123372	0.788310906815993	0.969154637006684	195.990715908448	210.962770723614	0.498737420313593	0.206241588823831	0.368494780491648	1.68659921079272	39	SPPB
k__Bacteria.p__Firmicutes.c__Clostridia.o__Clostridiales.f__Oscillospiraceae	0.127147188225858	0.468658024721255	23.2538287553	0.271300567831911	0.788553765951824	0.969154637006684	197.778264377007	212.750319192174	0.486661240476464	0.209257819171091	0.350813992260512	1.71924897211633	39	SPPB
k__Bacteria.p__Firmicutes.c__Clostridia.o__Clostridiales.f__Oscillospiraceae.g__Oscillibacter	0.127147188225858	0.468658024721255	23.2538287553	0.271300567831911	0.788553765951824	0.969154637006684	197.778264377007	212.750319192174	0.486661240476464	0.209257819171091	0.350813992260512	1.71924897211633	39	SPPB
k__Bacteria.p__Firmicutes.c__Clostridia.o__Clostridiales.f__Ruminococcaceae.g__Gemmiger	-0.455740026403562	1.69622632032966	17.4188566855107	-0.268678784747893	0.791333174301845	0.969154637006684	195.201076581876	210.173131397043	0.493065855619642	0.205429961879892	0.362001938079964	1.69656293647694	39	SPPB
k__Bacteria.p__Firmicutes.c__Clostridia.o__Clostridiales.f__Ruminococcaceae.g__Gemmiger.s__Gemmiger_formicilis	-0.455740026403562	1.69622632032966	17.4188566855107	-0.268678784747893	0.791333174301845	0.969154637006684	195.201076581876	210.173131397043	0.493065855619642	0.205429961879892	0.362001938079964	1.69656293647694	39	SPPB
k__Bacteria.p__Firmicutes.c__Tissierellia	-4.58517689154178	17.2305902130899	14.3556840970663	-0.266106780721792	0.793940840146048	0.969154637006684	190.562420119516	205.534474934683	0.500449484473077	0.207186064311341	0.369901949196945	1.68084394516309	39	SPPB
k__Bacteria.p__Firmicutes.c__Tissierellia.o__Tissierellales	-4.58517689154178	17.2305902130899	14.3556840970663	-0.266106780721792	0.793940840146048	0.969154637006684	190.562420119516	205.534474934683	0.500449484473077	0.207186064311341	0.369901949196945	1.68084394516309	39	SPPB
k__Bacteria.p__Firmicutes.c__Tissierellia.o__Tissierellales.f__Peptoniphilaceae	-4.58517689154178	17.2305902130899	14.3556840970663	-0.266106780721792	0.793940840146048	0.969154637006684	190.562420119516	205.534474934683	0.500449484473077	0.207186064311341	0.369901949196945	1.68084394516309	39	SPPB
k__Bacteria.p__Actinobacteria.c__Actinobacteria.o__Actinomycetales.f__Actinomycetaceae.g__Actinomyces.s__Actinomyces_turicensis	-223.106945800983	838.411351998684	14.3556840968969	-0.266106780721801	0.793940840146085	0.969154637006684	182.792775022258	197.764829837425	0.500449484473093	0.20718606431134	0.369901949196965	1.68084394516305	39	SPPB
k__Bacteria.p__Firmicutes.c__Tissierellia.o__Tissierellales.f__Peptoniphilaceae.g__Anaerococcus	-29.1088407813952	109.387820567518	14.3556840941618	-0.266106780721791	0.793940840146806	0.969154637006684	186.865993620506	201.838048435673	0.500449484473077	0.207186064311341	0.369901949196945	1.68084394516309	39	SPPB
k__Bacteria.p__Firmicutes.c__Tissierellia.o__Tissierellales.f__Peptoniphilaceae.g__Anaerococcus.s__Anaerococcus_vaginalis	-29.1088407813952	109.387820567518	14.3556840941618	-0.266106780721791	0.793940840146806	0.969154637006684	186.865993620506	201.838048435673	0.500449484473077	0.207186064311341	0.369901949196945	1.68084394516309	39	SPPB
k__Bacteria.p__Firmicutes.c__Tissierellia.o__Tissierellales.f__Peptoniphilaceae.g__Peptoniphilus.s__Peptoniphilus_lacrimalis	-6.82696553578046	25.6549852554036	14.3556840907347	-0.266106780721791	0.7939408401477	0.969154637006684	189.766316910022	204.738371725189	0.500449484473077	0.207186064311341	0.369901949196945	1.68084394516309	39	SPPB
k__Bacteria.p__Firmicutes.c__Tissierellia.o__Tissierellales.f__Peptoniphilaceae.g__Peptoniphilus.s__Peptoniphilus_harei	-26.8367706291811	100.849630953693	14.3556840931695	-0.266106780712997	0.793940840153705	0.969154637006684	187.0285315193	202.000586334466	0.500449484459886	0.207186064313081	0.369901949178924	1.68084394519545	39	SPPB
k__Bacteria.p__Firmicutes.c__Tissierellia.o__Tissierellales.f__Peptoniphilaceae.g__Peptoniphilus	-5.4424650690947	20.4521848504417	14.3556840920642	-0.266106780712828	0.793940840154121	0.969154637006684	190.219613298501	205.191668113668	0.500449484459631	0.207186064313113	0.369901949178576	1.68084394519607	39	SPPB
k__Bacteria.p__Bacteroidetes.c__Bacteroidia.o__Bacteroidales.f__Prevotellaceae.g__Prevotella.s__Prevotella_bivia	-65.6560108012557	246.728063919942	14.3556840915582	-0.266106780712873	0.793940840154219	0.969154637006684	185.239219180687	200.211273995854	0.500449484459699	0.207186064313105	0.369901949178669	1.68084394519591	39	SPPB
k__Viruses.p__Viruses_unclassified.c__Viruses_unclassified.o__Caudovirales.f__Siphoviridae.g__Siphoviridae_unclassified.s__Streptococcus_phage_PH15	-9.83291247280327	37.2684302263331	22.4763547594092	-0.263840264081087	0.794306966792091	0.969154637006684	189.058080520143	204.03013533531	0.459400082540877	0.211769523303617	0.314160092204408	1.78954811647408	39	SPPB
k__Bacteria.p__Firmicutes.c__Bacilli.o__Lactobacillales.f__Lactobacillaceae.g__Lactobacillus.s__Lactobacillus_animalis	-0.0823472555086739	0.319025021759712	15.700072912127	-0.258121620224188	0.799666099417992	0.969154637006684	198.568669209654	213.540724024821	0.471572160301584	0.210727112618805	0.330487784203842	1.75646841795548	39	SPPB
k__Bacteria.p__Actinobacteria.c__Actinobacteria.o__Bifidobacteriales.f__Bifidobacteriaceae.g__Bifidobacterium.s__Bifidobacterium_adolescentis	0.0186891310802005	0.0725076423052685	16.3740782282084	0.257753948218538	0.799808264304087	0.969154637006684	201.531445504989	216.503500320156	0.47212566721317	0.210680003357482	0.331228988202229	1.75517843301257	39	SPPB
k__Bacteria.p__Bacteroidetes.c__Bacteroidia.o__Bacteroidales.f__Rikenellaceae.g__Alistipes.s__Alistipes_inops	6.91960426649513	27.2706710252326	16.5506065262993	0.253737953865992	0.802823238198628	0.969154637006684	189.674264422402	204.646319237569	0.471663913078744	0.210683706025063	0.330640845812778	1.7564196404869	39	SPPB
k__Bacteria.p__Bacteroidetes.c__Bacteroidia.o__Bacteroidales.f__Prevotellaceae.g__Prevotella.s__Prevotella_sp_CAG_279	2.03662406948061	8.02648574439749	16.5506065315148	0.253737953861336	0.802823238201189	0.969154637006684	192.120394446208	207.092449261375	0.471663913085708	0.210683706024113	0.330640845822406	1.75641964046921	39	SPPB
k__Bacteria.p__Actinobacteria.c__Actinobacteria.o__Bifidobacteriales.f__Bifidobacteriaceae.g__Bifidobacterium.s__Bifidobacterium_catenulatum	2.46114308947995	9.69954652837556	16.5506065310447	0.253737953860007	0.802823238202287	0.969154637006684	191.741729759415	206.713784574581	0.471663913087694	0.210683706023843	0.330640845825152	1.75641964046417	39	SPPB
k__Bacteria.p__Actinobacteria.c__Actinobacteria.o__Micrococcales.f__Micrococcaceae.g__Rothia.s__Rothia_mucilaginosa	100.047651031287	394.295175442194	16.5506065285599	0.253737953854205	0.802823238207159	0.969154637006684	184.331688418828	199.303743233995	0.471663913096371	0.210683706022659	0.330640845837149	1.75641964044213	39	SPPB
k__Bacteria.p__Firmicutes.c__Bacilli.o__Lactobacillales.f__Streptococcaceae.g__Streptococcus.s__Streptococcus_australis	73.673433654475	290.352438559704	16.5506065306308	0.253737953846479	0.80282323821264	0.969154637006684	184.943697047983	199.91575186315	0.471663913107925	0.210683706021084	0.330640845853122	1.75641964041278	39	SPPB
k__Bacteria.p__Bacteroidetes.c__Bacteroidia.o__Bacteroidales.f__Barnesiellaceae.g__Barnesiella	1.62257598232015	6.3946916798122	16.5506065263638	0.253737953847338	0.802823238212786	0.969154637006684	192.574951586584	207.547006401751	0.47166391310664	0.210683706021259	0.330640845851347	1.75641964041605	39	SPPB
k__Bacteria.p__Bacteroidetes.c__Bacteroidia.o__Bacteroidales.f__Barnesiellaceae.g__Barnesiella.s__Barnesiella_intestinihominis	1.62257598232015	6.3946916798122	16.5506065263638	0.253737953847338	0.802823238212786	0.969154637006684	192.574951586584	207.547006401751	0.47166391310664	0.210683706021259	0.330640845851347	1.75641964041605	39	SPPB
k__Bacteria.p__Bacteroidetes.c__Bacteroidia.o__Bacteroidales.f__Tannerellaceae.g__Parabacteroides.s__Parabacteroides_sp_CAG_409	3.24281799457475	12.7801850114034	16.5506065257671	0.253737953846621	0.802823238213442	0.969154637006684	191.190096177969	206.162150993136	0.471663913107712	0.210683706021113	0.330640845852828	1.75641964041332	39	SPPB
k__Bacteria.p__Firmicutes.c__Bacilli.o__Lactobacillales.f__Lactobacillaceae.g__Lactobacillus.s__Lactobacillus_ruminis	0.119229698899534	0.469893041601017	16.550606531014	0.253737953840081	0.802823238217428	0.969154637006684	197.796388391398	212.768443206565	0.471663913117491	0.21068370601978	0.330640845866348	1.75641964038849	39	SPPB
k__Bacteria.p__Firmicutes.c__Bacilli.o__Lactobacillales.f__Streptococcaceae.g__Streptococcus.s__Streptococcus_sp_A12	87.2673704422392	343.927146576545	16.5506065317146	0.253737953839642	0.802823238217631	0.969154637006684	184.605028325449	199.577083140616	0.471663913118146	0.210683706019692	0.330640845867253	1.75641964038682	39	SPPB
k__Bacteria.p__Firmicutes.c__Negativicutes.o__Acidaminococcales.f__Acidaminococcaceae.g__Acidaminococcus.s__Acidaminococcus_sp_CAG_542	-0.373637411040962	1.49973551544881	13.8511778103944	-0.249135535694204	0.806912300720493	0.969154637006684	195.51252759297	210.484582408137	0.44380591117692	0.213622831760714	0.292713329828219	1.83006407918584	39	SPPB
k__Viruses.p__Viruses_unclassified.c__Viruses_unclassified.o__Caudovirales.f__Siphoviridae.g__Siphoviridae_unclassified.s__Enterobacteria_phage_mEp460	-55.990402501802	224.67021980865	13.0860610554143	-0.249211500079934	0.807066056468127	0.969154637006684	185.49750108281	200.469555897977	0.441215641810837	0.213849182120047	0.289214810338732	1.83676727961033	39	SPPB
k__Bacteria.p__Bacteroidetes.c__Bacteroidia.o__Bacteroidales.f__Bacteroidaceae.g__Bacteroides.s__Bacteroides_sp_D2	-275.362635253628	1104.93550725545	13.0860610548646	-0.249211500078953	0.80706605646903	0.969154637006684	182.311683861844	197.283738677011	0.441215641811426	0.213849182119967	0.289214810339555	1.83676727960876	39	SPPB
k__Viruses.p__Viruses_unclassified.c__Viruses_unclassified.o__Caudovirales.f__Siphoviridae.g__Siphoviridae_unclassified.s__Stx2_converting_phage_1717	-10.4949208009357	42.1125060549833	13.0860610605009	-0.249211499957595	0.807066056559267	0.969154637006684	188.846078852317	203.818133667484	0.441215641884719	0.213849182110096	0.289214810441708	1.8367672794141	39	SPPB
k__Bacteria.p__Firmicutes.c__Negativicutes.o__Acidaminococcales.f__Acidaminococcaceae.g__Acidaminococcus.s__Acidaminococcus_fermentans	-47.5166074631009	190.667796153663	13.0860610517461	-0.249211499905345	0.807066056601385	0.969154637006684	185.825703104171	200.797757919337	0.441215641916274	0.213849182105847	0.289214810485689	1.83676727933029	39	SPPB
k__Bacteria.p__Proteobacteria.c__Betaproteobacteria.o__Burkholderiales.f__Sutterellaceae.g__Turicimonas	-7.40647622694144	31.178227734741	21.7427486542245	-0.237552829812986	0.814452102417531	0.973948972474297	189.385755505969	204.357810321136	0.513458678079831	0.205033590764145	0.387972477493928	1.64947752858316	39	SPPB
k__Bacteria.p__Proteobacteria.c__Betaproteobacteria.o__Burkholderiales.f__Sutterellaceae.g__Turicimonas.s__Turicimonas_muris	-7.40647622694144	31.178227734741	21.7427486542245	-0.237552829812986	0.814452102417531	0.973948972474297	189.385755505969	204.357810321136	0.513458678079831	0.205033590764145	0.387972477493928	1.64947752858316	39	SPPB
k__Bacteria.p__Firmicutes.c__Clostridia.o__Clostridiales.f__Lachnospiraceae.g__Lachnoclostridium.s__Lachnoclostridium_sp_An131	-12.4921085035996	53.914940425671	16.0957742629395	-0.231700311731248	0.819690756207336	0.97489782972441	188.342939222646	203.314994037813	0.453872014692	0.212332895408018	0.30665127168044	1.80353561995535	39	SPPB
k__Bacteria.p__Firmicutes.c__Erysipelotrichia	-0.207521117536535	0.947027490582214	18.8352920490535	-0.219128926668174	0.828906685473238	0.97489782972441	196.384292421191	211.356347236358	0.50724536204208	0.20371949573155	0.381179577653206	1.6618386490815	39	SPPB
k__Bacteria.p__Firmicutes.c__Erysipelotrichia.o__Erysipelotrichales	-0.207521117536535	0.947027490582214	18.8352920490535	-0.219128926668174	0.828906685473238	0.97489782972441	196.384292421191	211.356347236358	0.50724536204208	0.20371949573155	0.381179577653206	1.6618386490815	39	SPPB
k__Bacteria.p__Firmicutes.c__Erysipelotrichia.o__Erysipelotrichales.f__Erysipelotrichaceae	-0.207521117536535	0.947027490582214	18.8352920490535	-0.219128926668174	0.828906685473238	0.97489782972441	196.384292421191	211.356347236358	0.50724536204208	0.20371949573155	0.381179577653206	1.6618386490815	39	SPPB
k__Bacteria.p__Firmicutes.c__Clostridia.o__Clostridiales.f__Lachnospiraceae.g__Sellimonas	-0.132438525650014	0.614882580740202	23.9016622149923	-0.215388319328518	0.831291942656738	0.97489782972441	197.249029553089	212.221084368256	0.537451080811286	0.202061680246697	0.42031995739756	1.59720306669215	39	SPPB
k__Bacteria.p__Firmicutes.c__Clostridia.o__Clostridiales.f__Lachnospiraceae.g__Sellimonas.s__Sellimonas_intestinalis	-0.132438525650014	0.614882580740202	23.9016622149923	-0.215388319328518	0.831291942656738	0.97489782972441	197.249029553089	212.221084368256	0.537451080811286	0.202061680246697	0.42031995739756	1.59720306669215	39	SPPB
k__Bacteria.p__Bacteroidetes.c__Bacteroidia.o__Bacteroidales.f__Rikenellaceae	0.0155443552676925	0.072642117210109	27.5374974408785	0.213985437989537	0.832134980717078	0.97489782972441	201.519484654706	216.491539469873	0.518775103698876	0.203799964985229	0.395597996561007	1.63712643145366	39	SPPB
k__Bacteria.p__Bacteroidetes.c__Bacteroidia.o__Bacteroidales.f__Rikenellaceae.g__Alistipes	0.0155443552676925	0.072642117210109	27.5374974408785	0.213985437989537	0.832134980717078	0.97489782972441	201.519484654706	216.491539469873	0.518775103698876	0.203799964985229	0.395597996561007	1.63712643145366	39	SPPB
k__Bacteria	0.0131442493123522	0.0625929089016564	23.304752816857	0.209995821299884	0.835496008613045	0.97489782972441	201.821727081343	216.793781896509	0.53855714158459	0.200171530546891	0.423072726167242	1.59242139382817	39	SPPB
k__Bacteria.p__Actinobacteria.c__Actinobacteria.o__Actinomycetales	5.06577317204648	24.7076783107742	30.7089434329033	0.205028295590099	0.838902989381426	0.97489782972441	189.869623644146	204.841678459313	0.502889168576741	0.20585922073681	0.374026816902058	1.67848646301217	39	SPPB
k__Bacteria.p__Actinobacteria.c__Actinobacteria.o__Actinomycetales.f__Actinomycetaceae	5.06577317204648	24.7076783107742	30.7089434329033	0.205028295590099	0.838902989381426	0.97489782972441	189.869623644146	204.841678459313	0.502889168576741	0.20585922073681	0.374026816902058	1.67848646301217	39	SPPB
k__Bacteria.p__Actinobacteria.c__Actinobacteria.o__Actinomycetales.f__Actinomycetaceae.g__Actinomyces	5.06577317204648	24.7076783107742	30.7089434329033	0.205028295590099	0.838902989381426	0.97489782972441	189.869623644146	204.841678459313	0.502889168576741	0.20585922073681	0.374026816902058	1.67848646301217	39	SPPB
k__Viruses.p__Viruses_unclassified.c__Viruses_unclassified.o__Caudovirales.f__Podoviridae.g__Podoviridae_unclassified	6.86002492831071	33.4057065683636	24.0436669379163	0.205354881935274	0.839023567741914	0.97489782972441	189.264549354331	204.236604169498	0.506843412119652	0.205520926441883	0.379270512850993	1.66669028616866	39	SPPB
k__Viruses.p__Viruses_unclassified.c__Viruses_unclassified.o__Caudovirales.f__Podoviridae.g__Podoviridae_unclassified.s__Enterococcus_phage_EF62phi	6.86002492831071	33.4057065683636	24.0436669379163	0.205354881935274	0.839023567741914	0.97489782972441	189.264549354331	204.236604169498	0.506843412119652	0.205520926441883	0.379270512850993	1.66669028616866	39	SPPB
k__Viruses.p__Viruses_unclassified.c__Viruses_unclassified.o__Caudovirales.f__Siphoviridae.g__Siphoviridae_unclassified.s__Lactococcus_phage_bIL285	-2.79596278941677	14.5077046237203	29.1209655595939	-0.192722616150134	0.84851398855613	0.979959917313065	190.934325698721	205.906380513887	0.521872939014895	0.20306567144547	0.400042081444369	1.62962092529845	39	SPPB
k__Viruses.p__Viruses_unclassified.c__Viruses_unclassified.o__Viruses_unclassified.f__Viruses_unclassified	3.85338264916945	20.147977970134	18.5200028510182	0.191254063056921	0.850407680445252	0.979959917313065	190.280636653995	205.252691469162	0.510679810555396	0.207458422208494	0.382593666810337	1.65933356613953	39	SPPB
k__Viruses.p__Viruses_unclassified.c__Viruses_unclassified.o__Viruses_unclassified.f__Viruses_unclassified.g__Viruses_unclassified	3.85338264916945	20.147977970134	18.5200028510182	0.191254063056921	0.850407680445252	0.979959917313065	190.280636653995	205.252691469162	0.510679810555396	0.207458422208494	0.382593666810337	1.65933356613953	39	SPPB
k__Bacteria.p__Firmicutes.c__Clostridia.o__Clostridiales.f__Lachnospiraceae.g__Eisenbergiella.s__Eisenbergiella_tayi	1.03546855653371	5.45414614987767	17.2040340700676	0.189849800148266	0.851648815653472	0.979959917313065	192.919776905652	207.891831720819	0.473949824671837	0.210169673982066	0.333970654203244	1.75114292695291	39	SPPB
k__Bacteria.p__Bacteroidetes.c__Bacteroidia.o__Bacteroidales.f__Prevotellaceae.g__Prevotella.s__Prevotella_sp_CAG_873	-0.0140179322517326	0.074577976261338	15.7309791679664	-0.187963430418259	0.853308509349719	0.979959917313065	201.502533791958	216.474588607125	0.476221209483106	0.20945572753838	0.337445341440605	1.74394810303229	39	SPPB
k__Bacteria.p__Bacteroidetes.c__Bacteroidia.o__Bacteroidales.f__Porphyromonadaceae	-5.89233051188703	32.4391153456156	15.3127742265878	-0.181642762113222	0.858245709745093	0.979959917313065	189.331319601234	204.3033744164	0.509850627564311	0.203547754241732	0.384584104011108	1.65481551009884	39	SPPB
k__Bacteria.p__Bacteroidetes.c__Bacteroidia.o__Bacteroidales.f__Rikenellaceae.g__Alistipes.s__Alistipes_indistinctus	0.308753813679436	1.84014984517163	22.9415428419263	0.167787321499701	0.868220929217227	0.979959917313065	195.074429848137	210.046484663304	0.513816039153122	0.204237682301215	0.389033697583415	1.64859678186826	39	SPPB
k__Bacteria.p__Proteobacteria.c__Gammaproteobacteria.o__Enterobacterales.f__Enterobacteriaceae.g__Metakosakonia	-24.27668458344	144.91198782313	14.2131480717077	-0.167527096606187	0.869315614715792	0.979959917313065	186.348798168608	201.320852983775	0.497547895389536	0.206325990595235	0.366928866692649	1.68761322638925	39	SPPB
k__Bacteria.p__Proteobacteria.c__Gammaproteobacteria.o__Enterobacterales.f__Enterobacteriaceae.g__Metakosakonia.s__Kluyvera_intestini	-24.27668458344	144.91198782313	14.2131480717077	-0.167527096606187	0.869315614715792	0.979959917313065	186.348798168608	201.320852983775	0.497547895389536	0.206325990595235	0.366928866692649	1.68761322638925	39	SPPB
k__Viruses.p__Viruses_unclassified.c__Viruses_unclassified.o__Caudovirales.f__Siphoviridae.g__Jerseyvirus	-1.64492388546612	9.81885270439183	14.2131480703695	-0.167527096595549	0.869315614724228	0.979959917313065	191.732442757836	206.704497573003	0.497547895377683	0.206325990596816	0.366928866676453	1.68761322641845	39	SPPB
k__Viruses.p__Viruses_unclassified.c__Viruses_unclassified.o__Caudovirales.f__Siphoviridae.g__Jerseyvirus.s__Salmonella_virus_Jersey	-1.64492388546612	9.81885270439183	14.2131480703695	-0.167527096595549	0.869315614724228	0.979959917313065	191.732442757836	206.704497573003	0.497547895377683	0.206325990596816	0.366928866676453	1.68761322641845	39	SPPB
k__Viruses.p__Viruses_unclassified.c__Viruses_unclassified.o__Caudovirales.f__Siphoviridae.g__Siphoviridae_unclassified.s__Brochothrix_phage_NF5	-2.82765113460657	16.878771202461	14.2131478139948	-0.167527072953882	0.86931563302501	0.979959917313065	190.648937966706	205.620992781873	0.497547869032825	0.206325994111774	0.36692883067921	1.68761329131064	39	SPPB
k__Bacteria.p__Proteobacteria.c__Betaproteobacteria.o__Burkholderiales.f__Comamonadaceae	-11.0939558372529	66.2218687683401	14.2131478098061	-0.167527072907927	0.86931563306119	0.979959917313065	187.915029843015	202.887084658182	0.497547868981614	0.206325994118607	0.366928830609236	1.68761329143678	39	SPPB
k__Bacteria.p__Proteobacteria.c__Betaproteobacteria.o__Burkholderiales.f__Comamonadaceae.g__Comamonas	-11.0939558372529	66.2218687683401	14.2131478098061	-0.167527072907927	0.86931563306119	0.979959917313065	187.915029843015	202.887084658182	0.497547868981614	0.206325994118607	0.366928830609236	1.68761329143678	39	SPPB
k__Bacteria.p__Proteobacteria.c__Betaproteobacteria.o__Burkholderiales.f__Comamonadaceae.g__Comamonas.s__Comamonas_kerstersii	-11.0939558372529	66.2218687683401	14.2131478098061	-0.167527072907927	0.86931563306119	0.979959917313065	187.915029843015	202.887084658182	0.497547868981614	0.206325994118607	0.366928830609236	1.68761329143678	39	SPPB
k__Bacteria.p__Firmicutes.c__Clostridia.o__Clostridiales.f__Lachnospiraceae.g__Roseburia.s__Roseburia_sp_CAG_471	-21.6866500274794	135.422296753724	17.1575574092382	-0.160140911410757	0.874640320285007	0.979959917313065	186.500416246281	201.472471061447	0.479717477905737	0.208770292992627	0.342438084052606	1.73506017680945	39	SPPB
k__Bacteria.p__Firmicutes.c__Erysipelotrichia.o__Erysipelotrichales.f__Erysipelotrichaceae.g__Holdemanella	0.476679600981832	2.99439397557357	15.3783183747204	0.159190675933191	0.875590550929667	0.979959917313065	194.114294834403	209.08634964957	0.491406097808488	0.206913933463249	0.35871537320982	1.70344538165978	39	SPPB
k__Bacteria.p__Firmicutes.c__Erysipelotrichia.o__Erysipelotrichales.f__Erysipelotrichaceae.g__Holdemanella.s__Holdemanella_biformis	0.476679600981832	2.99439397557357	15.3783183747204	0.159190675933191	0.875590550929667	0.979959917313065	194.114294834403	209.08634964957	0.491406097808488	0.206913933463249	0.35871537320982	1.70344538165978	39	SPPB
k__Bacteria.p__Firmicutes.c__Clostridia.o__Clostridiales.f__Eubacteriaceae.g__Eubacterium.s__Eubacterium_hallii	0.0197470974618844	0.125144023573641	26.4281731699523	0.157794970131068	0.875817835508018	0.979959917313065	200.455204161092	215.427258976259	0.536496661765176	0.199877822575269	0.420709297514221	1.59636199852863	39	SPPB
k__Bacteria.p__Firmicutes.c__Bacilli.o__Lactobacillales.f__Leuconostocaceae	22.7995689930128	157.959704278397	31.6836645884644	0.144337880962537	0.886147880977455	0.988350698270451	186.177057030165	201.149111845332	0.513496102418147	0.20422705884286	0.388639808643878	1.65233025076176	39	SPPB
k__Bacteria.p__Bacteroidetes.c__Bacteroidia.o__Bacteroidales.f__Bacteroidaceae.g__Bacteroides.s__Bacteroides_plebeius	-0.149965810135016	1.07763852208533	30.1789291733502	-0.139161515723119	0.89024704711713	0.988350698270451	196.158072415486	211.130127230652	0.501844877412236	0.205619590567571	0.372901047567769	1.68104165056469	39	SPPB
k__Bacteria.p__Bacteroidetes.c__Bacteroidia.o__Bacteroidales.f__Bacteroidaceae.g__Bacteroides.s__Bacteroides_clarus	-0.0666457562164853	0.513523241121017	15.8190249063243	-0.129781382573841	0.898375303387049	0.988350698270451	197.646583611503	212.618638426669	0.495557475166856	0.206122834345878	0.364583657702883	1.69279169391857	39	SPPB
k__Bacteria.p__Firmicutes.c__Negativicutes.o__Acidaminococcales.f__Acidaminococcaceae.g__Phascolarctobacterium	0.0677887657060976	0.52837113985116	31.9832640098581	0.128297631330117	0.898716793242312	0.988350698270451	197.582441641395	212.554496456562	0.534569230367271	0.201081720253172	0.417423807375868	1.59975292034599	39	SPPB
k__Bacteria.p__Proteobacteria.c__Betaproteobacteria	0.0787905533220553	0.627440763220526	29.9093759212272	0.125574489163948	0.900909052589434	0.988350698270451	197.23970764992	212.211762465087	0.534971477863902	0.200218575086495	0.418555485723628	1.599453258133	39	SPPB
k__Bacteria.p__Proteobacteria.c__Betaproteobacteria.o__Burkholderiales	0.0787905533220553	0.627440763220526	29.9093759212272	0.125574489163948	0.900909052589434	0.988350698270451	197.23970764992	212.211762465087	0.534971477863902	0.200218575086495	0.418555485723628	1.599453258133	39	SPPB
k__Bacteria.p__Firmicutes.c__Clostridia.o__Clostridiales.f__Clostridiaceae.g__Hungatella	0.54921182821976	4.37106457337663	13.6026663828213	0.12564715505804	0.901849353852862	0.988350698270451	193.388410982825	208.360465797992	0.468637605103413	0.209878925233681	0.327492441517601	1.76321038691756	39	SPPB
k__Bacteria.p__Firmicutes.c__Clostridia.o__Clostridiales.f__Clostridiaceae.g__Hungatella.s__Hungatella_hathewayi	0.54921182821976	4.37106457337663	13.6026663828213	0.12564715505804	0.901849353852862	0.988350698270451	193.388410982825	208.360465797992	0.468637605103413	0.209878925233681	0.327492441517601	1.76321038691756	39	SPPB
k__Viruses.p__Viruses_unclassified.c__Viruses_unclassified.o__Caudovirales.f__Siphoviridae.g__N15virus	-1.01444411588693	8.85322445939486	20.4646960602691	-0.114584705328511	0.909891093519623	0.988350698270451	191.953389620415	206.925444435582	0.500002020186397	0.205693213361416	0.370522840514132	1.68297575993654	39	SPPB
k__Viruses.p__Viruses_unclassified.c__Viruses_unclassified.o__Caudovirales.f__Siphoviridae.g__N15virus.s__Escherichia_virus_N15	-1.01444411588693	8.85322445939486	20.4646960602691	-0.114584705328511	0.909891093519623	0.988350698270451	191.953389620415	206.925444435582	0.500002020186397	0.205693213361416	0.370522840514132	1.68297575993654	39	SPPB
k__Bacteria.p__Firmicutes.c__Clostridia.o__Clostridiales.f__Eubacteriaceae.g__Eubacterium.s__Eubacterium_sp_CAG_274	-3.10027056290035	27.0565872109494	20.46469528367	-0.114584686484248	0.909891108312881	0.988350698270451	189.719092138696	204.691146953863	0.500001968414521	0.205693220632234	0.370522769573418	1.6829758863539	39	SPPB
k__Bacteria.p__Firmicutes.c__Clostridia.o__Clostridiales.f__Ruminococcaceae.g__Flavonifractor.s__Flavonifractor_sp_An100	-15.479314905589	135.690766625269	27.1741836580772	-0.11407787936181	0.910014751959116	0.988350698270451	186.489673656565	201.461728471731	0.535296444423977	0.200224071115534	0.418957812065943	1.59962522754784	39	SPPB
k__Bacteria.p__Firmicutes.c__Bacilli.o__Lactobacillales.f__Lactobacillaceae.g__Lactobacillus.s__Lactobacillus_fermentum	0.195408686105638	1.78757553367723	16.1716700570591	0.109314925397117	0.914297693677351	0.988350698270451	195.169197811581	210.141252626748	0.480022353568752	0.208501388035008	0.343046673018996	1.73394412826023	39	SPPB
k__Viruses.p__Viruses_unclassified.c__Viruses_unclassified.o__Viruses_unclassified	2.17963323891724	20.2096890390572	19.9125406584381	0.107850904321431	0.91519328008807	0.988350698270451	190.3027218293	205.274776644467	0.503718484574733	0.206703329125947	0.374406153906501	1.67567888692792	39	SPPB
k__Bacteria.p__Proteobacteria.c__Betaproteobacteria.o__Burkholderiales.f__Sutterellaceae.g__Parasutterella	0.06490205550077	0.640140337793111	29.4104985331728	0.101387229751089	0.919931139520839	0.988350698270451	197.205380547373	212.17743536254	0.535217652387028	0.200115320374323	0.418938305168594	1.59909011157566	39	SPPB
k__Bacteria.p__Proteobacteria.c__Betaproteobacteria.o__Burkholderiales.f__Sutterellaceae.g__Parasutterella.s__Parasutterella_excrementihominis	0.06490205550077	0.640140337793111	29.4104985331728	0.101387229751089	0.919931139520839	0.988350698270451	197.205380547373	212.17743536254	0.535217652387028	0.200115320374323	0.418938305168594	1.59909011157566	39	SPPB
k__Bacteria.p__Actinobacteria.c__Actinobacteria.o__Bifidobacteriales.f__Bifidobacteriaceae.g__Bifidobacterium	-0.0057832043630866	0.0594419774375132	13.5222235739762	-0.0972915877363946	0.923922157365234	0.988350698270451	201.971112439371	216.943167254538	0.489264356490574	0.206962127982754	0.355975721297811	1.70861525686679	39	SPPB
k__Bacteria.p__Actinobacteria.c__Actinobacteria.o__Bifidobacteriales	-0.00575330550616372	0.0594446609130832	13.5203536971623	-0.0967842261658434	0.92431775499506	0.988350698270451	201.971152487525	216.943207302691	0.489225061931073	0.206965953312153	0.355923065091331	1.70871779582973	39	SPPB
k__Bacteria.p__Actinobacteria.c__Actinobacteria.o__Bifidobacteriales.f__Bifidobacteriaceae	-0.00575330550616372	0.0594446609130832	13.5203536971623	-0.0967842261658434	0.92431775499506	0.988350698270451	201.971152487525	216.943207302691	0.489225061931073	0.206965953312153	0.355923065091331	1.70871779582973	39	SPPB
k__Bacteria.p__Proteobacteria.c__Betaproteobacteria.o__Burkholderiales.f__Sutterellaceae	0.0602768500915685	0.630577410530042	29.5566671120961	0.0955899293013078	0.924491433826641	0.988350698270451	197.236484754036	212.208539569203	0.534657988212488	0.20019105747677	0.418183534783375	1.60044289787181	39	SPPB
k__Bacteria.p__Actinobacteria.c__Actinobacteria	-0.00556578278091088	0.0594541103437253	13.5350591263366	-0.0936147685792136	0.926786802381892	0.988350698270451	201.971595874977	216.943650690143	0.489035270825052	0.206983415652691	0.355669554382023	1.70922345410436	39	SPPB
k__Bacteria.p__Firmicutes.c__Clostridia.o__Clostridiales.f__Oscillospiraceae.g__Oscillibacter.s__Oscillibacter_sp_57_20	0.0470286452179437	0.527178749324163	17.1329381008043	0.0892081581024158	0.929951011334517	0.988350698270451	197.611282450598	212.583337265765	0.484743940292733	0.207800770264192	0.349587779984208	1.72184081431083	39	SPPB
k__Bacteria.p__Firmicutes.c__Bacilli.o__Lactobacillales.f__Streptococcaceae.g__Streptococcus.s__Streptococcus_sobrinus	0.186749817736109	2.09533724165988	16.8870555455915	0.0891263773788365	0.93002996877963	0.988350698270451	194.851900745759	209.823955560926	0.484161785822687	0.207827390720055	0.348831039934351	1.72317647311776	39	SPPB
k__Bacteria.p__Firmicutes.c__Negativicutes.o__Veillonellales.f__Veillonellaceae.g__Megasphaera	-0.196826612498423	2.27598258150594	29.3680654691013	-0.0864798413211889	0.931671917906421	0.988350698270451	194.66990665928	209.641961474447	0.529716045572657	0.201348448130457	0.411152519109909	1.61332730529999	39	SPPB
k__Bacteria.p__Firmicutes.c__Negativicutes.o__Veillonellales.f__Veillonellaceae.g__Megasphaera.s__Megasphaera_elsdenii	-0.196826612498423	2.27598258150594	29.3680654691013	-0.0864798413211889	0.931671917906421	0.988350698270451	194.66990665928	209.641961474447	0.529716045572657	0.201348448130457	0.411152519109909	1.61332730529999	39	SPPB
k__Bacteria.p__Firmicutes.c__Clostridia.o__Clostridiales.f__Ruminococcaceae.g__Pseudoflavonifractor.s__Pseudoflavonifractor_capillosus	-1.77449251256369	23.0762300379088	15.3744259582768	-0.0768969848908864	0.939697299398871	0.988350698270451	190.059985086678	205.032039901845	0.479388841862573	0.208342578487862	0.342378225744398	1.73525770526206	39	SPPB
k__Bacteria.p__Firmicutes.c__Clostridia.o__Clostridiales.f__Clostridiales_unclassified.g__Clostridiales_unclassified	-0.310710831603166	4.14239061763253	23.6491037464111	-0.0750076128215896	0.940839547319296	0.988350698270451	193.477361685861	208.449416501028	0.505599140309343	0.204567048280333	0.378450617840512	1.6690461992002	39	SPPB
k__Viruses.p__Viruses_unclassified.c__Viruses_unclassified.o__Caudovirales.f__Siphoviridae.g__Sfi21dt1virus.s__Streptococcus_virus_Sfi21	-0.374477196833404	5.64021607626057	16.5168242343714	-0.0663941224538475	0.947861093557184	0.988350698270451	192.867335770438	207.839390585605	0.494419161687126	0.20619745412531	0.363089925901189	1.69625452175614	39	SPPB
k__Bacteria.p__Bacteroidetes.c__Bacteroidia.o__Bacteroidales.f__Bacteroidaceae.g__Bacteroides.s__Bacteroides_vulgatus	0.00311007964526733	0.0478434723293346	31.793192410409	0.0650053078058139	0.948576803971308	0.988350698270451	202.397424618225	217.369479433392	0.519151729482327	0.202718758331208	0.396890024013097	1.63845839255887	39	SPPB
k__Bacteria.p__Proteobacteria.c__Deltaproteobacteria.o__Desulfovibrionales.f__Desulfovibrionaceae.g__Bilophila	0.179153306210044	3.09616530083083	17.1646323510066	0.0578629655729203	0.954526068999525	0.988350698270451	194.068711996372	209.040766811539	0.493141657580244	0.206171078287446	0.361501793955437	1.69944279313319	39	SPPB
k__Bacteria.p__Proteobacteria.c__Deltaproteobacteria.o__Desulfovibrionales.f__Desulfovibrionaceae.g__Bilophila.s__Bilophila_wadsworthia	0.179153306210044	3.09616530083083	17.1646323510066	0.0578629655729203	0.954526068999525	0.988350698270451	194.068711996372	209.040766811539	0.493141657580244	0.206171078287446	0.361501793955437	1.69944279313319	39	SPPB
k__Bacteria.p__Firmicutes.c__Bacilli.o__Lactobacillales.f__Streptococcaceae.g__Streptococcus.s__Streptococcus_lutetiensis	-0.0122468873578799	0.220153181571969	20.9543409943721	-0.0556289364997269	0.956164423696171	0.988350698270451	199.356144854787	214.328199669954	0.493438546567872	0.206583762418358	0.361543878940336	1.70032901411033	39	SPPB
k__Bacteria.p__Proteobacteria.c__Gammaproteobacteria.o__Pasteurellales	1.92948215104433	38.0610271961901	17.3216252565961	0.0506944318948247	0.960149022244554	0.988350698270451	189.055851399582	204.027906214749	0.487298642882534	0.207248431656674	0.353263522153734	1.71509927748883	39	SPPB
k__Bacteria.p__Proteobacteria.c__Gammaproteobacteria.o__Pasteurellales.f__Pasteurellaceae	1.92948215104433	38.0610271961901	17.3216252565961	0.0506944318948247	0.960149022244554	0.988350698270451	189.055851399582	204.027906214749	0.487298642882534	0.207248431656674	0.353263522153734	1.71509927748883	39	SPPB
k__Bacteria.p__Proteobacteria.c__Gammaproteobacteria.o__Pasteurellales.f__Pasteurellaceae.g__Haemophilus	1.92948215104433	38.0610271961901	17.3216252565961	0.0506944318948247	0.960149022244554	0.988350698270451	189.055851399582	204.027906214749	0.487298642882534	0.207248431656674	0.353263522153734	1.71509927748883	39	SPPB
k__Viruses.p__Viruses_unclassified.c__Viruses_unclassified.o__Caudovirales.f__Myoviridae.g__Myoviridae_unclassified.s__Streptococcus_phage_EJ_1	3.28715408382145	65.2709723652438	24.1195092015232	0.0503616533461025	0.960248942438863	0.988350698270451	189.891741653958	203.200234822995	0.526220892037329	0.206989373229827	0.402556419839781	1.62766768686375	39	SPPB
k__Bacteria.p__Bacteroidetes.c__Bacteroidia.o__Bacteroidales.f__Bacteroidaceae.g__Bacteroides.s__Bacteroides_xylanisolvens	-0.0104381359637996	0.208655293665616	31.7301525699725	-0.0500257423639936	0.960415462588075	0.988350698270451	199.453493762078	214.425548577245	0.524259558686902	0.202231358703686	0.40366114097935	1.62608292789133	39	SPPB
k__Bacteria.p__Firmicutes.c__Clostridia.o__Clostridiales.f__Clostridiaceae.g__Clostridium.s__Clostridium_paraputrificum	-11.8200767008445	238.102865615832	24.5766742184489	-0.0496427318095181	0.960808345330091	0.988350698270451	185.378707850014	200.350762665181	0.541986893788791	0.199289396982116	0.427991705761165	1.58415121406467	39	SPPB
k__Bacteria.p__Firmicutes.c__Negativicutes.o__Veillonellales.f__Veillonellaceae.g__Veillonella.s__Veillonella_infantium	-24.2968243279161	489.433668207075	24.5766742188885	-0.0496427318065833	0.960808345332399	0.988350698270451	183.937615540518	198.909670355684	0.541986893762833	0.199289396986256	0.427991705725788	1.58415121412426	39	SPPB
k__Bacteria.p__Firmicutes.c__Negativicutes.o__Veillonellales.f__Veillonellaceae.g__Veillonella.s__Veillonella_sp_T11011_6	-35.6586486526343	718.30552743799	24.576674216694	-0.0496427318049737	0.960808345333704	0.988350698270451	183.170323419091	198.142378234257	0.541986893748608	0.199289396988524	0.427991705706403	1.58415121415692	39	SPPB
k__Bacteria.p__Firmicutes.c__Clostridia.o__Clostridiales.f__Lachnospiraceae.g__Anaerostipes.s__Anaerostipes_sp_494a	-0.0520580576659916	1.07867901567479	25.2690343164007	-0.0482609348188957	0.961887715757292	0.988350698270451	196.172283568275	211.144338383442	0.541031873498505	0.199479654805917	0.426662758470904	1.5863779866277	39	SPPB
k__Bacteria.p__Firmicutes.c__Bacilli.o__Lactobacillales.f__Leuconostocaceae.g__Weissella	6.27883986557795	146.753455091344	16.259223305513	0.0427849542736136	0.966393983580709	0.988350698270451	186.35943659421	201.331491409377	0.484878524132399	0.207556792652153	0.349957863110958	1.72103264130803	39	SPPB
k__Bacteria.p__Firmicutes.c__Bacilli.o__Lactobacillales.f__Leuconostocaceae.g__Weissella.s__Weissella_cibaria	6.27883986557795	146.753455091344	16.259223305513	0.0427849542736136	0.966393983580709	0.988350698270451	186.35943659421	201.331491409377	0.484878524132399	0.207556792652153	0.349957863110958	1.72103264130803	39	SPPB
k__Bacteria.p__Firmicutes.c__Clostridia.o__Clostridiales.f__Clostridiaceae.g__Clostridium.s__Clostridium_sp_chh4_2	6.51659253537532	152.310384319983	16.2592233090796	0.0427849523489144	0.966393985091398	0.988350698270451	186.28510371446	201.257158529627	0.484878527875718	0.207556792144867	0.349957868250855	1.72103263197966	39	SPPB
k__Bacteria.p__Firmicutes.c__Clostridia.o__Clostridiales.f__Lachnospiraceae.g__Murimonas	6.22038377954711	145.387185029588	16.2592233101115	0.0427849523208058	0.966393985113429	0.988350698270451	186.37814374573	201.350198560896	0.484878527930386	0.207556792137458	0.349957868325918	1.72103263184343	39	SPPB
k__Bacteria.p__Firmicutes.c__Clostridia.o__Clostridiales.f__Lachnospiraceae.g__Murimonas.s__Murimonas_intestini	6.22038377954711	145.387185029588	16.2592233101115	0.0427849523208058	0.966393985113429	0.988350698270451	186.37814374573	201.350198560896	0.484878527930386	0.207556792137458	0.349957868325918	1.72103263184343	39	SPPB
k__Bacteria.p__Firmicutes.c__Clostridia.o__Clostridiales.f__Clostridiaceae.g__Clostridium.s__Clostridium_sp_CAG_299	0.0356390635675682	0.846170688395127	16.2462697250825	0.0421180549696921	0.966917882589189	0.988350698270451	196.67105609006	211.643110905227	0.48489577198125	0.207552596798398	0.349983070248379	1.72098103993008	39	SPPB
k__Bacteria.p__Proteobacteria.c__Gammaproteobacteria.o__Pasteurellales.f__Pasteurellaceae.g__Haemophilus.s__Haemophilus_parainfluenzae	-1.58489133332856	38.582872548289	17.7096570584136	-0.0410775877650107	0.967693607284714	0.988350698270451	189.025826961652	203.997881776818	0.492222164756879	0.206453423351017	0.360115902222925	1.70218142967282	39	SPPB
k__Bacteria.p__Firmicutes.c__Erysipelotrichia.o__Erysipelotrichales.f__Erysipelotrichaceae.g__Dielma	0.413700216738145	10.6403213971463	18.1509038922702	0.038880424875991	0.96941017966248	0.988350698270451	191.603516230728	206.575571045895	0.490647652146136	0.206851116798774	0.357809916092842	1.70662282635283	39	SPPB
k__Bacteria.p__Firmicutes.c__Erysipelotrichia.o__Erysipelotrichales.f__Erysipelotrichaceae.g__Dielma.s__Dielma_fastidiosa	0.413700216738145	10.6403213971463	18.1509038922702	0.038880424875991	0.96941017966248	0.988350698270451	191.603516230728	206.575571045895	0.490647652146136	0.206851116798774	0.357809916092842	1.70662282635283	39	SPPB
k__Bacteria.p__Firmicutes.c__Clostridia.o__Clostridiales.f__Lachnospiraceae.g__Blautia.s__Blautia_wexlerae	-0.00773207944357947	0.224939195405586	16.1217065250253	-0.0343740868710667	0.973000850331028	0.990252638457465	199.319329342995	214.291384158161	0.487433945887253	0.20705963630462	0.353588141579765	1.71406626081234	39	SPPB
k__Bacteria.p__Firmicutes.c__Bacilli.o__Lactobacillales.f__Streptococcaceae.g__Streptococcus.s__Streptococcus_mutans	0.0497365293867596	1.77915255311774	29.6663722524384	0.0279551797284626	0.977885111621695	0.99346204260328	195.169846664002	210.141901479169	0.531931780766029	0.200616475517202	0.414463514823111	1.60734710483711	39	SPPB
k__Bacteria.p__Firmicutes.c__Clostridia.o__Clostridiales.f__Lachnospiraceae.g__Blautia.s__Ruminococcus_gnavus	0.00891807963350855	0.378166948113861	20.4136202378903	0.0235823878262979	0.981414722465019	0.995286308648271	198.27528642468	213.247341239847	0.495393187373366	0.20584323881521	0.364600495406198	1.69476473303035	39	SPPB
k__Bacteria.p__Firmicutes.c__Clostridia.o__Clostridiales.f__Lachnospiraceae.g__Eisenbergiella.s__Eisenbergiella_massiliensis	-0.0206675480253739	1.10213026675628	29.8596226345137	-0.0187523640796122	0.985163402105926	0.996499922697296	196.128196831291	211.100251646458	0.513736221722518	0.203402997811879	0.389573677854931	1.65022105250272	39	SPPB
k__Bacteria.p__Firmicutes.c__Clostridia.o__Clostridiales.f__Lachnospiraceae.g__Blautia.s__Blautia_obeum	-0.0137851560779512	0.778887146579482	17.1570122625925	-0.017698528135288	0.986083547198718	0.996499922697296	196.8282501433	211.800304958467	0.499197818449868	0.205378609860975	0.369760004242382	1.68581059792159	39	SPPB
k__Bacteria.p__Firmicutes.c__Clostridia.o__Clostridiales.f__Lachnospiraceae.g__Eisenbergiella	0.0149843237576848	1.11344800008495	27.4924350521767	0.0134575873831032	0.989359909159214	0.997205564952219	196.109450281643	211.08150509681	0.508598461712967	0.20416703725319	0.382531810958212	1.66261943158331	39	SPPB
k__Bacteria.p__Actinobacteria.c__Actinobacteria.o__Bifidobacteriales.f__Bifidobacteriaceae.g__Bifidobacterium.s__Bifidobacterium_longum	-0.0044797793839334	0.444821942010464	28.2274727926869	-0.0100709496561391	0.992035522177634	0.997205564952219	197.944080791747	212.916135606914	0.510215960356687	0.203950633783352	0.384731575164629	1.65873027253119	39	SPPB
k__Bacteria.p__Firmicutes.c__Bacilli.o__Lactobacillales.f__Streptococcaceae.g__Lactococcus	-0.0124025278004866	1.70326264931424	16.0712592661882	-0.00728162964501105	0.994279774530891	0.997205564952219	195.272089893508	210.244144708675	0.486775485858612	0.207189029061857	0.352652103774392	1.71588369406653	39	SPPB
k__Bacteria.p__Firmicutes.c__Bacilli.o__Lactobacillales.f__Streptococcaceae.g__Lactococcus.s__Lactococcus_lactis	-0.0124025278004866	1.70326264931424	16.0712592661882	-0.00728162964501105	0.994279774530891	0.997205564952219	195.272089893508	210.244144708675	0.486775485858612	0.207189029061857	0.352652103774392	1.71588369406653	39	SPPB
k__Bacteria.p__Firmicutes.c__Clostridia.o__Clostridiales.f__Clostridiales_unclassified.g__Clostridiales_unclassified.s__Clostridiales_bacterium_1_7_47FAA	-0.0219589890326661	4.13913146245498	23.964419799691	-0.0053052166213735	0.99581098654373	0.997205564952219	193.486140348102	208.458195163269	0.502437070933335	0.205021887481462	0.374117448981889	1.67741474275209	39	SPPB
k__Bacteria.p__Firmicutes.c__Clostridia.o__Clostridiales.f__Lachnospiraceae	-0.000175246705869313	0.0495770296107036	27.0394486590154	-0.00353483674285071	0.997205564952219	0.997205564952219	202.332850271619	217.304905086786	0.50903481707682	0.204100559750838	0.383131639382131	1.66148287637045	39	SPPB
k__Bacteria.p__Firmicutes.c__Clostridia.o__Clostridiales.f__Ruminococcaceae.g__Ruminococcaceae_unclassified.s__Ruminococcaceae_bacterium_D16	-27.4916765038603	7.94997654497063	10.5129951550454	-3.45808271865309	0.00571097331597149	0.886692751846807	219.960445443923	234.458706657721	0.896526200668355	0.200015757947107	0.870655203074857	1.32215905250761	37	PROMIS
k__Bacteria.p__Firmicutes.c__Clostridia.o__Clostridiales.f__Eubacteriaceae.g__Eubacterium.s__Eubacterium_sp_CAG_274	-108.176835638052	46.2496293659025	26.9227543084224	-2.33897735227702	0.0270096531563154	0.886692751846807	220.802687287464	235.300948501262	0.850150439075334	0.159174827403815	0.821782736996347	1.66074539600574	37	PROMIS
k__Viruses.p__Viruses_unclassified.c__Viruses_unclassified.o__Caudovirales.f__Siphoviridae.g__N15virus	-35.3966971259163	15.1334073805791	26.9227543073605	-2.33897735227438	0.0270096531567905	0.886692751846807	223.036984769183	237.535245982981	0.850150439074515	0.159174827403978	0.821782736995338	1.66074539600791	37	PROMIS
k__Viruses.p__Viruses_unclassified.c__Viruses_unclassified.o__Caudovirales.f__Siphoviridae.g__N15virus.s__Escherichia_virus_N15	-35.3966971259163	15.1334073805791	26.9227543073605	-2.33897735227438	0.0270096531567905	0.886692751846807	223.036984769183	237.535245982981	0.850150439074515	0.159174827403978	0.821782736995338	1.66074539600791	37	PROMIS
k__Bacteria.p__Firmicutes.c__Bacilli.o__Lactobacillales.f__Streptococcaceae	0.793362372527677	0.327229826840164	14.7838249905468	2.42448061715107	0.0286385078325952	0.886692751846807	230.281217678821	244.779478892619	0.773039327922073	0.233229398158516	0.704004468177503	2.09840396754249	37	PROMIS
k__Bacteria.p__Firmicutes.c__Bacilli.o__Lactobacillales.f__Streptococcaceae.g__Streptococcus	0.763361135777457	0.320814256497498	14.0396860435551	2.37944891885878	0.0320617851893349	0.886692751846807	230.443704804771	244.941966018569	0.780815252033109	0.226100527509048	0.716778786188599	2.05351697646842	37	PROMIS
k__Bacteria.p__Firmicutes.c__Erysipelotrichia.o__Erysipelotrichales.f__Erysipelotrichaceae.g__Holdemania	-60.0271940025355	26.1658865199407	17.83448071251	-2.29410128935588	0.0341518519913265	0.886692751846807	222.226370805478	236.724632019276	0.86228318779309	0.184484063294916	0.831129220155617	1.61643609524912	37	PROMIS
k__Bacteria.p__Firmicutes.c__Erysipelotrichia.o__Erysipelotrichales.f__Erysipelotrichaceae.g__Holdemania.s__Holdemania_filiformis	-60.0271940025355	26.1658865199407	17.83448071251	-2.29410128935588	0.0341518519913265	0.886692751846807	222.226370805478	236.724632019276	0.86228318779309	0.184484063294916	0.831129220155617	1.61643609524912	37	PROMIS
k__Bacteria.p__Bacteroidetes.c__Bacteroidia.o__Bacteroidales.f__Rikenellaceae.g__Alistipes.s__Alistipes_finegoldii	-0.532404563252205	0.225871678862355	10.2272105904165	-2.35711075391904	0.0396245353644333	0.886692751846807	231.190281862927	245.688543076725	0.83650193995206	0.198639299710562	0.79597444697639	1.74275832730221	37	PROMIS
k__Bacteria.p__Firmicutes.c__Bacilli.o__Lactobacillales.f__Streptococcaceae.g__Streptococcus.s__Streptococcus_lutetiensis	0.781391282047003	0.377198647959032	17.8011137344577	2.07156437668852	0.0531201272129149	0.886692751846807	231.242417395261	245.740678609059	0.801089866365951	0.224709403266361	0.743437964458652	1.9922864764439	37	PROMIS
k__Bacteria.p__Firmicutes.c__Clostridia.o__Clostridiales.f__Lachnospiraceae.g__Lachnoclostridium.s__Clostridium_aldenense	-441.691567667755	215.066121563275	18.126794809264	-2.0537477704865	0.0547143841131516	0.886692751846807	218.800021794925	233.298283008723	0.851939998629951	0.190706706558907	0.817050255364773	1.70018979108753	37	PROMIS
k__Bacteria.p__Firmicutes.c__Negativicutes.o__Acidaminococcales.f__Acidaminococcaceae.g__Acidaminococcus.s__Acidaminococcus_intestini	0.637674639039943	0.306001238652402	8.71213842748091	2.08389561378312	0.0678562260820352	0.886692751846807	232.206236481522	246.70449769532	0.87420176963708	0.167322550067731	0.848923217059436	1.55102756055932	37	PROMIS
k__Bacteria.p__Firmicutes.c__Clostridia.o__Clostridiales.f__Ruminococcaceae.g__Ruminococcus.s__Ruminococcus_bromii	-0.73054199410619	0.373124222062289	14.7829054398643	-1.95790557382853	0.0693907868478828	0.886692751846807	231.662480161759	246.160741375557	0.809741602859126	0.160139007349518	0.773464419938775	1.88245019948994	37	PROMIS
k__Bacteria.p__Firmicutes.c__Erysipelotrichia.o__Erysipelotrichales.f__Erysipelotrichaceae.g__Coprobacillus	8.26623721100695	4.44867897737777	28.1122537690003	1.85813299926609	0.0736517013593095	0.886692751846807	227.057002792527	241.555264006325	0.819216629039567	0.200241936292338	0.773952424909197	1.92073162825449	37	PROMIS
k__Bacteria.p__Firmicutes.c__Erysipelotrichia.o__Erysipelotrichales.f__Erysipelotrichaceae.g__Coprobacillus.s__Coprobacillus_cateniformis	8.26623721100695	4.44867897737777	28.1122537690003	1.85813299926609	0.0736517013593095	0.886692751846807	227.057002792527	241.555264006325	0.819216629039567	0.200241936292338	0.773952424909197	1.92073162825449	37	PROMIS
k__Bacteria.p__Firmicutes.c__Clostridia.o__Clostridiales.f__Oscillospiraceae.g__Oscillibacter.s__Oscillibacter_sp_CAG_241	2.89704748450887	1.47224430701973	9.42685540885822	1.96777631993251	0.079180505780949	0.886692751846807	229.1736443631	243.671905576898	0.855502908334107	0.1680662950343	0.826311771234404	1.65904381817828	37	PROMIS
k__Bacteria.p__Firmicutes.c__Erysipelotrichia.o__Erysipelotrichales.f__Erysipelotrichaceae.g__Massiliomicrobiota	-416.862279768038	217.667421563562	10.086769287282	-1.91513400018067	0.0842337664884682	0.886692751846807	219.240192352629	233.738453566427	0.844682840057704	0.172172045262424	0.812379904479631	1.72083501574934	37	PROMIS
k__Bacteria.p__Firmicutes.c__Erysipelotrichia.o__Erysipelotrichales.f__Erysipelotrichaceae.g__Massiliomicrobiota.s__Massiliomicrobiota_timonensis	-416.862279768038	217.667421563562	10.086769287282	-1.91513400018067	0.0842337664884682	0.886692751846807	219.240192352629	233.738453566427	0.844682840057704	0.172172045262424	0.812379904479631	1.72083501574934	37	PROMIS
k__Bacteria.p__Actinobacteria.c__Coriobacteriia.o__Coriobacteriales.f__Coriobacteriaceae.g__Collinsella.s__Collinsella_aerofaciens	0.382091633595294	0.194989878172618	7.41992699225808	1.95954598862327	0.0885433727953542	0.886692751846807	233.83859375208	248.336854965878	0.887667897986175	0.183241530795183	0.862465947707662	1.50539353510438	37	PROMIS
k__Bacteria.p__Firmicutes.c__Bacilli.o__Lactobacillales.f__Lactobacillaceae.g__Lactobacillus.s__Lactobacillus_crispatus	-36.5900972936111	20.1590546819231	13.9081207154537	-1.81507009485033	0.0911325756082549	0.886692751846807	224.175784230735	238.674045444533	0.80599902514943	0.175100505023038	0.764818652415361	1.92922895012309	37	PROMIS
k__Bacteria.p__Bacteroidetes.c__Bacteroidia.o__Bacteroidales.f__Bacteroidaceae.g__Bacteroides.s__Bacteroides_dorei	-0.743426991302343	0.413441183338692	13.7770783134939	-1.79814450340649	0.0940950654291928	0.886692751846807	232.165797717248	246.664058931046	0.758392372379692	0.172561595363035	0.70800530134166	2.16272493326166	37	PROMIS
k__Bacteria.p__Firmicutes.c__Bacilli.o__Lactobacillales	0.346750393592123	0.192075252807659	10.3566670015798	1.80528406717419	0.100142227170398	0.886692751846807	233.522237876891	248.020499090689	0.795151260943842	0.168808635451102	0.75354804225218	1.97202590668391	37	PROMIS
k__Bacteria.p__Firmicutes.c__Bacilli	0.346692597506808	0.192085283236969	10.3574452221956	1.80488891009471	0.100205159058849	0.886692751846807	233.52348571775	248.021746931548	0.795133269651542	0.168798847443992	0.753529299474048	1.97214531682747	37	PROMIS
k__Bacteria.p__Bacteroidetes.c__Bacteroidia.o__Bacteroidales.f__Rikenellaceae.g__Alistipes.s__Alistipes_indistinctus	-5.72677830813656	3.32990359400865	17.3506210284788	-1.7198030352712	0.103254476521647	0.886692751846807	228.179641593431	242.677902807229	0.771043766697154	0.172041327120659	0.723469007810958	2.11362426698366	37	PROMIS
k__Bacteria.p__Firmicutes.c__Clostridia.o__Clostridiales.f__Eubacteriaceae.g__Eubacterium.s__Eubacterium_sp_CAG_180	-0.573563909471281	0.338948237194055	21.59022497047	-1.6921873210478	0.104994074410322	0.886692751846807	232.815329634957	247.313590848755	0.775209151421839	0.169066556827051	0.729471896425556	2.09699898638756	37	PROMIS
k__Bacteria.p__Firmicutes.c__Negativicutes.o__Acidaminococcales.f__Acidaminococcaceae.g__Acidaminococcus	0.573789645456784	0.318575102673073	8.99611265874059	1.8011126439018	0.105219637522297	0.886692751846807	232.975084053227	247.473345267025	0.864787616250418	0.160153583680852	0.839003440245436	1.61911612864033	37	PROMIS
k__Bacteria.p__Firmicutes.c__Firmicutes_unclassified.o__Firmicutes_unclassified.f__Firmicutes_unclassified.g__Firmicutes_unclassified.s__Firmicutes_bacterium_CAG_94	-1.9492921119514	1.11015856847652	9.86233605354589	-1.75586818613348	0.110057488410163	0.886692751846807	230.327293454472	244.82555466827	0.842529325805741	0.16830593917263	0.810662740530325	1.74311349837219	37	PROMIS
k__Bacteria.p__Firmicutes.c__Clostridia.o__Clostridiales.f__Ruminococcaceae.g__Ruminococcaceae_unclassified	-0.490115487230549	0.295878239674836	18.9207326778482	-1.65647696082407	0.114115480713412	0.886692751846807	233.166599753611	247.664860967409	0.786330373636369	0.176646730346204	0.740488519036944	2.05443648448555	37	PROMIS
k__Bacteria.p__Actinobacteria.c__Coriobacteriia.o__Eggerthellales.f__Eggerthellaceae.g__Eggerthella	-1.99632092597469	1.15597421887477	9.93773718696595	-1.72695973091677	0.115067167691374	0.886692751846807	230.409321135182	244.90758234898	0.849333984435673	0.167640530852476	0.818989245453488	1.71134806755291	37	PROMIS
k__Bacteria.p__Actinobacteria.c__Coriobacteriia.o__Eggerthellales.f__Eggerthellaceae.g__Eggerthella.s__Eggerthella_lenta	-1.99632092597469	1.15597421887477	9.93773718696595	-1.72695973091677	0.115067167691374	0.886692751846807	230.409321135182	244.90758234898	0.849333984435673	0.167640530852476	0.818989245453488	1.71134806755291	37	PROMIS
k__Bacteria.p__Firmicutes.c__Erysipelotrichia.o__Erysipelotrichales.f__Erysipelotrichaceae.g__Catenibacterium	-38.9267027461269	22.9455456521752	11.4752830919473	-1.69648189396781	0.116724024274366	0.886692751846807	224.35583061463	238.854091828428	0.779483260709272	0.170398354565434	0.734189607139442	2.06407578469288	37	PROMIS
k__Bacteria.p__Firmicutes.c__Erysipelotrichia.o__Erysipelotrichales.f__Erysipelotrichaceae.g__Catenibacterium.s__Catenibacterium_mitsuokai	-38.9267027461269	22.9455456521752	11.4752830919473	-1.69648189396781	0.116724024274366	0.886692751846807	224.35583061463	238.854091828428	0.779483260709272	0.170398354565434	0.734189607139442	2.06407578469288	37	PROMIS
k__Bacteria.p__Firmicutes.c__Negativicutes.o__Acidaminococcales	0.518567562226556	0.295942711119303	8.23590086062922	1.75225657785336	0.116749490727631	0.886692751846807	233.608539678931	248.106800892729	0.880937635053225	0.164384583310227	0.85751535626469	1.54517706149602	37	PROMIS
k__Bacteria.p__Firmicutes.c__Negativicutes.o__Acidaminococcales.f__Acidaminococcaceae	0.518567562226556	0.295942711119303	8.23590086062922	1.75225657785336	0.116749490727631	0.886692751846807	233.608539678931	248.106800892729	0.880937635053225	0.164384583310227	0.85751535626469	1.54517706149602	37	PROMIS
k__Bacteria.p__Firmicutes.c__Clostridia.o__Clostridiales.f__Eubacteriaceae.g__Eubacterium.s__Eubacterium_callanderi	-22.5655039957817	13.4102349863691	9.88607718010647	-1.6827075751259	0.123693634687979	0.886692751846807	225.583081894546	240.081343108345	0.842288457682598	0.16572335416169	0.810960137618466	1.74839841319577	37	PROMIS
k__Bacteria.p__Bacteroidetes.c__Bacteroidia.o__Bacteroidales.f__Rikenellaceae	-0.210505612092297	0.128294330596922	13.5090902830287	-1.64080213921275	0.12390484333767	0.886692751846807	234.923665206224	249.421926420022	0.834216885194495	0.188298491910181	0.795758523110739	1.82542808009396	37	PROMIS
k__Bacteria.p__Bacteroidetes.c__Bacteroidia.o__Bacteroidales.f__Rikenellaceae.g__Alistipes	-0.210505612092297	0.128294330596922	13.5090902830287	-1.64080213921275	0.12390484333767	0.886692751846807	234.923665206224	249.421926420022	0.834216885194495	0.188298491910181	0.795758523110739	1.82542808009396	37	PROMIS
k__Bacteria.p__Actinobacteria	0.117425910716388	0.0687272374770916	8.00313470704762	1.70857894230841	0.125891823080705	0.886692751846807	236.301331253023	250.799592466821	0.86337094729869	0.168255780746018	0.835731887834632	1.6411274045366	37	PROMIS
k__Bacteria.p__Firmicutes.c__Clostridia.o__Clostridiales.f__Eubacteriaceae.g__Eubacterium.s__Eubacterium_limosum	-31.6062333273286	19.071923266716	9.96670107292709	-1.6572126935141	0.128573077620367	0.886692751846807	224.942965303259	239.441226517057	0.840283315930984	0.165117993857279	0.808695500808635	1.76019605871626	37	PROMIS
k__Bacteria.p__Actinobacteria.c__Coriobacteriia.o__Coriobacteriales	0.334529197243125	0.200918308958925	8.33902961914865	1.6650010592689	0.132940135418614	0.886692751846807	234.449254575143	248.947515788941	0.872623081111329	0.172635860709942	0.846044911980389	1.6020750822748	37	PROMIS
k__Bacteria.p__Actinobacteria.c__Coriobacteriia.o__Coriobacteriales.f__Coriobacteriaceae	0.334529197243125	0.200918308958925	8.33902961914865	1.6650010592689	0.132940135418614	0.886692751846807	234.449254575143	248.947515788941	0.872623081111329	0.172635860709942	0.846044911980389	1.6020750822748	37	PROMIS
k__Bacteria.p__Actinobacteria.c__Coriobacteriia.o__Coriobacteriales.f__Coriobacteriaceae.g__Collinsella	0.334529197243125	0.200918308958925	8.33902961914865	1.6650010592689	0.132940135418614	0.886692751846807	234.449254575143	248.947515788941	0.872623081111329	0.172635860709942	0.846044911980389	1.6020750822748	37	PROMIS
k__Bacteria.p__Firmicutes.c__Erysipelotrichia.o__Erysipelotrichales.f__Erysipelotrichaceae.g__Erysipelatoclostridium.s__Clostridium_innocuum	34.784338296117	22.296271643364	22.0900533083738	1.56009663196177	0.13295008072945	0.886692751846807	224.794452112115	239.292713325913	0.796953622222124	0.181249774282175	0.752004492456954	2.04911485183707	37	PROMIS
k__Bacteria.p__Firmicutes.c__Negativicutes	0.505343811905038	0.308598234129955	8.45039487597918	1.6375460259187	0.138135164130616	0.886692751846807	233.798964221172	248.29722543497	0.876457848492671	0.160223000576961	0.85288695499852	1.57487043226321	37	PROMIS
k__Bacteria.p__Firmicutes.c__Bacilli.o__Lactobacillales.f__Lactobacillaceae.g__Lactobacillus.s__Lactobacillus_kalixensis	-90.492429692573	56.6896386433588	10.1050326263216	-1.59627811815615	0.141193703363057	0.886692751846807	222.923744071771	237.422005285569	0.836314979580073	0.163683517785578	0.804278614733842	1.78412698365541	37	PROMIS
k__Bacteria.p__Firmicutes.c__Clostridia.o__Clostridiales.f__Ruminococcaceae.g__Ruminococcaceae_unclassified.s__Clostridium_methylpentosum	-4373.59695669577	2739.8715217293	10.1050326256123	-1.59627811815619	0.141193703365168	0.886692751846807	215.167594363083	229.665855576881	0.836314979580086	0.163683517785581	0.804278614733857	1.78412698365537	37	PROMIS
k__Bacteria.p__Actinobacteria.c__Actinobacteria.o__Bifidobacteriales.f__Bifidobacteriaceae.g__Parascardovia	-11356.0061331744	7114.05237221099	10.1050326254261	-1.59627811815575	0.141193703365822	0.886692751846807	213.259272351224	227.757533565022	0.836314979579963	0.163683517785574	0.804278614733712	1.78412698365579	37	PROMIS
k__Bacteria.p__Actinobacteria.c__Actinobacteria.o__Bifidobacteriales.f__Bifidobacteriaceae.g__Parascardovia.s__Parascardovia_denticolens	-11356.0061331744	7114.05237221099	10.1050326254261	-1.59627811815575	0.141193703365822	0.886692751846807	213.259272351224	227.757533565022	0.836314979579963	0.163683517785574	0.804278614733712	1.78412698365579	37	PROMIS
k__Bacteria.p__Actinobacteria.c__Actinobacteria.o__Micrococcales.f__Micrococcaceae.g__Rothia.s__Rothia_dentocariosa	-674.965953692361	422.837315136544	10.1050326253204	-1.59627811815615	0.141193703366049	0.886692751846807	218.904951965322	233.40321317912	0.836314979580073	0.163683517785578	0.804278614733842	1.78412698365541	37	PROMIS
k__Bacteria.p__Actinobacteria.c__Actinobacteria.o__Actinomycetales.f__Actinomycetaceae.g__Actinomyces.s__Actinomyces_graevenitzii	-372.007097463545	233.046543234559	10.1050326271904	-1.59627811809731	0.141193703373603	0.886692751846807	220.096450599972	234.59471181377	0.836314979563568	0.163683517784765	0.804278614714297	1.78412698371237	37	PROMIS
k__Bacteria.p__Firmicutes.c__Clostridia.o__Clostridiales.f__Clostridiales_unclassified.g__Intestinimonas	-10.4429023413874	6.76774428583956	11.7858749992389	-1.54304032485942	0.149233684232776	0.886692751846807	227.235352322465	241.733613536263	0.81206017904368	0.149511309199808	0.779021375605248	1.89733112163884	37	PROMIS
k__Bacteria.p__Firmicutes.c__Clostridia.o__Clostridiales.f__Clostridiales_unclassified.g__Intestinimonas.s__Intestinimonas_butyriciproducens	-10.4429023413874	6.76774428583956	11.7858749992389	-1.54304032485942	0.149233684232776	0.886692751846807	227.235352322465	241.733613536263	0.81206017904368	0.149511309199808	0.779021375605248	1.89733112163884	37	PROMIS
k__Bacteria.p__Firmicutes.c__Clostridia.o__Clostridiales.f__Lachnospiraceae.g__Blautia.s__Ruminococcus_torques	0.855907005481736	0.553311909904644	10.7861751260644	1.54687978003083	0.150712235637143	0.886692751846807	232.3590498559	246.857311069698	0.840853452816725	0.168412115329962	0.808623297528652	1.77156043847795	37	PROMIS
k__Bacteria.p__Firmicutes.c__Clostridia.o__Clostridiales.f__Clostridiaceae.g__Clostridium.s__Clostridium_disporicum	-9.07674998486182	5.95957775547265	13.298165380675	-1.52305253111711	0.151166645503857	0.886692751846807	227.566890013397	242.065151227195	0.783219173294683	0.166719726434388	0.739846443528886	2.06144306875091	37	PROMIS
k__Bacteria.p__Firmicutes.c__Clostridia.o__Clostridiales.f__Lachnospiraceae.g__Blautia.s__Blautia_sp_N6H1_15	32.1160339995406	21.7773069644534	26.4313495009332	1.47474772945814	0.152093242383321	0.886692751846807	225.113623419048	239.611884632846	0.787460450341647	0.182126058456428	0.740131652492525	2.10073918667406	37	PROMIS
k__Bacteria.p__Actinobacteria.c__Actinobacteria.o__Bifidobacteriales.f__Bifidobacteriaceae.g__Bifidobacterium.s__Bifidobacterium_bifidum	0.645815768416688	0.415945919098242	8.81583497703482	1.55264359803504	0.155626821268636	0.886692751846807	232.940253204579	247.438514418377	0.843750386282899	0.167126214121098	0.81239700856689	1.75268731182841	37	PROMIS
k__Bacteria.p__Firmicutes.c__Clostridia.o__Clostridiales.f__Lachnospiraceae.g__Blautia.s__Blautia_wexlerae	-0.523779291419655	0.342776058282143	10.1287874149224	-1.52805097895293	0.157105885776165	0.886692751846807	233.382798352063	247.881059565861	0.840434167149745	0.159637907545959	0.810122524227279	1.76558218282334	37	PROMIS
k__Bacteria.p__Proteobacteria.c__Proteobacteria_unclassified	-21.6246227609542	14.7978355882073	23.1138381159957	-1.46133687133187	0.157385610592419	0.886692751846807	225.911841453076	240.410102666874	0.823709489173526	0.193257548767673	0.781478574039107	1.91022961821891	37	PROMIS
k__Bacteria.p__Proteobacteria.c__Proteobacteria_unclassified.o__Proteobacteria_unclassified	-21.6246227609542	14.7978355882073	23.1138381159957	-1.46133687133187	0.157385610592419	0.886692751846807	225.911841453076	240.410102666874	0.823709489173526	0.193257548767673	0.781478574039107	1.91022961821891	37	PROMIS
k__Bacteria.p__Proteobacteria.c__Proteobacteria_unclassified.o__Proteobacteria_unclassified.f__Proteobacteria_unclassified	-21.6246227609542	14.7978355882073	23.1138381159957	-1.46133687133187	0.157385610592419	0.886692751846807	225.911841453076	240.410102666874	0.823709489173526	0.193257548767673	0.781478574039107	1.91022961821891	37	PROMIS
k__Bacteria.p__Proteobacteria.c__Proteobacteria_unclassified.o__Proteobacteria_unclassified.f__Proteobacteria_unclassified.g__Proteobacteria_unclassified	-21.6246227609542	14.7978355882073	23.1138381159957	-1.46133687133187	0.157385610592419	0.886692751846807	225.911841453076	240.410102666874	0.823709489173526	0.193257548767673	0.781478574039107	1.91022961821891	37	PROMIS
k__Bacteria.p__Proteobacteria.c__Proteobacteria_unclassified.o__Proteobacteria_unclassified.f__Proteobacteria_unclassified.g__Proteobacteria_unclassified.s__Proteobacteria_bacterium_CAG_139	-21.6246227609542	14.7978355882073	23.1138381159957	-1.46133687133187	0.157385610592419	0.886692751846807	225.911841453076	240.410102666874	0.823709489173526	0.193257548767673	0.781478574039107	1.91022961821891	37	PROMIS
k__Bacteria.p__Firmicutes.c__Negativicutes.o__Veillonellales.f__Veillonellaceae.g__Allisonella	-128.051053307193	86.6269605570792	12.0057725523845	-1.47818938219377	0.165106807685802	0.886692751846807	222.403567526802	236.9018287406	0.76812802715532	0.165781509564004	0.722048869087648	2.13677731757427	37	PROMIS
k__Bacteria.p__Firmicutes.c__Negativicutes.o__Veillonellales.f__Veillonellaceae.g__Allisonella.s__Allisonella_histaminiformans	-128.051053307193	86.6269605570792	12.0057725523845	-1.47818938219377	0.165106807685802	0.886692751846807	222.403567526802	236.9018287406	0.76812802715532	0.165781509564004	0.722048869087648	2.13677731757427	37	PROMIS
k__Bacteria.p__Actinobacteria.c__Actinobacteria.o__Actinomycetales.f__Actinomycetaceae.g__Actinomyces.s__Actinomyces_oris	126.64012271633	88.9267120413054	28.623435491304	1.42409541305774	0.165230101490173	0.886692751846807	222.411305162304	236.909566376102	0.801639223138288	0.177946369421743	0.758700929619179	2.02550337324091	37	PROMIS
k__Bacteria.p__Firmicutes.c__Clostridia.o__Clostridiales.f__Lachnospiraceae.g__Lachnoclostridium.s__Clostridium_saccharolyticum	-13.5373016607023	9.50697863752369	28.6441369293487	-1.42393311028081	0.165268931533034	0.886692751846807	226.948776781235	241.447037995033	0.831419263595589	0.175239444196175	0.795600389448658	1.87171760559069	37	PROMIS
k__Bacteria.p__Firmicutes.c__Negativicutes.o__Acidaminococcales.f__Acidaminococcaceae.g__Acidaminococcus.s__Acidaminococcus_sp_CAG_542	-3.70084143572102	2.51601914792998	12.2945520292293	-1.47091147488517	0.166441209101789	0.886692751846807	229.490536904906	243.988798118704	0.770285974724283	0.164942240739893	0.724912411472887	2.12618855342742	37	PROMIS
k__Bacteria.p__Firmicutes.c__Clostridia.o__Clostridiales.f__Lachnospiraceae.g__Lachnoclostridium.s__Lachnoclostridium_sp_An131	-134.783442376599	92.1057416559739	13.023302757062	-1.46335548634993	0.167084434852417	0.886692751846807	222.303550215484	236.801811429282	0.771865001676479	0.164476116805083	0.726955742484383	2.119837016402	37	PROMIS
k__Bacteria.p__Bacteroidetes.c__Bacteroidia.o__Bacteroidales.f__Bacteroidaceae.g__Bacteroides.s__Bacteroides_sp_D2	-2681.55660266709	1839.86747144082	12.0815737723445	-1.45747269533883	0.170483779780544	0.886692751846807	216.33503569526	230.833296909058	0.771093263304351	0.164817146771618	0.72592021518304	2.12289383206346	37	PROMIS
k__Viruses.p__Viruses_unclassified.c__Viruses_unclassified.o__Caudovirales.f__Siphoviridae.g__Siphoviridae_unclassified.s__Enterobacteria_phage_mEp460	-545.249806332271	374.106368353712	12.081573046066	-1.45747266674901	0.170483789028602	0.886692751846807	219.520852916225	234.019114130023	0.771093299705287	0.164817141513126	0.725920260493098	2.12289370362907	37	PROMIS
k__Viruses.p__Viruses_unclassified.c__Viruses_unclassified.o__Caudovirales.f__Siphoviridae.g__Siphoviridae_unclassified.s__Stx2_converting_phage_1717	-102.202400437141	70.1230306192415	12.0815730460739	-1.4574726667489	0.170483789028613	0.886692751846807	222.869430685733	237.367691899531	0.77109329970541	0.164817141513108	0.72592026049325	2.12289370362864	37	PROMIS
k__Bacteria.p__Firmicutes.c__Negativicutes.o__Acidaminococcales.f__Acidaminococcaceae.g__Acidaminococcus.s__Acidaminococcus_fermentans	-462.729680052073	317.487724202259	12.0815730461476	-1.45747266674565	0.170483789029342	0.886692751846807	219.849054937586	234.347316151384	0.771093299709551	0.16481714151251	0.725920260498405	2.12289370361403	37	PROMIS
k__Bacteria.p__Firmicutes.c__Clostridia.o__Clostridiales.f__Ruminococcaceae.g__Ruminococcaceae_unclassified.s__Eubacterium_siraeum	-0.418830007037279	0.29652813930945	18.4339690591472	-1.41244607682982	0.174479170381642	0.886692751846807	233.864684602886	248.362945816684	0.788691671481494	0.164159145904129	0.747190715214467	2.05018051991503	37	PROMIS
k__Bacteria.p__Firmicutes.c__Clostridia.o__Clostridiales.f__Lachnospiraceae.g__Dorea.s__Dorea_longicatena	1.46406858924463	1.02003556096045	13.1575782706212	1.43531132176027	0.174541783148337	0.886692751846807	231.457089690282	245.95535090408	0.840530565856885	0.165894125960007	0.808813917865457	1.78323508414898	37	PROMIS
k__Bacteria.p__Firmicutes.c__Clostridia.o__Clostridiales.f__Ruminococcaceae.g__Agathobaculum	3.93878317158917	2.76375705414946	14.8887366512188	1.42515535715252	0.174738224596473	0.886692751846807	229.397171465463	243.895432679261	0.822719839832028	0.151856743611136	0.790978518272047	1.86002589872612	37	PROMIS
k__Bacteria.p__Firmicutes.c__Clostridia.o__Clostridiales.f__Ruminococcaceae.g__Agathobaculum.s__Agathobaculum_butyriciproducens	3.93878317158917	2.76375705414946	14.8887366512188	1.42515535715252	0.174738224596473	0.886692751846807	229.397171465463	243.895432679261	0.822719839832028	0.151856743611136	0.790978518272047	1.86002589872612	37	PROMIS
k__Bacteria.p__Firmicutes.c__Clostridia.o__Clostridiales.f__Ruminococcaceae	-0.188561638518718	0.13476275883503	18.1210980608081	-1.39921177147721	0.17863407205673	0.886692751846807	235.481963509062	249.98022472286	0.817700362312332	0.16448710529567	0.781811102086964	1.90790417374892	37	PROMIS
k__Bacteria.p__Firmicutes.c__Clostridia.o__Clostridiales.f__Ruminococcaceae.g__Ruminococcaceae_unclassified.s__Ruminococcaceae_bacterium_D5	-11.3297946793842	7.92708313809363	10.6836572497176	-1.42925140080074	0.181513892453924	0.886692751846807	227.231397798378	241.729659012176	0.806121506083234	0.164046760840704	0.768074953436694	1.94972258924184	37	PROMIS
k__Bacteria.p__Firmicutes.c__Firmicutes_unclassified.o__Firmicutes_unclassified.f__Firmicutes_unclassified.g__Firmicutes_unclassified.s__Firmicutes_bacterium_CAG_424	-82.6244982116164	57.9280814035646	9.87791675384826	-1.42632892734701	0.184604792964455	0.886692751846807	223.35542704504	237.853688258838	0.833661549012298	0.16361585773588	0.801121945548348	1.8115481823946	37	PROMIS
k__Bacteria.p__Actinobacteria.c__Actinobacteria	0.128245964391921	0.0897604730589763	9.11410361626084	1.42875767051336	0.186436319965479	0.886692751846807	236.318793147981	250.817054361779	0.83643049845803	0.155874960840198	0.806225980804007	1.78909387429371	37	PROMIS
k__Viruses.p__Viruses_unclassified.c__Viruses_unclassified.o__Caudovirales.f__Siphoviridae.g__Siphoviridae_unclassified.s__Lactobacillus_phage_LF1	181.467861017271	129.367793820637	11.7959302011593	1.40272826534298	0.186465725617653	0.886692751846807	221.766166329012	236.26442754281	0.774940629712859	0.152176055897294	0.73454468719289	2.09162975893432	37	PROMIS
k__Bacteria.p__Actinobacteria.c__Actinobacteria.o__Bifidobacteriales	0.127936425723118	0.0897554077018372	9.11139071339052	1.42538961159996	0.187388948053816	0.886692751846807	236.327778917538	250.826040131336	0.836356234241812	0.155781781833682	0.806159400215705	1.78963064399905	37	PROMIS
k__Bacteria.p__Actinobacteria.c__Actinobacteria.o__Bifidobacteriales.f__Bifidobacteriaceae	0.127936425723118	0.0897554077018372	9.11139071339052	1.42538961159996	0.187388948053816	0.886692751846807	236.327778917538	250.826040131336	0.836356234241812	0.155781781833682	0.806159400215705	1.78963064399905	37	PROMIS
k__Bacteria.p__Actinobacteria.c__Actinobacteria.o__Bifidobacteriales.f__Bifidobacteriaceae.g__Bifidobacterium	0.127931410514224	0.0897533826783959	9.11144020785025	1.4253658937026	0.187395427071229	0.886692751846807	236.327922891994	250.826184105792	0.836361384297082	0.155785744108488	0.806164590847721	1.78961105377733	37	PROMIS
k__Bacteria.p__Firmicutes.c__Firmicutes_unclassified	-0.775438576521309	0.567764056234233	19.0527695169485	-1.36577609661398	0.187916704981556	0.886692751846807	232.749697949615	247.247959163413	0.773039859556613	0.169396073986516	0.726752868201946	2.13806336252102	37	PROMIS
k__Bacteria.p__Firmicutes.c__Firmicutes_unclassified.o__Firmicutes_unclassified	-0.775438576521309	0.567764056234233	19.0527695169485	-1.36577609661398	0.187916704981556	0.886692751846807	232.749697949615	247.247959163413	0.773039859556613	0.169396073986516	0.726752868201946	2.13806336252102	37	PROMIS
k__Bacteria.p__Firmicutes.c__Firmicutes_unclassified.o__Firmicutes_unclassified.f__Firmicutes_unclassified	-0.775438576521309	0.567764056234233	19.0527695169485	-1.36577609661398	0.187916704981556	0.886692751846807	232.749697949615	247.247959163413	0.773039859556613	0.169396073986516	0.726752868201946	2.13806336252102	37	PROMIS
k__Bacteria.p__Firmicutes.c__Firmicutes_unclassified.o__Firmicutes_unclassified.f__Firmicutes_unclassified.g__Firmicutes_unclassified	-0.775438576521309	0.567764056234233	19.0527695169485	-1.36577609661398	0.187916704981556	0.886692751846807	232.749697949615	247.247959163413	0.773039859556613	0.169396073986516	0.726752868201946	2.13806336252102	37	PROMIS
k__Bacteria.p__Firmicutes.c__Clostridia.o__Clostridiales.f__Ruminococcaceae.g__Anaerotruncus.s__Anaerotruncus_sp_CAG_528	17.3297891642064	12.1921446622991	9.05596708516149	1.42138972627138	0.188712203542195	0.886692751846807	226.511998764156	241.010259977954	0.837075515958598	0.162124919969028	0.805550388208969	1.79242124330609	37	PROMIS
k__Bacteria.p__Firmicutes.c__Clostridia.o__Clostridiales.f__Clostridiaceae.g__Clostridium.s__Clostridium_sp_CAG_242	-51.5803825281996	38.3520263147659	27.5622318842068	-1.34491935588657	0.189614432363722	0.886692751846807	224.334180424963	238.832441638761	0.820984899615897	0.165724188790737	0.785424558666486	1.92287596181234	37	PROMIS
k__Viruses.p__Viruses_unclassified.c__Viruses_unclassified.o__Caudovirales.f__Caudovirales_unclassified	-97.5899710715919	70.5884074864181	12.9256151436807	-1.38252121767118	0.19023331088878	0.886692751846807	222.997413876673	237.495675090471	0.787884139416702	0.154438441201273	0.749142024757314	2.0340595650813	37	PROMIS
k__Viruses.p__Viruses_unclassified.c__Viruses_unclassified.o__Caudovirales.f__Caudovirales_unclassified.g__Caudovirales_unclassified	-97.5899710715919	70.5884074864181	12.9256151436807	-1.38252121767118	0.19023331088878	0.886692751846807	222.997413876673	237.495675090471	0.787884139416702	0.154438441201273	0.749142024757314	2.0340595650813	37	PROMIS
k__Viruses.p__Viruses_unclassified.c__Viruses_unclassified.o__Caudovirales.f__Caudovirales_unclassified.g__Caudovirales_unclassified.s__Enterobacteria_phage_P4	-97.5899710715919	70.5884074864181	12.9256151436807	-1.38252121767118	0.19023331088878	0.886692751846807	222.997413876673	237.495675090471	0.787884139416702	0.154438441201273	0.749142024757314	2.0340595650813	37	PROMIS
k__Bacteria.p__Firmicutes.c__Clostridia.o__Clostridiales.f__Ruminococcaceae.g__Ruminococcus	-0.417933513002457	0.304820910317201	13.9669139192311	-1.37107888224449	0.191979750807914	0.886692751846807	233.911231917348	248.409493131146	0.807298510806482	0.147248502846605	0.77402386294626	1.93569255789586	37	PROMIS
k__Bacteria.p__Verrucomicrobia	-0.217579355786604	0.162067013849996	18.9264434697208	-1.34252708566586	0.195307224087534	0.886692751846807	235.244547839519	249.742809053317	0.79911478995737	0.16015079367809	0.760808001566853	1.99861327294729	37	PROMIS
k__Bacteria.p__Verrucomicrobia.c__Verrucomicrobiae	-0.217579355786604	0.162067013849996	18.9264434697208	-1.34252708566586	0.195307224087534	0.886692751846807	235.244547839519	249.742809053317	0.79911478995737	0.16015079367809	0.760808001566853	1.99861327294729	37	PROMIS
k__Bacteria.p__Verrucomicrobia.c__Verrucomicrobiae.o__Verrucomicrobiales	-0.217579355786604	0.162067013849996	18.9264434697208	-1.34252708566586	0.195307224087534	0.886692751846807	235.244547839519	249.742809053317	0.79911478995737	0.16015079367809	0.760808001566853	1.99861327294729	37	PROMIS
k__Bacteria.p__Verrucomicrobia.c__Verrucomicrobiae.o__Verrucomicrobiales.f__Akkermansiaceae	-0.217579355786604	0.162067013849996	18.9264434697208	-1.34252708566586	0.195307224087534	0.886692751846807	235.244547839519	249.742809053317	0.79911478995737	0.16015079367809	0.760808001566853	1.99861327294729	37	PROMIS
k__Bacteria.p__Verrucomicrobia.c__Verrucomicrobiae.o__Verrucomicrobiales.f__Akkermansiaceae.g__Akkermansia	-0.217579355786604	0.162067013849996	18.9264434697208	-1.34252708566586	0.195307224087534	0.886692751846807	235.244547839519	249.742809053317	0.79911478995737	0.16015079367809	0.760808001566853	1.99861327294729	37	PROMIS
k__Bacteria.p__Verrucomicrobia.c__Verrucomicrobiae.o__Verrucomicrobiales.f__Akkermansiaceae.g__Akkermansia.s__Akkermansia_muciniphila	-0.217579355786604	0.162067013849996	18.9264434697208	-1.34252708566586	0.195307224087534	0.886692751846807	235.244547839519	249.742809053317	0.79911478995737	0.16015079367809	0.760808001566853	1.99861327294729	37	PROMIS
k__Bacteria.p__Firmicutes.c__Clostridia.o__Clostridiales.f__Clostridiaceae.g__Clostridium.s__Clostridium_sp_CAG_413	1.3310506977554	0.970840136391706	11.5826617458101	1.37102973791595	0.19634563509625	0.886692751846807	231.598236716472	246.09649793027	0.78821684373404	0.149635500956244	0.750950143727646	2.02619807704431	37	PROMIS
k__Bacteria.p__Firmicutes.c__Clostridia.o__Clostridiales.f__Lachnospiraceae.g__Lachnoclostridium.s__Clostridium_lavalense	-23.9262568113727	18.1241155324038	29.5270247820202	-1.32013376148454	0.196933443462592	0.886692751846807	226.46590663531	240.964167849108	0.872858154666867	0.164105287267621	0.847897296876623	1.65367397466009	37	PROMIS
k__Bacteria.p__Firmicutes.c__Clostridia.o__Clostridiales.f__Lachnospiraceae.g__Lachnoclostridium.s__Clostridium_asparagiforme	-11.877066096809	8.84557277738231	17.0542031176771	-1.34271306061469	0.19696464256779	0.886692751846807	227.261044919283	241.759306133081	0.788692331182823	0.165399671939017	0.746815737170741	2.05363482968126	37	PROMIS
k__Bacteria.p__Firmicutes.c__Clostridia.o__Clostridiales.f__Clostridiaceae.g__Hungatella	9.26175025355693	6.77774180158551	10.3651672406489	1.36649499563267	0.200692947738192	0.886692751846807	227.74491159196	242.243172805758	0.818487414833569	0.152238854567447	0.785891832688536	1.88004660070918	37	PROMIS
k__Bacteria.p__Firmicutes.c__Clostridia.o__Clostridiales.f__Clostridiaceae.g__Hungatella.s__Hungatella_hathewayi	9.26175025355693	6.77774180158551	10.3651672406489	1.36649499563267	0.200692947738192	0.886692751846807	227.74491159196	242.243172805758	0.818487414833569	0.152238854567447	0.785891832688536	1.88004660070918	37	PROMIS
k__Bacteria.p__Firmicutes.c__Clostridia.o__Clostridiales.f__Clostridiales_unclassified	-1.34229381829625	1.01528830678661	14.3074903509345	-1.32208143177045	0.206889059480771	0.886692751846807	231.697907663239	246.196168877037	0.824646305041193	0.138867578521933	0.796368490391029	1.84602033710953	37	PROMIS
k__Bacteria.p__Actinobacteria.c__Actinobacteria.o__Propionibacteriales	68.8650036436571	53.2812822726272	20.9458823149459	1.29248022394228	0.210267916739278	0.886692751846807	223.811975448661	238.310236662459	0.785381048122267	0.17157615282545	0.740930982842032	2.12122662265068	37	PROMIS
k__Bacteria.p__Actinobacteria.c__Actinobacteria.o__Propionibacteriales.f__Propionibacteriaceae	68.8650036436571	53.2812822726272	20.9458823149459	1.29248022394228	0.210267916739278	0.886692751846807	223.811975448661	238.310236662459	0.785381048122267	0.17157615282545	0.740930982842032	2.12122662265068	37	PROMIS
k__Bacteria.p__Actinobacteria.c__Actinobacteria.o__Propionibacteriales.f__Propionibacteriaceae.g__Propionibacterium	68.8650036436571	53.2812822726272	20.9458823149459	1.29248022394228	0.210267916739278	0.886692751846807	223.811975448661	238.310236662459	0.785381048122267	0.17157615282545	0.740930982842032	2.12122662265068	37	PROMIS
k__Bacteria.p__Actinobacteria.c__Actinobacteria.o__Propionibacteriales.f__Propionibacteriaceae.g__Propionibacterium.s__Propionibacterium_freudenreichii	68.8650036436571	53.2812822726272	20.9458823149459	1.29248022394228	0.210267916739278	0.886692751846807	223.811975448661	238.310236662459	0.785381048122267	0.17157615282545	0.740930982842032	2.12122662265068	37	PROMIS
k__Viruses.p__Viruses_unclassified.c__Viruses_unclassified.o__Caudovirales.f__Siphoviridae.g__Hk97virus	-110.514485396066	85.0713256554398	17.3926858297099	-1.29908032518121	0.210874666924247	0.886692751846807	222.882954933892	237.38121614769	0.776544940975328	0.163878380734769	0.732748138696568	2.11613697140201	37	PROMIS
k__Viruses.p__Viruses_unclassified.c__Viruses_unclassified.o__Caudovirales.f__Siphoviridae.g__Hk97virus.s__Escherichia_virus_HK544	-110.514485396066	85.0713256554398	17.3926858297099	-1.29908032518121	0.210874666924247	0.886692751846807	222.882954933892	237.38121614769	0.776544940975328	0.163878380734769	0.732748138696568	2.11613697140201	37	PROMIS
k__Bacteria.p__Firmicutes.c__Bacilli.o__Lactobacillales.f__Streptococcaceae.g__Streptococcus.s__Streptococcus_sp_A12	716.037509977219	535.865321797287	10.0678308445498	1.33622662421154	0.210890235144664	0.886692751846807	219.121858322487	233.620119536285	0.827129333832171	0.152804703587208	0.795949450026693	1.84072336025424	37	PROMIS
k__Bacteria.p__Actinobacteria.c__Actinobacteria.o__Micrococcales.f__Micrococcaceae.g__Rothia.s__Rothia_mucilaginosa	820.900991468126	614.342639634205	10.0678308437146	1.33622662421236	0.210890235146779	0.886692751846807	218.848518415867	233.346779629665	0.827129333832419	0.152804703587232	0.79594945002698	1.84072336025338	37	PROMIS
k__Bacteria.p__Bacteroidetes.c__Bacteroidia.o__Bacteroidales.f__Tannerellaceae.g__Parabacteroides.s__Parabacteroides_sp_CAG_409	26.6076462519403	19.9125251436459	10.0678308442945	1.33622662419743	0.21089023514984	0.886692751846807	225.706926175007	240.205187388805	0.827129333827943	0.152804703586824	0.795949450021794	1.84072336026886	37	PROMIS
k__Bacteria.p__Bacteroidetes.c__Bacteroidia.o__Bacteroidales.f__Prevotellaceae.g__Prevotella.s__Prevotella_sp_CAG_279	16.7107043552319	12.505890881683	10.0678308455078	1.33622662418297	0.210890235150949	0.886692751846807	226.637224443246	241.135485657044	0.827129333823617	0.152804703586431	0.795949450016783	1.8407233602838	37	PROMIS
k__Bacteria.p__Bacteroidetes.c__Bacteroidia.o__Bacteroidales.f__Rikenellaceae.g__Alistipes.s__Alistipes_inops	56.7760456546481	42.4898326579643	10.0678308451917	1.3362266241829	0.210890235151871	0.886692751846807	224.191094419441	238.689355633239	0.827129333823596	0.152804703586429	0.79594945001676	1.84072336028387	37	PROMIS
k__Bacteria.p__Actinobacteria.c__Actinobacteria.o__Bifidobacteriales.f__Bifidobacteriaceae.g__Bifidobacterium.s__Bifidobacterium_catenulatum	20.193925408608	15.1126500872974	10.0678308451238	1.33622662418298	0.210890235152038	0.886692751846807	226.258559756453	240.756820970251	0.827129333823613	0.152804703586432	0.795949450016779	1.84072336028384	37	PROMIS
k__Bacteria.p__Bacteroidetes.c__Bacteroidia.o__Bacteroidales.f__Barnesiellaceae.g__Barnesiella	13.3133983548894	9.96342844390848	10.0678308441578	1.33622662418266	0.210890235154885	0.886692751846807	227.091781583622	241.59004279742	0.827129333823525	0.152804703586422	0.795949450016677	1.84072336028411	37	PROMIS
k__Bacteria.p__Bacteroidetes.c__Bacteroidia.o__Bacteroidales.f__Barnesiellaceae.g__Barnesiella.s__Barnesiella_intestinihominis	13.3133983548894	9.96342844390848	10.0678308441578	1.33622662418266	0.210890235154885	0.886692751846807	227.091781583622	241.59004279742	0.827129333823525	0.152804703586422	0.795949450016677	1.84072336028411	37	PROMIS
k__Bacteria.p__Firmicutes.c__Bacilli.o__Lactobacillales.f__Lactobacillaceae.g__Lactobacillus.s__Lactobacillus_ruminis	0.978291614399156	0.732130012008942	10.0678308446243	1.33622662416851	0.210890235158023	0.886692751846807	232.313218388437	246.811479602235	0.827129333819278	0.152804703586038	0.795949450011756	1.84072336029882	37	PROMIS
k__Bacteria.p__Firmicutes.c__Bacilli.o__Lactobacillales.f__Streptococcaceae.g__Streptococcus.s__Streptococcus_australis	604.497897848191	452.391747718003	10.0678308451299	1.33622662415364	0.210890235161275	0.886692751846807	219.460527045022	233.95878825882	0.827129333814825	0.152804703585632	0.795949450006598	1.8407233603142	37	PROMIS
k__Bacteria.p__Bacteroidetes.c__Bacteroidia.o__Bacteroidales.f__Dysgonamonadaceae	-2474.77773823916	1862.79204297401	10.9532600423034	-1.32853140938271	0.211017249292283	0.886692751846807	216.581234024013	231.079495237811	0.801737584634603	0.161301218925909	0.763607125896273	1.97703413172447	37	PROMIS
k__Bacteria.p__Bacteroidetes.c__Bacteroidia.o__Bacteroidales.f__Dysgonamonadaceae.g__Dysgonomonas	-2474.77773823916	1862.79204297401	10.9532600423034	-1.32853140938271	0.211017249292283	0.886692751846807	216.581234024013	231.079495237811	0.801737584634603	0.161301218925909	0.763607125896273	1.97703413172447	37	PROMIS
k__Bacteria.p__Bacteroidetes.c__Bacteroidia.o__Bacteroidales.f__Dysgonamonadaceae.g__Dysgonomonas.s__Dysgonomonas_mossii	-2474.77773823916	1862.79204297401	10.9532600423034	-1.32853140938271	0.211017249292283	0.886692751846807	216.581234024013	231.079495237811	0.801737584634603	0.161301218925909	0.763607125896273	1.97703413172447	37	PROMIS
k__Bacteria.p__Firmicutes.c__Clostridia.o__Clostridiales.f__Ruminococcaceae.g__Pseudoflavonifractor.s__Pseudoflavonifractor_capillosus	-50.2197537895256	37.8009533196085	10.9532600423651	-1.32853140937784	0.211017249293687	0.886692751846807	224.376228858336	238.874490072134	0.801737584630266	0.161301218925896	0.763607125891105	1.97703413173932	37	PROMIS
k__Bacteria.p__Firmicutes.c__Clostridia.o__Clostridiales.f__Lachnospiraceae.g__Roseburia.s__Roseburia_sp_CAG_309	-20.5007008572306	15.4310998690133	10.9532600418737	-1.32853140937785	0.211017249294866	0.886692751846807	226.16812761306	240.666388826858	0.80173758463028	0.161301218925898	0.763607125891121	1.97703413173929	37	PROMIS
k__Bacteria.p__Firmicutes.c__Clostridia.o__Clostridiales.f__Lachnospiraceae.g__Blautia.s__Ruminococcus_gnavus	0.892140279817442	0.690834213108868	18.9416014491422	1.29139562414355	0.212104097899004	0.886692751846807	232.485194385613	246.983455599411	0.79199771141442	0.163845427095159	0.751239429495709	2.04228477101342	37	PROMIS
k__Bacteria.p__Firmicutes.c__Bacilli.o__Bacillales	-894.736054466031	679.220331477396	11.1369572984918	-1.31729869234017	0.214196896240549	0.886692751846807	218.644085346224	233.142346560022	0.812360181989196	0.147266304088363	0.779954962598021	1.90865514717613	37	PROMIS
k__Bacteria.p__Firmicutes.c__Bacilli.o__Bacillales.f__Staphylococcaceae	-894.736054466031	679.220331477396	11.1369572984918	-1.31729869234017	0.214196896240549	0.886692751846807	218.644085346224	233.142346560022	0.812360181989196	0.147266304088363	0.779954962598021	1.90865514717613	37	PROMIS
k__Bacteria.p__Firmicutes.c__Bacilli.o__Bacillales.f__Staphylococcaceae.g__Staphylococcus	-894.736054466031	679.220331477396	11.1369572984918	-1.31729869234017	0.214196896240549	0.886692751846807	218.644085346224	233.142346560022	0.812360181989196	0.147266304088363	0.779954962598021	1.90865514717613	37	PROMIS
k__Bacteria.p__Firmicutes.c__Bacilli.o__Bacillales.f__Staphylococcaceae.g__Staphylococcus.s__Staphylococcus_aureus	-894.736054466031	679.220331477396	11.1369572984918	-1.31729869234017	0.214196896240549	0.886692751846807	218.644085346224	233.142346560022	0.812360181989196	0.147266304088363	0.779954962598021	1.90865514717613	37	PROMIS
k__Bacteria.p__Firmicutes.c__Clostridia.o__Clostridiales.f__Eubacteriaceae.g__Eubacterium	-0.26002703981222	0.205316441800406	29.9840194856034	-1.26646963843743	0.21509560572023	0.886692751846807	235.034815652561	249.533076866359	0.771261153732171	0.159130555630528	0.727973411568844	2.16150405915821	37	PROMIS
k__Bacteria.p__Firmicutes.c__Clostridia.o__Clostridiales.f__Eubacteriaceae	-0.259704878790918	0.205342515076664	29.9844628684512	-1.26473993315002	0.215706610832726	0.886692751846807	235.038535963126	249.536797176924	0.7713109200238	0.15904290397938	0.728060942635066	2.16128290963308	37	PROMIS
k__Bacteria.p__Firmicutes.c__Clostridia.o__Clostridiales.f__Ruminococcaceae.g__Pseudoflavonifractor	-36.820601214332	28.7790051405888	19.2456035367171	-1.2794257839859	0.215957479755281	0.886692751846807	225.097297228157	239.595558441955	0.825891571815891	0.164489579044217	0.791614294906176	1.87875115831304	37	PROMIS
k__Bacteria.p__Bacteroidetes.c__Bacteroidia.o__Bacteroidales.f__Bacteroidaceae.g__Bacteroides.s__Bacteroides_plebeius	-2.64750264796209	2.08253593469498	21.0965832909813	-1.27128785816119	0.217464668309166	0.886692751846807	230.328982424233	244.827243638031	0.790528355703582	0.158373138724526	0.751111028016659	2.04883461852952	37	PROMIS
k__Bacteria.p__Proteobacteria.c__Gammaproteobacteria.o__Enterobacterales.f__Enterobacteriaceae.g__Citrobacter.s__Citrobacter_amalonaticus	323.110682480753	260.179769774579	21.0485747712637	1.24187473438345	0.227943133805384	0.886692751846807	220.772997996106	235.271259209904	0.782516626476872	0.168867557391172	0.738328860271086	2.13613551015704	37	PROMIS
k__Bacteria.p__Firmicutes.c__Bacilli.o__Lactobacillales.f__Lactobacillaceae.g__Lactobacillus.s__Lactobacillus_curvatus	65.3228225345346	52.6001703121583	21.0485747707647	1.24187473437582	0.227943133808464	0.886692751846807	223.970304909494	238.468566123292	0.782516626480687	0.168867557390684	0.73832886027583	2.13613551014469	37	PROMIS
k__Bacteria.p__Actinobacteria.c__Actinobacteria.o__Actinomycetales.f__Actinomycetaceae.g__Actinomyces.s__Actinomyces_viscosus	561.439513707379	452.090293945244	21.0485747703591	1.24187473437636	0.227943133808529	0.886692751846807	219.667979774223	234.166240988021	0.782516626480383	0.168867557390716	0.738328860275454	2.13613551014564	37	PROMIS
k__Bacteria.p__Firmicutes.c__Erysipelotrichia.o__Erysipelotrichales.f__Erysipelotrichaceae.g__Holdemanella	6.02762945032149	4.840050751627	11.2208014741131	1.24536492686472	0.238376670888311	0.886692751846807	228.698890849823	243.197152063621	0.803578485314717	0.145590006371306	0.770108594059068	1.95641593994073	37	PROMIS
k__Bacteria.p__Firmicutes.c__Erysipelotrichia.o__Erysipelotrichales.f__Erysipelotrichaceae.g__Holdemanella.s__Holdemanella_biformis	6.02762945032149	4.840050751627	11.2208014741131	1.24536492686472	0.238376670888311	0.886692751846807	228.698890849823	243.197152063621	0.803578485314717	0.145590006371306	0.770108594059068	1.95641593994073	37	PROMIS
k__Bacteria.p__Firmicutes.c__Clostridia.o__Clostridiales.f__Eubacteriaceae.g__Eubacteriaceae_unclassified	192.178846766217	160.162602026353	21.1544062634995	1.19989838036345	0.243444999211413	0.886692751846807	221.818496746451	236.316757960249	0.792562430404905	0.169329396549946	0.750276982556578	2.08969409471395	37	PROMIS
k__Bacteria.p__Firmicutes.c__Clostridia.o__Clostridiales.f__Eubacteriaceae.g__Eubacteriaceae_unclassified.s__Eubacteriaceae_bacterium_CHKCI005	192.178846766217	160.162602026353	21.1544062634995	1.19989838036345	0.243444999211413	0.886692751846807	221.818496746451	236.316757960249	0.792562430404905	0.169329396549946	0.750276982556578	2.08969409471395	37	PROMIS
k__Bacteria.p__Actinobacteria.c__Actinobacteria.o__Bifidobacteriales.f__Bifidobacteriaceae.g__Bifidobacterium.s__Bifidobacterium_adolescentis	0.140526393089968	0.113918856373234	10.1480366027316	1.23356569372115	0.245172239807617	0.886692751846807	236.275695582603	250.773956796401	0.823360326916499	0.150836889237878	0.791983812244308	1.86520195832159	37	PROMIS
k__Bacteria.p__Firmicutes.c__Bacilli.o__Lactobacillales.f__Streptococcaceae.g__Streptococcus.s__Streptococcus_salivarius	0.761974209289789	0.623801186327666	10.3124466883208	1.22150169956481	0.249085141216926	0.886692751846807	232.869559464996	247.367820678794	0.813141973846246	0.148548769686551	0.780541715718744	1.91422916326149	37	PROMIS
k__Bacteria.p__Bacteroidetes.c__Bacteroidia.o__Bacteroidales.f__Odoribacteraceae.g__Butyricimonas.s__Butyricimonas_synergistica	-22.688878758348	18.6965283109936	10.6324777031479	-1.21353431936382	0.251194946465793	0.886692751846807	226.071982379835	240.570243593633	0.805077291451482	0.15825452597133	0.768430345558497	1.96551074097555	37	PROMIS
k__Bacteria.p__Bacteroidetes.c__Bacteroidia.o__Bacteroidales.f__Bacteroidaceae.g__Bacteroides.s__Bacteroides_massiliensis	-0.327393064195481	0.273186746688938	12.4323529734154	-1.19842220811782	0.253099112776023	0.886692751846807	234.563748101035	249.062009314833	0.793235563661904	0.157109059993132	0.75469609824444	2.02699204994222	37	PROMIS
k__Bacteria.p__Bacteroidetes.c__Bacteroidia.o__Bacteroidales.f__Prevotellaceae.g__Paraprevotella	9.85102389804489	8.25919708612695	11.577782826677	1.19273384510847	0.256844798159996	0.886692751846807	227.75668812854	242.254949342338	0.792822730338954	0.145497985401449	0.757546189334172	2.01315673069654	37	PROMIS
k__Bacteria.p__Bacteroidetes.c__Bacteroidia.o__Bacteroidales.f__Prevotellaceae.g__Paraprevotella.s__Paraprevotella_xylaniphila	9.85102389804489	8.25919708612695	11.577782826677	1.19273384510847	0.256844798159996	0.886692751846807	227.75668812854	242.254949342338	0.792822730338954	0.145497985401449	0.757546189334172	2.01315673069654	37	PROMIS
k__Bacteria.p__Actinobacteria.c__Coriobacteriia	0.257830824880636	0.214833415913789	9.97119404200227	1.20014302143807	0.25782084900331	0.886692751846807	235.230814828734	249.729076042532	0.844941608137584	0.158494993151124	0.8157368160612	1.76863721331117	37	PROMIS
k__Bacteria.p__Bacteroidetes.c__Bacteroidia.o__Bacteroidales.f__Rikenellaceae.g__Alistipes.s__Alistipes_shahii	-1.45976670993167	1.23016700697051	11.3318178238876	-1.18664108341403	0.25965169697656	0.886692751846807	231.581645202744	246.079906416542	0.794537852983962	0.161370896544514	0.755002364967478	2.02535255329539	37	PROMIS
k__Bacteria.p__Firmicutes.c__Bacilli.o__Lactobacillales.f__Streptococcaceae.g__Streptococcus.s__Streptococcus_anginosus_group	18.6724400163206	16.3034121532166	23.2627001102579	1.14530871457093	0.263727938571858	0.886692751846807	226.54806303505	241.046324248848	0.776858886580604	0.155895900752822	0.73564739986643	2.15231074877791	37	PROMIS
k__Viruses.p__Viruses_unclassified.c__Viruses_unclassified.o__Caudovirales.f__Siphoviridae.g__Sfi21dt1virus.s__Streptococcus_virus_7201	14.6276740044465	12.5230267487452	12.5196327508843	1.16806218639693	0.264544683509303	0.886692751846807	227.104307741217	241.602568955015	0.757678742344524	0.15015809969147	0.714863132110216	2.19557120201752	37	PROMIS
k__Bacteria.p__Firmicutes.c__Bacilli.o__Lactobacillales.f__Lactobacillaceae.g__Lactobacillus.s__Lactobacillus_salivarius	2.17953868264825	1.9150889107007	22.6322553027235	1.1380874644879	0.266988833174241	0.886692751846807	230.847348058089	245.345609271887	0.777639119653234	0.158564825364387	0.735736171900515	2.1532235693518	37	PROMIS
k__Bacteria.p__Actinobacteria.c__Actinobacteria.o__Bifidobacteriales.f__Bifidobacteriaceae.g__Bifidobacterium.s__Bifidobacterium_animalis	-15.8864058384397	13.5303722509561	10.1917134233622	-1.17412925112368	0.267049228157589	0.886692751846807	226.858633143131	241.356894356929	0.820963337513473	0.143291730073373	0.791017936010048	1.87143003365506	37	PROMIS
k__Viruses.p__Viruses_unclassified.c__Viruses_unclassified.o__Caudovirales.f__Myoviridae.g__Myoviridae_unclassified.s__Cronobacter_phage_ENT47670	-70.3312650700411	59.9007860535686	10.1917134235701	-1.17412925111107	0.267049228161884	0.886692751846807	223.883127797163	238.381389010961	0.820963337509779	0.143291730073319	0.79101793600575	1.871430033667	37	PROMIS
k__Viruses.p__Viruses_unclassified.c__Viruses_unclassified.o__Caudovirales.f__Myoviridae.g__Myoviridae_unclassified	-70.3312650700413	59.9007860535686	10.1917134229845	-1.17412925111108	0.267049228163375	0.886692751846807	223.883127797163	238.381389010961	0.820963337509779	0.143291730073319	0.79101793600575	1.871430033667	37	PROMIS
k__Bacteria.p__Proteobacteria.c__Gammaproteobacteria.o__Enterobacterales.f__Enterobacteriaceae.g__Citrobacter.s__Citrobacter_braakii	-29.086729508368	24.7730217786417	10.1917134222224	-1.17412925109707	0.267049228170679	0.886692751846807	225.648996593684	240.147257807482	0.820963337505672	0.143291730073263	0.79101793600097	1.87143003368027	37	PROMIS
k__Bacteria.p__Actinobacteria.c__Coriobacteriia.o__Eggerthellales	-1.21690504493623	1.05048585108554	10.3702884029728	-1.15842116643334	0.272673538537036	0.886692751846807	231.971226610201	246.469487823999	0.811048253371841	0.146921995453947	0.778505897911756	1.92615756511976	37	PROMIS
k__Bacteria.p__Actinobacteria.c__Coriobacteriia.o__Eggerthellales.f__Eggerthellaceae	-1.21690504493623	1.05048585108554	10.3702884029728	-1.15842116643334	0.272673538537036	0.886692751846807	231.971226610201	246.469487823999	0.811048253371841	0.146921995453947	0.778505897911756	1.92615756511976	37	PROMIS
k__Bacteria.p__Actinobacteria.c__Coriobacteriia.o__Coriobacteriales.f__Coriobacteriaceae.g__Collinsella.s__Collinsella_stercoris	-2.16401696995714	1.88542681157526	11.5201181702807	-1.14775973093812	0.274344539059226	0.886692751846807	230.822312479916	245.320573693714	0.78930270540984	0.153624201726921	0.751059405266478	2.04415642248425	37	PROMIS
k__Bacteria.p__Firmicutes.c__Clostridia.o__Clostridiales.f__Lachnospiraceae.g__Eisenbergiella.s__Eisenbergiella_massiliensis	-2.39717925897967	2.1144689070598	13.2347662401257	-1.13370277093031	0.277038281286147	0.886692751846807	230.838345844476	245.336607058274	0.84823462889209	0.162004244652421	0.818894821197559	1.76584897511741	37	PROMIS
k__Bacteria.p__Actinobacteria.c__Actinobacteria.o__Micrococcales	-807.730564664963	741.503081944581	26.6751774371035	-1.08931518200397	0.285758428296467	0.886692751846807	219.197665701991	233.695926915789	0.848922881464917	0.175481423131668	0.816769296928518	1.8092322136601	37	PROMIS
k__Bacteria.p__Actinobacteria.c__Actinobacteria.o__Micrococcales.f__Micrococcaceae	-807.730564664963	741.503081944581	26.6751774371035	-1.08931518200397	0.285758428296467	0.886692751846807	219.197665701991	233.695926915789	0.848922881464917	0.175481423131668	0.816769296928518	1.8092322136601	37	PROMIS
k__Bacteria.p__Actinobacteria.c__Actinobacteria.o__Micrococcales.f__Micrococcaceae.g__Rothia	-807.730564664963	741.503081944581	26.6751774371035	-1.08931518200397	0.285758428296467	0.886692751846807	219.197665701991	233.695926915789	0.848922881464917	0.175481423131668	0.816769296928518	1.8092322136601	37	PROMIS
k__Bacteria.p__Firmicutes.c__Clostridia.o__Clostridiales.f__Clostridiales_unclassified.g__Monoglobus	-1.39148543581783	1.24925696493878	12.6617226834019	-1.11385045260566	0.286041269022303	0.886692751846807	231.724035694435	246.222296908233	0.809474995078181	0.141781058736481	0.77799953396354	1.93557774580836	37	PROMIS
k__Bacteria.p__Firmicutes.c__Clostridia.o__Clostridiales.f__Clostridiales_unclassified.g__Monoglobus.s__Monoglobus_pectinilyticus	-1.39148543581783	1.24925696493878	12.6617226834019	-1.11385045260566	0.286041269022303	0.886692751846807	231.724035694435	246.222296908233	0.809474995078181	0.141781058736481	0.77799953396354	1.93557774580836	37	PROMIS
k__Bacteria.p__Firmicutes.c__Clostridia.o__Clostridiales.f__Lachnospiraceae.g__Coprococcus.s__Coprococcus_comes	1.5411459963953	1.3891950403398	10.6645917208384	1.10938057770371	0.291655470533683	0.886692751846807	231.575649271753	246.073910485551	0.826495368127543	0.151869652849362	0.795426926467896	1.85989242560139	37	PROMIS
k__Bacteria.p__Firmicutes.c__Clostridia.o__Clostridiales.f__Lachnospiraceae.g__Coprococcus	1.50049193798623	1.35917178560621	10.6877962275375	1.10397519568654	0.293838909445943	0.886692751846807	231.641765848087	246.140027061885	0.828237332719902	0.151045052549458	0.797677523647267	1.85088819729569	37	PROMIS
k__Viruses.p__Viruses_unclassified.c__Viruses_unclassified.o__Caudovirales.f__Siphoviridae.g__Sfi21dt1virus.s__Streptococcus_virus_phiAbc2	19.7786524062033	18.7057062252061	17.3475344415344	1.05735929817776	0.304850341921727	0.886692751846807	226.71737674601	241.215637959808	0.73253827624094	0.150344470712997	0.685211577468926	2.33718547757747	37	PROMIS
k__Bacteria.p__Firmicutes.c__Clostridia.o__Clostridiales.f__Lachnospiraceae.g__Eisenbergiella	-2.20464472502417	2.0709763634124	12.1500032216615	-1.06454364423142	0.307781756791799	0.886692751846807	231.001699036807	245.499960250605	0.844549575051512	0.157222686102458	0.815549822728871	1.78280710030901	37	PROMIS
k__Bacteria.p__Actinobacteria.c__Actinobacteria.o__Actinomycetales.f__Actinomycetaceae.g__Actinomyces.s__Actinomyces_odontolyticus	625.175671196047	579.211237535555	8.80430486034633	1.07935694386052	0.309108596500316	0.886692751846807	219.646485311891	234.144746525689	0.83611167940679	0.145871288032597	0.808122220577612	1.80627916440315	37	PROMIS
k__Viruses.p__Viruses_unclassified.c__Viruses_unclassified.o__Caudovirales.f__Myoviridae.g__Myoviridae_unclassified.s__Streptococcus_phage_EJ_1	165.597453145314	159.301542167712	21.6066799423786	1.03952197130002	0.310055546717086	0.886692751846807	226.981877557587	239.869220858741	0.79671487554098	0.138366500555255	0.764070077834693	2.06423409715465	37	PROMIS
k__Bacteria.p__Firmicutes.c__Clostridia.o__Clostridiales.f__Lachnospiraceae.g__Roseburia.s__Roseburia_sp_CAG_471	232.892697338573	219.453607518729	11.1501561632696	1.06123886488718	0.311027448116613	0.886692751846807	221.506232563463	236.004493777261	0.812085955391419	0.142714746456818	0.780803362904089	1.92508655713578	37	PROMIS
k__Viruses.p__Viruses_unclassified.c__Viruses_unclassified.o__Caudovirales.f__Podoviridae.g__Podoviridae_unclassified	63.3731192351026	60.8240160985525	16.126108723055	1.04190948411594	0.312822975598407	0.886692751846807	224.116659456881	238.614920670679	0.7822813626587	0.147649015858867	0.744566919740601	2.08648367032629	37	PROMIS
k__Viruses.p__Viruses_unclassified.c__Viruses_unclassified.o__Caudovirales.f__Podoviridae.g__Podoviridae_unclassified.s__Enterococcus_phage_EF62phi	63.3731192351026	60.8240160985525	16.126108723055	1.04190948411594	0.312822975598407	0.886692751846807	224.116659456881	238.614920670679	0.7822813626587	0.147649015858867	0.744566919740601	2.08648367032629	37	PROMIS
k__Bacteria.p__Firmicutes.c__Erysipelotrichia	1.8199341001486	1.75786378489861	16.6626783547365	1.03531008248945	0.315316786052193	0.886692751846807	231.233003263192	245.73126447699	0.778556493859874	0.153351373434579	0.738446978838848	2.11431672682803	37	PROMIS
k__Bacteria.p__Firmicutes.c__Erysipelotrichia.o__Erysipelotrichales	1.8199341001486	1.75786378489861	16.6626783547365	1.03531008248945	0.315316786052193	0.886692751846807	231.233003263192	245.73126447699	0.778556493859874	0.153351373434579	0.738446978838848	2.11431672682803	37	PROMIS
k__Bacteria.p__Firmicutes.c__Erysipelotrichia.o__Erysipelotrichales.f__Erysipelotrichaceae	1.8199341001486	1.75786378489861	16.6626783547365	1.03531008248945	0.315316786052193	0.886692751846807	231.233003263192	245.73126447699	0.778556493859874	0.153351373434579	0.738446978838848	2.11431672682803	37	PROMIS
k__Bacteria.p__Firmicutes.c__Clostridia.o__Clostridiales.f__Lachnospiraceae.g__Lachnoclostridium.s__Lachnoclostridium_sp_An138	1572.87680162905	1511.54285295892	10.2217717520761	1.04057704917202	0.322058940466919	0.886692751846807	217.727355756723	232.225616970521	0.822015902709589	0.14093648497908	0.792816137365493	1.87437601594802	37	PROMIS
k__Bacteria.p__Firmicutes.c__Tissierellia.o__Tissierellales.f__Peptoniphilaceae.g__Peptoniphilus	33.6778698827557	32.3646095303184	10.2217717507889	1.04057704917487	0.322058940468598	0.886692751846807	225.414997032198	239.913258245996	0.822015902710325	0.140936484979115	0.792816137366342	1.87437601594551	37	PROMIS
k__Bacteria.p__Firmicutes.c__Tissierellia	28.3729870153474	27.2665892817678	10.2217717519927	1.04057704915515	0.322058940474577	0.886692751846807	225.757803853213	240.256065067011	0.822015902705232	0.140936484978871	0.792816137360471	1.87437601596282	37	PROMIS
k__Bacteria.p__Firmicutes.c__Tissierellia.o__Tissierellales	28.3729870153474	27.2665892817678	10.2217717519927	1.04057704915515	0.322058940474577	0.886692751846807	225.757803853213	240.256065067011	0.822015902705232	0.140936484978871	0.792816137360471	1.87437601596282	37	PROMIS
k__Bacteria.p__Firmicutes.c__Tissierellia.o__Tissierellales.f__Peptoniphilaceae	28.3729870153474	27.2665892817678	10.2217717519927	1.04057704915515	0.322058940474577	0.886692751846807	225.757803853213	240.256065067011	0.822015902705232	0.140936484978871	0.792816137360471	1.87437601596282	37	PROMIS
k__Bacteria.p__Firmicutes.c__Tissierellia.o__Tissierellales.f__Peptoniphilaceae.g__Peptoniphilus.s__Peptoniphilus_harei	166.065424000497	159.589743150038	10.2217717512977	1.04057704914263	0.322058940481706	0.886692751846807	222.223915252996	236.722176466794	0.822015902701997	0.140936484978718	0.792816137356743	1.87437601597384	37	PROMIS
k__Bacteria.p__Bacteroidetes.c__Bacteroidia.o__Bacteroidales.f__Prevotellaceae.g__Prevotella.s__Prevotella_bivia	406.278140635009	390.435423279214	10.2217717520403	1.04057704913846	0.322058940481857	0.886692751846807	220.434602914384	234.932864128182	0.82201590270092	0.140936484978665	0.792816137355502	1.87437601597749	37	PROMIS
k__Bacteria.p__Firmicutes.c__Tissierellia.o__Tissierellales.f__Peptoniphilaceae.g__Anaerococcus	180.124950694419	173.10102201843	10.2217717521033	1.04057704913632	0.322058940482656	0.886692751846807	222.061377354203	236.559638568001	0.822015902700369	0.140936484978639	0.792816137354867	1.87437601597937	37	PROMIS
k__Bacteria.p__Firmicutes.c__Tissierellia.o__Tissierellales.f__Peptoniphilaceae.g__Anaerococcus.s__Anaerococcus_vaginalis	180.124950694419	173.10102201843	10.2217717521033	1.04057704913632	0.322058940482656	0.886692751846807	222.061377354203	236.559638568001	0.822015902700369	0.140936484978639	0.792816137354867	1.87437601597937	37	PROMIS
k__Bacteria.p__Firmicutes.c__Tissierellia.o__Tissierellales.f__Peptoniphilaceae.g__Peptoniphilus.s__Peptoniphilus_lacrimalis	42.245132321201	40.5977936531926	10.2217717513014	1.04057704913919	0.322058940483219	0.886692751846807	224.961700643719	239.459961857517	0.822015902701111	0.140936484978674	0.792816137355722	1.87437601597684	37	PROMIS
k__Bacteria.p__Actinobacteria.c__Actinobacteria.o__Actinomycetales.f__Actinomycetaceae.g__Actinomyces.s__Actinomyces_turicensis	1380.58151863659	1326.74607785977	10.2217717517893	1.04057704912432	0.322058940488686	0.886692751846807	217.988158755954	232.486419969752	0.822015902697269	0.140936484978488	0.792816137351294	1.87437601598989	37	PROMIS
k__Bacteria.p__Candidatus_Melainabacteria	-1406.29208194751	1363.45360801154	10.119947342089	-1.03141909169791	0.326364159924426	0.886692751846807	217.897935521641	232.396196735439	0.794332159027458	0.140338595359476	0.760757154081445	2.00862794809239	37	PROMIS
k__Bacteria.p__Candidatus_Melainabacteria.c__Candidatus_Melainabacteria_unclassified	-1406.29208194751	1363.45360801154	10.119947342089	-1.03141909169791	0.326364159924426	0.886692751846807	217.897935521641	232.396196735439	0.794332159027458	0.140338595359476	0.760757154081445	2.00862794809239	37	PROMIS
k__Bacteria.p__Candidatus_Melainabacteria.c__Candidatus_Melainabacteria_unclassified.o__Candidatus_Gastranaerophilales	-1406.29208194751	1363.45360801154	10.119947342089	-1.03141909169791	0.326364159924426	0.886692751846807	217.897935521641	232.396196735439	0.794332159027458	0.140338595359476	0.760757154081445	2.00862794809239	37	PROMIS
k__Bacteria.p__Candidatus_Melainabacteria.c__Candidatus_Melainabacteria_unclassified.o__Candidatus_Gastranaerophilales.f__Candidatus_Gastranaerophilales_unclassified	-1406.29208194751	1363.45360801154	10.119947342089	-1.03141909169791	0.326364159924426	0.886692751846807	217.897935521641	232.396196735439	0.794332159027458	0.140338595359476	0.760757154081445	2.00862794809239	37	PROMIS
k__Bacteria.p__Candidatus_Melainabacteria.c__Candidatus_Melainabacteria_unclassified.o__Candidatus_Gastranaerophilales.f__Candidatus_Gastranaerophilales_unclassified.g__Candidatus_Gastranaerophilales_unclassified	-1406.29208194751	1363.45360801154	10.119947342089	-1.03141909169791	0.326364159924426	0.886692751846807	217.897935521641	232.396196735439	0.794332159027458	0.140338595359476	0.760757154081445	2.00862794809239	37	PROMIS
k__Bacteria.p__Candidatus_Melainabacteria.c__Candidatus_Melainabacteria_unclassified.o__Candidatus_Gastranaerophilales.f__Candidatus_Gastranaerophilales_unclassified.g__Candidatus_Gastranaerophilales_unclassified.s__Candidatus_Gastranaerophilales_bacterium	-1406.29208194751	1363.45360801154	10.119947342089	-1.03141909169791	0.326364159924426	0.886692751846807	217.897935521641	232.396196735439	0.794332159027458	0.140338595359476	0.760757154081445	2.00862794809239	37	PROMIS
k__Bacteria.p__Proteobacteria.c__Betaproteobacteria.o__Burkholderiales.f__Oxalobacteraceae	-61.6794772784847	59.8005968430326	10.1199473418513	-1.03141909169207	0.326364159927583	0.886692751846807	224.151456593562	238.64971780736	0.794332159022914	0.140338595359444	0.760757154076168	2.00862794810745	37	PROMIS
k__Bacteria.p__Proteobacteria.c__Betaproteobacteria.o__Burkholderiales.f__Oxalobacteraceae.g__Oxalobacter	-61.6794772784847	59.8005968430326	10.1199473418513	-1.03141909169207	0.326364159927583	0.886692751846807	224.151456593562	238.64971780736	0.794332159022914	0.140338595359444	0.760757154076168	2.00862794810745	37	PROMIS
k__Bacteria.p__Proteobacteria.c__Betaproteobacteria.o__Burkholderiales.f__Oxalobacteraceae.g__Oxalobacter.s__Oxalobacter_formigenes	-61.6794772784847	59.8005968430326	10.1199473418513	-1.03141909169207	0.326364159927583	0.886692751846807	224.151456593562	238.64971780736	0.794332159022914	0.140338595359444	0.760757154076168	2.00862794810745	37	PROMIS
k__Bacteria.p__Synergistetes	-6.27929651049875	6.22479230449444	17.0775540798414	-1.00875598788492	0.327171763932388	0.886692751846807	228.748246937018	243.246508150816	0.781516801910257	0.151800677864946	0.742415264445407	2.0980624691208	37	PROMIS
k__Bacteria.p__Synergistetes.c__Synergistia	-6.27929651049875	6.22479230449444	17.0775540798414	-1.00875598788492	0.327171763932388	0.886692751846807	228.748246937018	243.246508150816	0.781516801910257	0.151800677864946	0.742415264445407	2.0980624691208	37	PROMIS
k__Bacteria.p__Synergistetes.c__Synergistia.o__Synergistales	-6.27929651049875	6.22479230449444	17.0775540798414	-1.00875598788492	0.327171763932388	0.886692751846807	228.748246937018	243.246508150816	0.781516801910257	0.151800677864946	0.742415264445407	2.0980624691208	37	PROMIS
k__Bacteria.p__Synergistetes.c__Synergistia.o__Synergistales.f__Synergistaceae	-6.27929651049875	6.22479230449444	17.0775540798414	-1.00875598788492	0.327171763932388	0.886692751846807	228.748246937018	243.246508150816	0.781516801910257	0.151800677864946	0.742415264445407	2.0980624691208	37	PROMIS
k__Bacteria.p__Bacteroidetes.c__Bacteroidia.o__Bacteroidales.f__Prevotellaceae.g__Prevotella.s__Prevotella_sp_CAG_873	0.122897352882285	0.120009179505758	10.9631768225558	1.02406627050048	0.327869787746554	0.886692751846807	236.600406084182	251.09866729798	0.80935460834607	0.141585818293241	0.777909783276325	1.93919682948487	37	PROMIS
k__Bacteria.p__Actinobacteria.c__Actinobacteria.o__Bifidobacteriales.f__Bifidobacteriaceae.g__Bifidobacterium.s__Bifidobacterium_pseudocatenulatum	1.05152169052656	1.02585714537213	10.1238767400206	1.02501765988589	0.3292230822362	0.886692751846807	232.358573178411	246.85683439221	0.823824178994021	0.141383346704192	0.794814344294714	1.86679615544323	37	PROMIS
k__Bacteria.p__Firmicutes.c__Bacilli.o__Lactobacillales.f__Lactobacillaceae.g__Lactobacillus.s__Lactobacillus_gasseri	-2.40579827493256	2.4103144148179	17.1384014646328	-0.99812632747928	0.332102984821417	0.886692751846807	230.688355386035	245.186616599833	0.774972985002416	0.152079507264734	0.734613071714212	2.13154214662441	37	PROMIS
k__Bacteria.p__Bacteroidetes.c__Bacteroidia.o__Bacteroidales.f__Bacteroidaceae.g__Bacteroides.s__Bacteroides_xylanisolvens	-0.444790519901674	0.452266575547145	19.9763561340826	-0.983469802878034	0.337138597468381	0.886692751846807	234.36199731351	248.860258527309	0.85607620851783	0.150741320632963	0.830530090561526	1.73571020500069	37	PROMIS
k__Bacteria.p__Bacteroidetes.c__Bacteroidia.o__Bacteroidales.f__Bacteroidaceae.g__Bacteroides.s__Bacteroides_eggerthii	0.608488412344813	0.625861645377064	29.506370574768	0.972241096477826	0.338833915217052	0.886692751846807	233.441897793239	247.940159007037	0.824503409047038	0.154942883949875	0.792325763998948	1.9100356207571	37	PROMIS
k__Bacteria.p__Firmicutes.c__Clostridia.o__Clostridiales.f__Lachnospiraceae.g__Lachnoclostridium.s__Clostridium_scindens	9.39067233105916	9.65150074588179	25.8292289587376	0.972975351534431	0.339590018126962	0.886692751846807	228.027406523798	242.525667737596	0.759153920884808	0.146625136893219	0.717772236413934	2.23608575125998	37	PROMIS
k__Bacteria.p__Firmicutes.c__Firmicutes_unclassified.o__Firmicutes_unclassified.f__Firmicutes_unclassified.g__Firmicutes_unclassified.s__Firmicutes_bacterium_CAG_95	-16.8134878066035	17.2346102092594	16.1936930847882	-0.975565307393507	0.343629116489488	0.886692751846807	226.819463630464	241.317724844262	0.769473132552869	0.151227949831979	0.728399553918516	2.15785892492495	37	PROMIS
k__Bacteria.p__Firmicutes.c__Firmicutes_unclassified.o__Firmicutes_unclassified.f__Firmicutes_unclassified.g__Firmicutes_unclassified.s__Firmicutes_bacterium_CAG_170	-2.75079655990606	2.83094646350039	17.2666979778965	-0.971687947960968	0.344622094757556	0.886692751846807	230.416060843605	244.914322057403	0.77550114877288	0.151213680664865	0.735506044203242	2.12978516945957	37	PROMIS
k__Bacteria.p__Firmicutes.c__Bacilli.o__Lactobacillales.f__Lactobacillaceae.g__Lactobacillus.s__Lactobacillus_vaginalis	-4.10383860322866	4.26977571058881	17.2788825334598	-0.961136809376513	0.349741555361143	0.886692751846807	229.620568860106	244.118830073904	0.773848443382539	0.151170580382726	0.733572433529189	2.13865053240392	37	PROMIS
k__Bacteria.p__Proteobacteria.c__Betaproteobacteria.o__Burkholderiales.f__Burkholderiaceae	-202.402296554331	212.004814838207	17.4491291861601	-0.954706131126294	0.352766560171193	0.886692751846807	221.810274622988	236.308535836786	0.777268359005944	0.150597022143487	0.737778596495948	2.12162902901647	37	PROMIS
k__Bacteria.p__Proteobacteria.c__Betaproteobacteria.o__Burkholderiales.f__Burkholderiaceae.g__Lautropia	-202.402296554331	212.004814838207	17.4491291861601	-0.954706131126294	0.352766560171193	0.886692751846807	221.810274622988	236.308535836786	0.777268359005944	0.150597022143487	0.737778596495948	2.12162902901647	37	PROMIS
k__Bacteria.p__Proteobacteria.c__Betaproteobacteria.o__Burkholderiales.f__Burkholderiaceae.g__Lautropia.s__Lautropia_mirabilis	-202.402296554331	212.004814838207	17.4491291861601	-0.954706131126294	0.352766560171193	0.886692751846807	221.810274622988	236.308535836786	0.777268359005944	0.150597022143487	0.737778596495948	2.12162902901647	37	PROMIS
k__Viruses.p__Viruses_unclassified.c__Viruses_unclassified.o__Caudovirales.f__Siphoviridae.g__Siphoviridae_unclassified.s__Lactobacillus_phage_A2	-37.726240974192	39.5160769835523	17.4491291871811	-0.954706131124676	0.352766560171237	0.886692751846807	225.170077392131	239.668338605929	0.777268359008079	0.150597022143213	0.737778596498546	2.12162902900965	37	PROMIS
k__Viruses.p__Viruses_unclassified.c__Viruses_unclassified.o__Caudovirales.f__Siphoviridae.g__Siphoviridae_unclassified.s__Enterobacteria_phage_mEp237	-180.070303553949	188.613331038105	17.4491291866022	-0.954706131124789	0.352766560171608	0.886692751846807	222.044094491033	236.542355704831	0.777268359007946	0.150597022143232	0.737778596498384	2.12162902901008	37	PROMIS
k__Bacteria.p__Bacteroidetes.c__Bacteroidia.o__Bacteroidales.f__Porphyromonadaceae.g__Porphyromonas	-289.197374697556	302.917688772877	17.449129186486	-0.95470613112459	0.352766560171791	0.886692751846807	221.096570366035	235.594831579833	0.7772683590082	0.150597022143198	0.737778596498693	2.12162902900926	37	PROMIS
k__Bacteria.p__Bacteroidetes.c__Bacteroidia.o__Bacteroidales.f__Porphyromonadaceae.g__Porphyromonas.s__Porphyromonas_asaccharolytica	-289.197374697556	302.917688772877	17.449129186486	-0.95470613112459	0.352766560171791	0.886692751846807	221.096570366035	235.594831579833	0.7772683590082	0.150597022143198	0.737778596498693	2.12162902900926	37	PROMIS
k__Bacteria.p__Synergistetes.c__Synergistia.o__Synergistales.f__Synergistaceae.g__Pyramidobacter.s__Pyramidobacter_piscolens	-6.31186225812472	6.61131425928001	17.4491291863572	-0.954706131124388	0.352766560171985	0.886692751846807	228.745927668738	243.244188882536	0.777268359008455	0.150597022143164	0.737778596499005	2.12162902900844	37	PROMIS
k__Bacteria.p__Firmicutes.c__Clostridia.o__Clostridiales.f__Eubacteriaceae.g__Eubacterium.s__Eubacterium_sp_OM08_24	-2215.43509213983	2320.54138955859	17.449129186216	-0.954706131124534	0.352766560172018	0.886692751846807	217.024381004804	231.522642218602	0.777268359008263	0.15059702214319	0.73777859649877	2.12162902900906	37	PROMIS
k__Viruses.p__Viruses_unclassified.c__Viruses_unclassified.o__Caudovirales.f__Siphoviridae.g__Siphoviridae_unclassified.s__Lactococcus_phage_Tuc2009	-105.838987324413	110.86027823008	17.4491291858174	-0.954706131124387	0.352766560172383	0.886692751846807	223.106951287351	237.605212501149	0.777268359008455	0.150597022143164	0.737778596499005	2.12162902900844	37	PROMIS
k__Viruses.p__Viruses_unclassified.c__Viruses_unclassified.o__Caudovirales.f__Podoviridae.g__Epsilon15virus	-143.665245118209	150.481117104583	17.4491291852989	-0.954706131124498	0.352766560172711	0.886692751846807	222.495817377667	236.994078591465	0.777268359008322	0.150597022143184	0.737778596498841	2.12162902900887	37	PROMIS
k__Viruses.p__Viruses_unclassified.c__Viruses_unclassified.o__Caudovirales.f__Podoviridae.g__Epsilon15virus.s__Salmonella_virus_Epsilon15	-143.665245118209	150.481117104583	17.4491291852989	-0.954706131124498	0.352766560172711	0.886692751846807	222.495817377667	236.994078591465	0.777268359008322	0.150597022143184	0.737778596498841	2.12162902900887	37	PROMIS
k__Bacteria.p__Synergistetes.c__Synergistia.o__Synergistales.f__Synergistaceae.g__Pyramidobacter.s__Pyramidobacter_sp_C12_8	-126.547209966323	132.550955567476	17.4491291862346	-0.9547061311218	0.352766560173348	0.886692751846807	222.749558311169	237.247819524967	0.777268359011983	0.150597022142725	0.737778596503293	2.12162902899722	37	PROMIS
k__Bacteria.p__Synergistetes.c__Synergistia.o__Synergistales.f__Synergistaceae.g__Pyramidobacter	-6.01199861687182	6.29722426712513	17.4491291859166	-0.954706131121558	0.352766560173701	0.886692751846807	228.843274707229	243.341535921028	0.7772683590123	0.150597022142685	0.737778596503679	2.12162902899621	37	PROMIS
k__Bacteria.p__Firmicutes.c__Clostridia.o__Clostridiales.f__Eubacteriaceae.g__Eubacterium.s__Eubacterium_eligens	-1.07956605065453	1.13719716295898	18.2409024659238	-0.949321793808828	0.354866094841375	0.886692751846807	232.256090980159	246.754352193957	0.785163333733796	0.15274785366304	0.746431251670431	2.08743849983672	37	PROMIS
k__Bacteria.p__Firmicutes.c__Bacilli.o__Lactobacillales.f__Lactobacillaceae.g__Lactobacillus.s__Lactobacillus_animalis	0.492305372884391	0.513778777121225	10.9272369531491	0.958204960591887	0.358680458740796	0.886692751846807	233.822829037634	248.321090251432	0.80924455330315	0.140560128258467	0.778046780270607	1.94271209177868	37	PROMIS
k__Bacteria.p__Bacteroidetes.c__Bacteroidia.o__Bacteroidales.f__Bacteroidaceae.g__Bacteroides.s__Bacteroides_sp_CAG_144	-8.45515559024929	8.8428813045679	10.2574644329918	-0.956153916244661	0.360986333478502	0.886692751846807	228.12602197281	242.624283186608	0.79104731991401	0.139345191668429	0.757216623827319	2.02848000363718	37	PROMIS
k__Bacteria.p__Firmicutes.c__Bacilli.o__Lactobacillales.f__Leuconostocaceae.g__Leuconostoc	927.554189749668	977.822926872793	12.1158494875389	0.948591165392398	0.361366362874876	0.886692751846807	218.783666480705	233.281927694503	0.770263381772332	0.144210674598344	0.731550030587442	2.14072917157035	37	PROMIS
k__Bacteria.p__Firmicutes.c__Bacilli.o__Lactobacillales.f__Leuconostocaceae.g__Leuconostoc.s__Leuconostoc_mesenteroides	927.554189749668	977.822926872793	12.1158494875389	0.948591165392398	0.361366362874876	0.886692751846807	218.783666480705	233.281927694503	0.770263381772332	0.144210674598344	0.731550030587442	2.14072917157035	37	PROMIS
k__Bacteria.p__Actinobacteria.c__Actinobacteria.o__Actinomycetales.f__Actinomycetaceae.g__Actinomyces.s__Actinomyces_naeslundii	-75.5742506232942	80.3351236367318	15.338088537166	-0.940737341303341	0.361420486593057	0.886692751846807	223.819957945861	238.318219159659	0.76634793457802	0.149818984711923	0.725173743919924	2.17254843119002	37	PROMIS
k__Bacteria.p__Firmicutes.c__Clostridia.o__Clostridiales.f__Lachnospiraceae.g__Anaerotignum	4.3023032275306	4.55833748476796	10.9282636889864	0.943831658341904	0.365654744011433	0.886692751846807	229.481700394902	243.9799616087	0.808806261884977	0.144721016049156	0.776454535066641	1.95079337381974	37	PROMIS
k__Bacteria.p__Firmicutes.c__Clostridia.o__Clostridiales.f__Lachnospiraceae.g__Anaerotignum.s__Anaerotignum_lactatifermentans	4.3023032275306	4.55833748476796	10.9282636889864	0.943831658341904	0.365654744011433	0.886692751846807	229.481700394902	243.9799616087	0.808806261884977	0.144721016049156	0.776454535066641	1.95079337381974	37	PROMIS
k__Bacteria.p__Firmicutes.c__Bacilli.o__Lactobacillales.f__Streptococcaceae.g__Streptococcus.s__Streptococcus_vestibularis	4.43544025420278	4.74224329908901	11.8469695607818	0.935304237775999	0.368305397096368	0.886692751846807	229.49497792149	243.993239135288	0.762932012683054	0.141644683559022	0.723811360195324	2.17339569940155	37	PROMIS
k__Bacteria.p__Firmicutes.c__Clostridia.o__Clostridiales.f__Clostridiaceae.g__Clostridium.s__Clostridium_sp_D5	233.327128592528	251.897395248191	11.799913962632	0.926278449059125	0.372858556778956	0.886692751846807	221.483876279818	235.982137493616	0.792261836451732	0.145328062441216	0.756938125122448	2.03454773250816	37	PROMIS
k__Viruses.p__Viruses_unclassified.c__Viruses_unclassified.o__Viruses_unclassified.f__Baculoviridae	196.594009843188	212.240725284128	11.7999139622618	0.926278449058287	0.372858556779943	0.886692751846807	221.826477711377	236.324738925175	0.792261836450883	0.145328062441219	0.756938125121454	2.03454773251095	37	PROMIS
k__Viruses.p__Viruses_unclassified.c__Viruses_unclassified.o__Viruses_unclassified.f__Baculoviridae.g__Betabaculovirus	196.594009843188	212.240725284128	11.7999139622618	0.926278449058287	0.372858556779943	0.886692751846807	221.826477711377	236.324738925175	0.792261836450883	0.145328062441219	0.756938125121454	2.03454773251095	37	PROMIS
k__Viruses.p__Viruses_unclassified.c__Viruses_unclassified.o__Viruses_unclassified.f__Baculoviridae.g__Betabaculovirus.s__Adoxophyes_orana_granulovirus	196.594009843188	212.240725284128	11.7999139622618	0.926278449058287	0.372858556779943	0.886692751846807	221.826477711377	236.324738925175	0.792261836450883	0.145328062441219	0.756938125121454	2.03454773251095	37	PROMIS
k__Bacteria.p__Firmicutes.c__Clostridia.o__Clostridiales.f__Clostridiaceae.g__Clostridium.s__Clostridium_sp_CAG_167	-10.8845976611827	11.9528567218202	19.3164236699848	-0.910627301447744	0.373715841202554	0.886692751846807	227.647766453312	242.14602766711	0.776092576013152	0.150260633459457	0.736498704422253	2.13271958978488	37	PROMIS
k__Bacteria.p__Firmicutes.c__Clostridia	-0.0632898661354526	0.0695753263967437	16.8962002964532	-0.909659636730282	0.375796227577806	0.886692751846807	237.902003665567	252.400264879365	0.801802095575227	0.14065350274414	0.769362061685623	1.99253577993077	37	PROMIS
k__Bacteria.p__Firmicutes.c__Clostridia.o__Clostridiales	-0.0632898661354526	0.0695753263967437	16.8962002964532	-0.909659636730282	0.375796227577806	0.886692751846807	237.902003665567	252.400264879365	0.801802095575227	0.14065350274414	0.769362061685623	1.99253577993077	37	PROMIS
k__Bacteria.p__Actinobacteria.c__Coriobacteriia.o__Eggerthellales.f__Eggerthellaceae.g__Slackia	4.06787164728957	4.45152590210717	11.3931399078444	0.913815113456716	0.379746632073912	0.887357931021259	229.575485855006	244.073747068804	0.799256727991201	0.150026824508949	0.763823991394994	2.00552123254696	37	PROMIS
k__Bacteria.p__Actinobacteria.c__Coriobacteriia.o__Eggerthellales.f__Eggerthellaceae.g__Slackia.s__Slackia_isoflavoniconvertens	4.06787164728957	4.45152590210717	11.3931399078444	0.913815113456716	0.379746632073912	0.887357931021259	229.575485855006	244.073747068804	0.799256727991201	0.150026824508949	0.763823991394994	2.00552123254696	37	PROMIS
k__Bacteria.p__Firmicutes.c__Clostridia.o__Clostridiales.f__Lachnospiraceae.g__Dorea	0.734731615851897	0.816036046100045	14.1646228136546	0.900366619052291	0.382978006218601	0.887357931021259	233.00635627006	247.504617483858	0.81237035023969	0.152804316100553	0.778528558010713	1.94994037697014	37	PROMIS
k__Bacteria.p__Firmicutes.c__Negativicutes.o__Veillonellales.f__Veillonellaceae.g__Megasphaera	-4.48848156883728	5.07853826497065	29.900365293405	-0.883813675245237	0.3838483519479	0.887357931021259	229.368835828549	243.867097042347	0.804417446001951	0.147362336706509	0.770614690837641	2.01165815641575	37	PROMIS
k__Bacteria.p__Firmicutes.c__Negativicutes.o__Veillonellales.f__Veillonellaceae.g__Megasphaera.s__Megasphaera_elsdenii	-4.48848156883728	5.07853826497065	29.900365293405	-0.883813675245237	0.3838483519479	0.887357931021259	229.368835828549	243.867097042347	0.804417446001951	0.147362336706509	0.770614690837641	2.01165815641575	37	PROMIS
k__Viruses.p__Viruses_unclassified.c__Viruses_unclassified.o__Caudovirales.f__Siphoviridae.g__Sfi21dt1virus	4.06262412516793	4.56282322404764	13.2727319442881	0.89037508701992	0.389118899014784	0.895914884425167	229.770988795741	244.269250009539	0.743645746759614	0.144952577087206	0.700187093287653	2.28015922950482	37	PROMIS
k__Bacteria.p__Bacteroidetes.c__Bacteroidia.o__Bacteroidales.f__Prevotellaceae	0.0682566102223218	0.0764864266546753	10.9876526214793	0.892401609118048	0.391303014884245	0.897325387545799	237.760768625506	252.259029839304	0.811767054632943	0.140012815923998	0.781121220347836	1.9340843007288	37	PROMIS
k__Bacteria.p__Bacteroidetes.c__Bacteroidia.o__Bacteroidales.f__Prevotellaceae.g__Prevotella	0.0683004378934357	0.0770255024502077	10.9902990792056	0.886724990045833	0.394216861597706	0.900391311889161	237.756717346194	252.254978559992	0.811685457448045	0.13994226996012	0.781044299731806	1.93474356088585	37	PROMIS
k__Viruses.p__Viruses_unclassified.c__Viruses_unclassified.o__Ortervirales	11.7933657271418	13.688946539144	11.421358890141	0.861524712176953	0.40667322090712	0.914214209204588	227.424439406179	241.922700619977	0.801485412408585	0.13685259843402	0.770010791631584	1.98239011972563	37	PROMIS
k__Viruses.p__Viruses_unclassified.c__Viruses_unclassified.o__Ortervirales.f__Retroviridae	11.7933657271418	13.688946539144	11.421358890141	0.861524712176953	0.40667322090712	0.914214209204588	227.424439406179	241.922700619977	0.801485412408585	0.13685259843402	0.770010791631584	1.98239011972563	37	PROMIS
k__Viruses.p__Viruses_unclassified.c__Viruses_unclassified.o__Ortervirales.f__Retroviridae.g__Retroviridae_unclassified	11.7933657271418	13.688946539144	11.421358890141	0.861524712176953	0.40667322090712	0.914214209204588	227.424439406179	241.922700619977	0.801485412408585	0.13685259843402	0.770010791631584	1.98239011972563	37	PROMIS
k__Viruses.p__Viruses_unclassified.c__Viruses_unclassified.o__Ortervirales.f__Retroviridae.g__Retroviridae_unclassified.s__Human_endogenous_retrovirus_K	11.7933657271418	13.688946539144	11.421358890141	0.861524712176953	0.40667322090712	0.914214209204588	227.424439406179	241.922700619977	0.801485412408585	0.13685259843402	0.770010791631584	1.98239011972563	37	PROMIS
k__Bacteria.p__Bacteroidetes.c__Bacteroidia.o__Bacteroidales.f__Odoribacteraceae.g__Butyricimonas.s__Butyricimonas_virosa	2.80944990730482	3.35868942381297	28.8755471788901	0.836472073715996	0.409758554726838	0.917537783329509	230.351781742885	244.850042956683	0.764174383202081	0.138629136381417	0.726220578430961	2.20462171362083	37	PROMIS
k__Bacteria.p__Bacteroidetes.c__Bacteroidia.o__Bacteroidales.f__Bacteroidaceae.g__Bacteroides.s__Bacteroides_salyersiae	3.33629045535093	4.01019301227731	29.6890935879686	0.831952588101566	0.412077686929357	0.919126403268214	229.993280272651	244.491541486449	0.826143301709621	0.151453078964265	0.795112451674246	1.90673443953986	37	PROMIS
k__Bacteria.p__Firmicutes.c__Bacilli.o__Lactobacillales.f__Lactobacillaceae.g__Lactobacillus.s__Lactobacillus_paragasseri	-0.654028817015671	0.791167274016587	17.0124305585755	-0.826663132431283	0.419871799954232	0.921773412115015	233.203602724867	247.701863938665	0.782545698488797	0.1467311649933	0.745151477951851	2.0979712561807	37	PROMIS
k__Bacteria.p__Firmicutes.c__Firmicutes_unclassified.o__Firmicutes_unclassified.f__Firmicutes_unclassified.g__Firmicutes_unclassified.s__Firmicutes_bacterium_CAG_646	-275.268047576472	336.147112560378	20.3495811557212	-0.818891602191076	0.422335180793306	0.921773412115015	221.108621043286	235.606882257084	0.813559436884399	0.152954238364997	0.779893163321276	1.99141453093147	37	PROMIS
k__Bacteria.p__Firmicutes.c__Clostridia.o__Clostridiales.f__Clostridiales_unclassified.g__Clostridiales_unclassified.s__Clostridiales_bacterium_CHKCI006	-158.170842311567	193.152356049392	20.3495811558982	-0.818891602187446	0.422335180795248	0.921773412115015	222.216760267422	236.71502148122	0.813559436876372	0.152954238364704	0.779893163311875	1.99141453095661	37	PROMIS
k__Bacteria.p__Bacteroidetes	-0.0451515528268559	0.054514301374269	12.5910591913142	-0.828251517282906	0.422950322196382	0.921773412115015	238.614288471054	253.112549684852	0.82860156945434	0.147280643329546	0.798997842367615	1.86733740578868	37	PROMIS
k__Bacteria.p__Bacteroidetes.c__Bacteroidia	-0.0451515528268559	0.054514301374269	12.5910591913142	-0.828251517282906	0.422950322196382	0.921773412115015	238.614288471054	253.112549684852	0.82860156945434	0.147280643329546	0.798997842367615	1.86733740578868	37	PROMIS
k__Bacteria.p__Bacteroidetes.c__Bacteroidia.o__Bacteroidales	-0.0451515528268559	0.054514301374269	12.5910591913142	-0.828251517282906	0.422950322196382	0.921773412115015	238.614288471054	253.112549684852	0.82860156945434	0.147280643329546	0.798997842367615	1.86733740578868	37	PROMIS
k__Bacteria.p__Firmicutes.c__Clostridia.o__Clostridiales.f__Lachnospiraceae.g__Anaerostipes	-0.214532891603604	0.26138961275564	11.242055517523	-0.820739926663269	0.428854895711918	0.93108800551903	235.421266574565	249.919527788363	0.783348669335584	0.136958339425964	0.748967702763834	2.07350345982278	37	PROMIS
k__Bacteria.p__Actinobacteria.c__Coriobacteriia.o__Coriobacteriales.f__Coriobacteriaceae.g__Collinsella.s__Collinsella_intestinalis	8.72423010965521	10.6950441149852	11.6826912216974	0.81572642579673	0.430974163972899	0.932144877380778	227.993796876226	242.492058090024	0.796606086528613	0.14671969764643	0.761632944168085	2.02047668945753	37	PROMIS
k__Bacteria.p__Firmicutes.c__Clostridia.o__Clostridiales.f__Peptostreptococcaceae.g__Clostridioides	60.0479629797587	75.9248321061913	20.8087461218696	0.790887003816793	0.437931824560128	0.933056238155087	224.143079315794	238.641340529592	0.817179838751711	0.148603318518686	0.785270291481279	1.96927654299265	37	PROMIS
k__Bacteria.p__Firmicutes.c__Clostridia.o__Clostridiales.f__Peptostreptococcaceae.g__Clostridioides.s__Clostridioides_difficile	60.0479629797587	75.9248321061913	20.8087461218696	0.790887003816793	0.437931824560128	0.933056238155087	224.143079315794	238.641340529592	0.817179838751711	0.148603318518686	0.785270291481279	1.96927654299265	37	PROMIS
k__Bacteria.p__Firmicutes.c__Clostridia.o__Clostridiales.f__Lachnospiraceae.g__Lachnospiraceae_unclassified.s__Lachnospiraceae_bacterium_2_1_46FAA	25.3172495494251	32.0112094739952	20.8087461183791	0.790887003816334	0.437931824561871	0.933056238155087	225.870394639984	240.368655853782	0.817179838751283	0.148603318518666	0.785270291480781	1.96927654299399	37	PROMIS
k__Viruses.p__Viruses_unclassified.c__Viruses_unclassified.o__Caudovirales.f__Siphoviridae.g__Siphoviridae_unclassified.s__Enterobacteria_phage_HK225	251.11677440424	317.512834568947	20.8087461205383	0.790887003812473	0.437931824563158	0.933056238155087	221.281530432313	235.779791646111	0.817179838747631	0.148603318518502	0.785270291476533	1.96927654300551	37	PROMIS
k__Bacteria.p__Firmicutes.c__Clostridia.o__Clostridiales.f__Lachnospiraceae.g__Blautia.s__Blautia_hansenii	4.04985153086953	5.06370155937524	11.5916452395635	0.799780848729404	0.439920336205746	0.933808594696956	229.518043585921	244.016304799719	0.791698742651213	0.143815836890485	0.756709752032468	2.04304977537166	37	PROMIS
k__Bacteria.p__Firmicutes.c__Clostridia.o__Clostridiales.f__Lachnospiraceae.g__Dorea.s__Dorea_sp_CAG_317	-2.18474583295204	2.74955132660286	12.4953579420916	-0.79458266947551	0.441687261784185	0.934086764736184	230.745293779292	245.24355499309	0.798809806666741	0.134572240310236	0.767525144553508	1.99801886245706	37	PROMIS
k__Viruses.p__Viruses_unclassified.c__Viruses_unclassified.o__Caudovirales.f__Siphoviridae.g__Siphoviridae_unclassified.s__Pseudomonas_phage_phi297	44.1894255486312	55.7993237081997	10.6582563471909	0.791934787233588	0.445666585280691	0.93409169664366	224.728570580436	239.226831794234	0.800844351318292	0.146580471970818	0.76663804595423	1.99954080069459	37	PROMIS
k__Bacteria.p__Firmicutes.c__Negativicutes.o__Veillonellales.f__Veillonellaceae.g__Veillonella.s__Veillonella_sp_T11011_6	-1331.04857916276	1725.19016786987	22.2008208012688	-0.771537308728251	0.448523388895226	0.93409169664366	217.897825044214	232.396086258012	0.797770072147673	0.144978376301242	0.763479750398013	2.06103019580503	37	PROMIS
k__Bacteria.p__Firmicutes.c__Negativicutes.o__Veillonellales.f__Veillonellaceae.g__Veillonella.s__Veillonella_infantium	-906.939963250891	1175.49722222876	22.2008208003465	-0.771537308723978	0.44852338889804	0.93409169664366	218.665117165641	233.163378379439	0.797770072152282	0.144978376301076	0.763479750403449	2.06103019579039	37	PROMIS
k__Bacteria.p__Firmicutes.c__Clostridia.o__Clostridiales.f__Lachnospiraceae.g__Anaerostipes.s__Anaerostipes_sp_494a	-1.99561170762109	2.59932439917776	22.1664554743266	-0.767742459637725	0.450741718274315	0.93409169664366	230.899467415191	245.397728628989	0.797388927602248	0.144911097465538	0.763052623186645	2.06307306136517	37	PROMIS
k__Bacteria.p__Firmicutes.c__Clostridia.o__Clostridiales.f__Oscillospiraceae	0.629451745921516	0.810265295738446	12.6744872946624	0.776846483777707	0.451504918167513	0.93409169664366	233.227590704083	247.725851917881	0.807994008147372	0.137603102246919	0.77735774287583	1.9593657962128	37	PROMIS
k__Bacteria.p__Firmicutes.c__Clostridia.o__Clostridiales.f__Oscillospiraceae.g__Oscillibacter	0.629451745921516	0.810265295738446	12.6744872946624	0.776846483777707	0.451504918167513	0.93409169664366	233.227590704083	247.725851917881	0.807994008147372	0.137603102246919	0.77735774287583	1.9593657962128	37	PROMIS
k__Bacteria.p__Firmicutes.c__Clostridia.o__Clostridiales.f__Lachnospiraceae.g__Blautia	0.144510072804735	0.190186773568522	26.9575764065914	0.759832401030086	0.45394891786062	0.935757516600773	236.204613345788	250.702874559586	0.768958049739207	0.144524647395839	0.729925649456205	2.18039229048162	37	PROMIS
k__Bacteria.p__Firmicutes.c__Bacilli.o__Lactobacillales.f__Streptococcaceae.g__Streptococcus.s__Streptococcus_gordonii	-21.6070586165017	28.4641853496857	14.9339599759383	-0.75909632933655	0.45960959148065	0.941357843558943	226.186165026158	240.684426239956	0.76991209823952	0.1455070052869	0.730731669909438	2.15964725105056	37	PROMIS
k__Bacteria.p__Firmicutes.c__Clostridia.o__Clostridiales.f__Lachnospiraceae.g__Sellimonas	1.11877659606068	1.49390659959002	22.700566077645	0.748893268406279	0.461611552007888	0.941357843558943	232.07921113985	246.577472353648	0.774279214064854	0.144735449653235	0.736080741516028	2.17705615729737	37	PROMIS
k__Bacteria.p__Firmicutes.c__Clostridia.o__Clostridiales.f__Lachnospiraceae.g__Sellimonas.s__Sellimonas_intestinalis	1.11877659606068	1.49390659959002	22.700566077645	0.748893268406279	0.461611552007888	0.941357843558943	232.07921113985	246.577472353648	0.774279214064854	0.144735449653235	0.736080741516028	2.17705615729737	37	PROMIS
k__Bacteria.p__Firmicutes.c__Clostridia.o__Clostridiales.f__Lachnospiraceae.g__Anaerostipes.s__Anaerostipes_hadrus	-0.196505719703789	0.263556414433249	10.9424230055145	-0.745592628152703	0.471626376409834	0.956665491114804	235.521117644052	250.01937885785	0.78471890875893	0.136328352010925	0.750737341277419	2.0692892718587	37	PROMIS
k__Bacteria.p__Firmicutes.c__Erysipelotrichia.o__Erysipelotrichales.f__Erysipelotrichaceae.g__Absiella	80.948948792708	109.103780954308	10.6647952825289	0.741944487025697	0.474144192619071	0.956665491114804	223.46489602692	237.963157240718	0.797043865473975	0.144252014014912	0.762831887600186	2.01769219767722	37	PROMIS
k__Bacteria.p__Firmicutes.c__Erysipelotrichia.o__Erysipelotrichales.f__Erysipelotrichaceae.g__Absiella.s__Absiella_dolichum	80.948948792708	109.103780954308	10.6647952825289	0.741944487025697	0.474144192619071	0.956665491114804	223.46489602692	237.963157240718	0.797043865473975	0.144252014014912	0.762831887600186	2.01769219767722	37	PROMIS
k__Bacteria.p__Firmicutes.c__Bacilli.o__Lactobacillales.f__Lactobacillaceae	0.231367836195771	0.318347517951117	12.6766306786415	0.726777572147738	0.480568566573107	0.962823338642961	235.164787468115	249.663048681913	0.80319362945091	0.138154065587082	0.771645531189802	1.9871466779285	37	PROMIS
k__Bacteria.p__Firmicutes.c__Bacilli.o__Lactobacillales.f__Lactobacillaceae.g__Lactobacillus	0.231367836195771	0.318347517951117	12.6766306786415	0.726777572147738	0.480568566573107	0.962823338642961	235.164787468115	249.663048681913	0.80319362945091	0.138154065587082	0.771645531189802	1.9871466779285	37	PROMIS
k__Bacteria.p__Firmicutes.c__Clostridia.o__Clostridiales.f__Lachnospiraceae.g__Blautia.s__Blautia_sp_CAG_257	0.156519285975351	0.227095757633656	26.1081615036277	0.689221531948841	0.49676410861136	0.991791279780022	235.896966007172	250.39522722097	0.788986248871661	0.142904857635996	0.753803585274874	2.10094361089021	37	PROMIS
k__Bacteria.p__Firmicutes.c__Erysipelotrichia.o__Erysipelotrichales.f__Erysipelotrichaceae.g__Erysipelatoclostridium.s__Clostridium_spiroforme	37.5396683905344	55.3759166680562	29.3352417410113	0.677906040193628	0.503143649530003	0.997639177906686	224.913828305335	239.412089519133	0.796580526740112	0.146095635042309	0.761777218143197	2.05458300924791	37	PROMIS
k__Bacteria.p__Firmicutes.c__Negativicutes.o__Acidaminococcales.f__Acidaminococcaceae.g__Phascolarctobacterium.s__Phascolarctobacterium_faecium	-1.12125594626826	1.6411104564013	13.6156484209106	-0.68323002994387	0.505922033882796	0.997639177906686	231.948899377736	246.447160591534	0.788840818330693	0.139473033386929	0.754616427070957	2.06086628536688	37	PROMIS
k__Bacteria.p__Firmicutes.c__Negativicutes.o__Acidaminococcales.f__Acidaminococcaceae.g__Phascolarctobacterium	-0.725645857949399	1.07603465527064	21.9634689092283	-0.674370341508086	0.507112561450613	0.997639177906686	232.921648071239	247.419909285037	0.755990329266671	0.141960081623364	0.715619675137048	2.23894909582025	37	PROMIS
k__Bacteria.p__Proteobacteria.c__Gammaproteobacteria.o__Enterobacterales.f__Enterobacteriaceae.g__Citrobacter	-14.3419423491496	20.8186764201884	9.35519134830169	-0.68889789435614	0.507611334982061	0.997639177906686	226.85706945885	241.355330672648	0.802312296995878	0.140030387077094	0.770122455452569	1.98690714187691	37	PROMIS
k__Bacteria.p__Firmicutes.c__Clostridia.o__Clostridiales.f__Ruminococcaceae.g__Ruminococcaceae_unclassified.s__Clostridium_leptum	-1.48103418644296	2.1971679553347	18.2738055864076	-0.674065076748921	0.508707696333985	0.997639177906686	231.465484269562	245.96374548336	0.762613387412959	0.145632902722993	0.722149163581291	2.20570935608206	37	PROMIS
k__Bacteria.p__Bacteroidetes.c__Bacteroidia.o__Bacteroidales.f__Tannerellaceae.g__Parabacteroides.s__Parabacteroides_distasonis	-0.0959557711387301	0.144362129152166	16.4888108238841	-0.664687973932464	0.515439353539758	0.997639177906686	236.844174628119	251.342435841917	0.809843737327066	0.140994877166993	0.778631980626847	1.96616789303864	37	PROMIS
k__Bacteria.p__Firmicutes.c__Bacilli.o__Lactobacillales.f__Streptococcaceae.g__Streptococcus.s__Streptococcus_mutans	-2.53279713419092	3.94060643347151	29.9606099877216	-0.642742983079291	0.525279584523338	0.997639177906686	230.270779252688	244.769040466486	0.779578458134445	0.141427924736204	0.743269612166421	2.1390962262093	37	PROMIS
k__Bacteria.p__Firmicutes.c__Clostridia.o__Clostridiales.f__Ruminococcaceae.g__Flavonifractor.s__Flavonifractor_sp_An10	-3.80661212574764	5.93596963722617	24.4553675991138	-0.641278907808975	0.5273063843113	0.997639177906686	229.439734865458	243.937996079256	0.808689717248483	0.141554400134408	0.777143382432771	2.00606398991775	37	PROMIS
k__Bacteria.p__Bacteroidetes.c__Bacteroidia.o__Bacteroidales.f__Tannerellaceae	-0.0927910259742921	0.146241757021128	14.5943212457001	-0.634504315760419	0.535572168061254	0.997639177906686	236.856767222145	251.355028435943	0.809327154703578	0.141812870109184	0.777819034269739	1.96840266659196	37	PROMIS
k__Bacteria.p__Bacteroidetes.c__Bacteroidia.o__Bacteroidales.f__Tannerellaceae.g__Parabacteroides	-0.0927910259742921	0.146241757021128	14.5943212457001	-0.634504315760419	0.535572168061254	0.997639177906686	236.856767222145	251.355028435943	0.809327154703578	0.141812870109184	0.777819034269739	1.96840266659196	37	PROMIS
k__Bacteria.p__Firmicutes.c__Clostridia.o__Clostridiales.f__Clostridiaceae.g__Clostridium.s__Clostridium_sp_CAG_58	-1.02614598223934	1.61873098031478	11.7136307207151	-0.633920024215382	0.538315274291208	0.997639177906686	232.038412099715	246.536673313513	0.800626255563584	0.139387724547605	0.768334998090038	2.00185693189526	37	PROMIS
k__Bacteria.p__Firmicutes.c__Clostridia.o__Clostridiales.f__Lachnospiraceae.g__Lachnoclostridium	-0.406705546476645	0.656489877113507	29.4411581909516	-0.619515335506575	0.540342101061962	0.997639177906686	234.005911385977	248.504172599775	0.837872641828793	0.150309663675969	0.809192418413737	1.86080346930884	37	PROMIS
k__Bacteria.p__Firmicutes.c__Clostridia.o__Clostridiales.f__Lachnospiraceae.g__Roseburia.s__Roseburia_faecis	0.366387264057133	0.591032923329745	20.6104597884829	0.61991007538631	0.542110654658497	0.997639177906686	234.07199049179	248.570251705588	0.803384532412303	0.147496346438155	0.769367008849501	2.0117141332682	37	PROMIS
k__Bacteria.p__Firmicutes.c__Clostridia.o__Clostridiales.f__Clostridiaceae.g__Clostridium.s__Clostridium_bolteae_CAG_59	-1.52515259941519	2.52382687941092	21.2759042021629	-0.6043015913085	0.552033421290362	0.997639177906686	231.202274666389	245.700535880187	0.811045647927765	0.141763043041587	0.779834286393483	2.00022915002087	37	PROMIS
k__Bacteria.p__Bacteroidetes.c__Bacteroidia.o__Bacteroidales.f__Odoribacteraceae.g__Butyricimonas	1.93910234508592	3.24385395240914	29.8784857313911	0.597777327072876	0.554492727610979	0.997639177906686	230.749429428127	245.247690641925	0.767547217009486	0.13365887236851	0.731684465187493	2.19066187124195	37	PROMIS
k__Bacteria.p__Firmicutes.c__Clostridia.o__Clostridiales.f__Eubacteriaceae.g__Eubacterium.s__Eubacterium_ramulus	3.19298023856056	5.31508629232097	17.4375534724395	0.600739115595105	0.555742433622319	0.997639177906686	229.701892188061	244.200153401859	0.80121463323769	0.146037175845112	0.767220116450579	2.01772535931537	37	PROMIS
k__Bacteria.p__Firmicutes.c__Firmicutes_unclassified.o__Firmicutes_unclassified.f__Firmicutes_unclassified.g__Firmicutes_unclassified.s__Firmicutes_bacterium_CAG_145	-36.9300837787184	61.3908151920024	14.5917415003476	-0.601557149277428	0.55670029773527	0.997639177906686	224.833991391718	239.332252605516	0.776950406613446	0.135226829221013	0.742071561741872	2.11843263998164	37	PROMIS
k__Bacteria.p__Firmicutes.c__Negativicutes.o__Veillonellales	-1.11752396972883	1.87969237156517	23.1772941089343	-0.594524926862528	0.557920758556132	0.997639177906686	231.814372140296	246.312633354094	0.815785853853031	0.14578320231722	0.784347314819044	1.97852564141559	37	PROMIS
k__Bacteria.p__Firmicutes.c__Negativicutes.o__Veillonellales.f__Veillonellaceae	-1.11752396972883	1.87969237156517	23.1772941089343	-0.594524926862528	0.557920758556132	0.997639177906686	231.814372140296	246.312633354094	0.815785853853031	0.14578320231722	0.784347314819044	1.97852564141559	37	PROMIS
k__Viruses.p__Viruses_unclassified.c__Viruses_unclassified.o__Caudovirales.f__Podoviridae	33.775263686905	56.606391949999	15.9604322518825	0.596668724562749	0.55909777468345	0.997639177906686	224.987458613606	239.485719827404	0.784038189753553	0.138198854640778	0.749406447868634	2.09083131166927	37	PROMIS
k__Bacteria.p__Firmicutes.c__Clostridia.o__Clostridiales.f__Eubacteriaceae.g__Eubacterium.s__Eubacterium_sp_CAG_38	-1.20345728549158	2.02891161093773	20.4226415608868	-0.593154122143035	0.559590162671947	0.997639177906686	231.648597662049	246.146858875847	0.782225553881502	0.130164182496905	0.749637297365347	2.09538208957209	37	PROMIS
k__Bacteria.p__Proteobacteria.c__Gammaproteobacteria.o__Enterobacterales.f__Enterobacteriaceae.g__Escherichia	0.156571673778182	0.264868728591192	13.0089145299173	0.591129328898017	0.564564161273287	0.997639177906686	235.718414238877	250.216675452675	0.786420401714719	0.135785118988112	0.752862855086219	2.07033371652133	37	PROMIS
k__Bacteria.p__Proteobacteria.c__Gammaproteobacteria.o__Enterobacterales.f__Enterobacteriaceae.g__Escherichia.s__Escherichia_coli	0.156571673778182	0.264868728591192	13.0089145299173	0.591129328898017	0.564564161273287	0.997639177906686	235.718414238877	250.216675452675	0.786420401714719	0.135785118988112	0.752862855086219	2.07033371652133	37	PROMIS
k__Bacteria.p__Firmicutes.c__Firmicutes_unclassified.o__Firmicutes_unclassified.f__Firmicutes_unclassified.g__Firmicutes_unclassified.s__Firmicutes_bacterium_CAG_83	-0.445932378160263	0.774337872609097	21.4215772363227	-0.575888631996926	0.570691733205508	0.997639177906686	233.668820188044	248.167081401842	0.763204615824654	0.141953223828186	0.724029749016935	2.20713283385135	37	PROMIS
k__Bacteria.p__Firmicutes.c__Bacilli.o__Lactobacillales.f__Streptococcaceae.g__Streptococcus.s__Streptococcus_sobrinus	2.12594891986796	3.65042675087992	12.1247501971928	0.582383667705565	0.570979768015077	0.997639177906686	230.550870736962	245.04913195076	0.764296945840235	0.138647003182236	0.726357190338269	2.18277761899418	37	PROMIS
k__Bacteria.p__Firmicutes.c__Clostridia.o__Clostridiales.f__Ruminococcaceae.g__Gemmiger	1.67796254782661	2.94404640985561	12.8541406649127	0.569951119727391	0.578536734779664	0.997639177906686	230.925441591748	245.423702805546	0.788755251118792	0.140960674447662	0.754091876125247	2.06652263154885	37	PROMIS
k__Bacteria.p__Firmicutes.c__Clostridia.o__Clostridiales.f__Ruminococcaceae.g__Gemmiger.s__Gemmiger_formicilis	1.67796254782661	2.94404640985561	12.8541406649127	0.569951119727391	0.578536734779664	0.997639177906686	230.925441591748	245.423702805546	0.788755251118792	0.140960674447662	0.754091876125247	2.06652263154885	37	PROMIS
k__Bacteria.p__Firmicutes.c__Clostridia.o__Clostridiales.f__Lachnospiraceae.g__Lachnoclostridium.s__Clostridium_bolteae	-2.53920679578534	4.47332318379547	13.0788648168385	-0.567633209463508	0.579897998996925	0.997639177906686	230.091351961928	244.589613175726	0.804610445429664	0.136801848616565	0.773644609575232	1.98496475412958	37	PROMIS
k__Bacteria.p__Bacteroidetes.c__Bacteroidia.o__Bacteroidales.f__Odoribacteraceae.g__Odoribacter	-0.631420511702053	1.12013586800128	11.798502955849	-0.563699931177752	0.583513914353988	0.997639177906686	232.868838523973	247.367099737772	0.784389695174305	0.132729238964406	0.751392166653655	2.07590427430908	37	PROMIS
k__Bacteria.p__Bacteroidetes.c__Bacteroidia.o__Bacteroidales.f__Prevotellaceae.g__Prevotella.s__Prevotella_copri	0.115297246981603	0.206506089824037	11.5757831809061	0.558323713745429	0.587260176292223	0.997639177906686	236.255160809686	250.753422023484	0.80587307280923	0.136639969567334	0.775149508492436	1.97713640221123	37	PROMIS
k__Bacteria.p__Firmicutes.c__Firmicutes_unclassified.o__Firmicutes_unclassified.f__Firmicutes_unclassified.g__Firmicutes_unclassified.s__Firmicutes_bacterium_CAG_110	12.3796512800785	22.5228895789105	23.861672445782	0.54964755906233	0.587669204536202	0.997639177906686	226.955838307411	241.454099521209	0.762080705918873	0.135810738498517	0.724690753889079	2.20866507529148	37	PROMIS
k__Bacteria.p__Proteobacteria.c__Gammaproteobacteria.o__Pasteurellales.f__Pasteurellaceae.g__Haemophilus.s__Haemophilus_parainfluenzae	-36.7120316600802	66.3905413373446	12.9564414426119	-0.552970813621454	0.589697427047909	0.997639177906686	224.707601949255	239.205863163053	0.79756131165353	0.141180116668417	0.764282718326037	2.02429612159995	37	PROMIS
k__Bacteria.p__Proteobacteria.c__Gammaproteobacteria.o__Pasteurellales	-35.3226540760258	65.6924916613601	13.2837056628671	-0.537696975449058	0.59967918041824	0.997639177906686	224.746287261761	239.244548475559	0.794843651760461	0.141009091401724	0.761165867780465	2.03853937779143	37	PROMIS
k__Bacteria.p__Proteobacteria.c__Gammaproteobacteria.o__Pasteurellales.f__Pasteurellaceae	-35.3226540760258	65.6924916613601	13.2837056628671	-0.537696975449058	0.59967918041824	0.997639177906686	224.746287261761	239.244548475559	0.794843651760461	0.141009091401724	0.761165867780465	2.03853937779143	37	PROMIS
k__Bacteria.p__Proteobacteria.c__Gammaproteobacteria.o__Pasteurellales.f__Pasteurellaceae.g__Haemophilus	-35.3226540760258	65.6924916613601	13.2837056628671	-0.537696975449058	0.59967918041824	0.997639177906686	224.746287261761	239.244548475559	0.794843651760461	0.141009091401724	0.761165867780465	2.03853937779143	37	PROMIS
k__Bacteria.p__Proteobacteria.c__Deltaproteobacteria	0.729609476455006	1.37592722440804	15.4914951426543	0.530267490541807	0.603444995521784	0.997639177906686	232.487969371558	246.986230585356	0.803283411398983	0.143781645841978	0.770249507446659	2.00523944620698	37	PROMIS
k__Bacteria.p__Proteobacteria.c__Deltaproteobacteria.o__Desulfovibrionales	0.729609476455006	1.37592722440804	15.4914951426543	0.530267490541807	0.603444995521784	0.997639177906686	232.487969371558	246.986230585356	0.803283411398983	0.143781645841978	0.770249507446659	2.00523944620698	37	PROMIS
k__Bacteria.p__Proteobacteria.c__Deltaproteobacteria.o__Desulfovibrionales.f__Desulfovibrionaceae	0.729609476455006	1.37592722440804	15.4914951426543	0.530267490541807	0.603444995521784	0.997639177906686	232.487969371558	246.986230585356	0.803283411398983	0.143781645841978	0.770249507446659	2.00523944620698	37	PROMIS
k__Bacteria.p__Firmicutes.c__Clostridia.o__Clostridiales.f__Lachnospiraceae.g__Robinsoniella	78.8634586381527	149.415305550997	19.6905239805092	0.527813789540026	0.603526349585451	0.997639177906686	223.113114485035	237.611375698833	0.794893465867159	0.133674528559583	0.763245407304237	2.07581556803088	37	PROMIS
k__Bacteria.p__Firmicutes.c__Clostridia.o__Clostridiales.f__Lachnospiraceae.g__Robinsoniella.s__Robinsoniella_sp_RHS	78.8634586381527	149.415305550997	19.6905239805092	0.527813789540026	0.603526349585451	0.997639177906686	223.113114485035	237.611375698833	0.794893465867159	0.133674528559583	0.763245407304237	2.07581556803088	37	PROMIS
k__Bacteria.p__Firmicutes.c__Clostridia.o__Clostridiales.f__Ruminococcaceae.g__Ruminococcus.s__Ruminococcus_bicirculans	0.423821072514869	0.806069534786204	16.781688361792	0.525787235746703	0.605914968460952	0.997639177906686	233.605297438178	248.103558651976	0.771670699971304	0.137372360738695	0.735309547669697	2.15425287071512	37	PROMIS
k__Bacteria.p__Firmicutes.c__Clostridia.o__Clostridiales.f__Lachnospiraceae.g__Dorea.s__Dorea_formicigenerans	1.64213675543017	3.11818443309152	13.4319724037713	0.526632337075094	0.607036730596755	0.997639177906686	230.854857899413	245.353119113211	0.792708811232094	0.140042739087485	0.758951754709361	2.04880683245558	37	PROMIS
k__Bacteria.p__Actinobacteria.c__Coriobacteriia.o__Eggerthellales.f__Eggerthellaceae.g__Gordonibacter	-3.78874099755494	7.26197437255993	10.7913101781883	-0.521723267417614	0.612403096661645	0.997639177906686	229.174609803841	243.672871017639	0.787114463526692	0.137333209138869	0.753223911331047	2.06740803942258	37	PROMIS
k__Bacteria.p__Actinobacteria.c__Coriobacteriia.o__Eggerthellales.f__Eggerthellaceae.g__Gordonibacter.s__Gordonibacter_pamelaeae	-3.78874099755494	7.26197437255993	10.7913101781883	-0.521723267417614	0.612403096661645	0.997639177906686	229.174609803841	243.672871017639	0.787114463526692	0.137333209138869	0.753223911331047	2.06740803942258	37	PROMIS
k__Bacteria	-0.0773371393031329	0.153048271093895	20.6697052815337	-0.505312074095151	0.618685496990168	0.997639177906686	236.934390713193	251.432651926991	0.815573916489496	0.139946035512978	0.785564521383836	1.97982140374475	37	PROMIS
k__Bacteria.p__Firmicutes.c__Erysipelotrichia.o__Erysipelotrichales.f__Erysipelotrichaceae.g__Erysipelatoclostridium.s__Erysipelatoclostridium_ramosum	-2.82457704105686	5.60711381536458	15.7776894421329	-0.503748833012265	0.621398568050682	0.997639177906686	229.703906433215	244.202167647013	0.796077119704639	0.137729025278141	0.763504876919764	2.03426214915836	37	PROMIS
k__Viruses.p__Viruses_unclassified.c__Viruses_unclassified.o__Caudovirales.f__Myoviridae.g__Felixo1virus.s__Escherichia_virus_wV8	0.145841961994481	0.294222882080035	20.6918874302211	0.495685315035452	0.625340088989605	0.997639177906686	235.631704384693	250.129965598491	0.813886212936299	0.139913201706262	0.783610459510693	1.98867934004897	37	PROMIS
k__Bacteria.p__Bacteroidetes.c__Bacteroidia.o__Bacteroidales.f__Bacteroidaceae.g__Bacteroides.s__Bacteroides_intestinalis	1.03255987965376	2.05859122797682	10.5833833830306	0.501585679381602	0.626228487282947	0.997639177906686	231.711413267188	246.209674480986	0.79979290249752	0.134710399135853	0.768624172412869	2.00409614266495	37	PROMIS
k__Viruses.p__Viruses_unclassified.c__Viruses_unclassified.o__Caudovirales.f__Myoviridae.g__Felixo1virus	0.0758919014317027	0.153793587767873	20.7468915758663	0.49346596651513	0.626866577762678	0.997639177906686	236.930981124839	251.429242338637	0.813723008841983	0.139809573675767	0.78344679799098	1.98939586229608	37	PROMIS
k__Bacteria.p__Bacteroidetes.c__Bacteroidia.o__Bacteroidales.f__Odoribacteraceae.g__Odoribacter.s__Odoribacter_laneus	-0.926270681871608	1.85279593443016	11.0050642449219	-0.499931300937623	0.626968585913701	0.997639177906686	231.946746089887	246.445007303685	0.778050899969148	0.135336571399214	0.743311567611905	2.11055730619497	37	PROMIS
k__Bacteria.p__Firmicutes.c__Clostridia.o__Clostridiales.f__Ruminococcaceae.g__Anaerotruncus.s__Anaerotruncus_colihominis	-1.97396977435079	4.03342135061693	29.8383369833999	-0.489403313653025	0.628134817697364	0.997639177906686	230.413224068917	244.911485282715	0.818301881891582	0.145030409113639	0.787480022628584	1.9578323489351	37	PROMIS
k__Viruses.p__Viruses_unclassified.c__Viruses_unclassified.o__Caudovirales.f__Myoviridae.g__Felixo1virus.s__Salmonella_virus_FelixO1	0.158184141276583	0.322185103901196	20.8159253327689	0.490972858028513	0.628581924799187	0.997639177906686	235.453981979593	249.952243193391	0.813536135257895	0.139695023526355	0.783258414351603	1.99021066408716	37	PROMIS
k__Viruses	0.075623020190911	0.154466099834207	20.6210335308201	0.489576808581816	0.629600960286936	0.997639177906686	236.926117391318	251.424378605116	0.813669971257144	0.139650997038861	0.783425065756399	1.9897412057724	37	PROMIS
k__Viruses.p__Viruses_unclassified	0.075623020190911	0.154466099834207	20.6210335308201	0.489576808581816	0.629600960286936	0.997639177906686	236.926117391318	251.424378605116	0.813669971257144	0.139650997038861	0.783425065756399	1.9897412057724	37	PROMIS
k__Viruses.p__Viruses_unclassified.c__Viruses_unclassified	0.075623020190911	0.154466099834207	20.6210335308201	0.489576808581816	0.629600960286936	0.997639177906686	236.926117391318	251.424378605116	0.813669971257144	0.139650997038861	0.783425065756399	1.9897412057724	37	PROMIS
k__Viruses.p__Viruses_unclassified.c__Viruses_unclassified.o__Viruses_unclassified	18.4809785629664	37.6676351641214	17.233644203421	0.490632833265032	0.629874793448097	0.997639177906686	225.910801628245	240.409062842043	0.790997822753278	0.140492273148797	0.756835022283745	2.06535018238166	37	PROMIS
k__Bacteria.p__Firmicutes.c__Bacilli.o__Lactobacillales.f__Lactobacillaceae.g__Lactobacillus.s__Lactobacillus_sakei	369.510283610269	775.890540711677	20.7143511102701	0.476240222327417	0.638888001556299	0.997639177906686	219.894336349473	234.392597563271	0.813156402000145	0.139471555690725	0.782873420122876	1.99246048039416	37	PROMIS
k__Bacteria.p__Firmicutes.c__Clostridia.o__Clostridiales.f__Christensenellaceae	923.288228412058	1938.70274946932	20.7143511169701	0.476240222316076	0.638888001562643	0.997639177906686	218.062810573265	232.561071787063	0.813156401991513	0.139471555690372	0.782873420112934	1.99246048042153	37	PROMIS
k__Bacteria.p__Firmicutes.c__Clostridia.o__Clostridiales.f__Christensenellaceae.g__Christensenella	923.288228412058	1938.70274946932	20.7143511169701	0.476240222316076	0.638888001562643	0.997639177906686	218.062810573265	232.561071787063	0.813156401991513	0.139471555690372	0.782873420112934	1.99246048042153	37	PROMIS
k__Bacteria.p__Firmicutes.c__Clostridia.o__Clostridiales.f__Christensenellaceae.g__Christensenella.s__Christensenella_minuta	923.288228412058	1938.70274946932	20.7143511169701	0.476240222316076	0.638888001562643	0.997639177906686	218.062810573265	232.561071787063	0.813156401991513	0.139471555690372	0.782873420112934	1.99246048042153	37	PROMIS
k__Bacteria.p__Firmicutes.c__Clostridia.o__Clostridiales.f__Ruminococcaceae.g__Ruminococcus.s__Ruminococcus_lactaris	-1.34116175102333	2.79999372237335	14.6995944613244	-0.478987413545529	0.638994817058927	0.997639177906686	231.132194631809	245.630455845607	0.782857652598554	0.13788756356759	0.748127577998963	2.09873844526604	37	PROMIS
k__Bacteria.p__Bacteroidetes.c__Bacteroidia.o__Bacteroidales.f__Bacteroidaceae	-0.0264931076992992	0.0553683506465118	15.4556618073411	-0.478488295026868	0.63900102692162	0.997639177906686	238.985999725437	253.484260939235	0.811924705668452	0.136475640842569	0.7822003602596	1.9576731541836	37	PROMIS
k__Bacteria.p__Bacteroidetes.c__Bacteroidia.o__Bacteroidales.f__Bacteroidaceae.g__Bacteroides	-0.0264931076992992	0.0553683506465118	15.4556618073411	-0.478488295026868	0.63900102692162	0.997639177906686	238.985999725437	253.484260939235	0.811924705668452	0.136475640842569	0.7822003602596	1.9576731541836	37	PROMIS
k__Bacteria.p__Proteobacteria.c__Deltaproteobacteria.o__Desulfovibrionales.f__Desulfovibrionaceae.g__Desulfovibrio	0.61746911084999	1.2926870228268	14.7566791732635	0.477663270340358	0.639888067942409	0.997639177906686	232.664823276528	247.163084490326	0.7985749470709	0.14243575916681	0.765119575492794	2.02753096398211	37	PROMIS
k__Bacteria.p__Proteobacteria.c__Deltaproteobacteria.o__Desulfovibrionales.f__Desulfovibrionaceae.g__Desulfovibrio.s__Desulfovibrio_piger	0.61746911084999	1.2926870228268	14.7566791732635	0.477663270340358	0.639888067942409	0.997639177906686	232.664823276528	247.163084490326	0.7985749470709	0.14243575916681	0.765119575492794	2.02753096398211	37	PROMIS
k__Bacteria.p__Firmicutes.c__Clostridia.o__Clostridiales.f__Lachnospiraceae.g__Marvinbryantia	-1.04954524024517	2.2294403918684	20.5534175098194	-0.470766226391725	0.642765433864321	0.997639177906686	231.591184457715	246.089445671513	0.807646697189749	0.139230698493673	0.776533268003823	2.02011903559038	37	PROMIS
k__Bacteria.p__Firmicutes.c__Clostridia.o__Clostridiales.f__Lachnospiraceae.g__Marvinbryantia.s__Marvinbryantia_formatexigens	-1.04954524024517	2.2294403918684	20.5534175098194	-0.470766226391725	0.642765433864321	0.997639177906686	231.591184457715	246.089445671513	0.807646697189749	0.139230698493673	0.776533268003823	2.02011903559038	37	PROMIS
k__Bacteria.p__Firmicutes.c__Clostridia.o__Clostridiales.f__Ruminococcaceae.g__Ruminococcus.s__Ruminococcus_obeum_CAG_39	-255.872141617064	544.195810050575	20.5517147903001	-0.470183961161488	0.643174768500717	0.997639177906686	220.596634938223	235.094896152021	0.807647269145769	0.139220002407791	0.776536709272655	2.0201246890547	37	PROMIS
k__Bacteria.p__Firmicutes.c__Clostridia.o__Clostridiales.f__Lachnospiraceae.g__Anaerostipes.s__Anaerostipes_sp_992a	-22.1018356767584	47.0067835198708	20.5517147902084	-0.470183961159892	0.643174768501859	0.997639177906686	225.494669349277	239.992930563075	0.807647269139525	0.139220002407684	0.776536709265429	2.02012468907433	37	PROMIS
k__Bacteria.p__Firmicutes.c__Clostridia.o__Clostridiales.f__Clostridiaceae.g__Lactonifactor	-20.4363883282806	43.464664932213	20.5517147920102	-0.470183961159091	0.643174768501991	0.997639177906686	225.651356577101	240.149617790899	0.807647269136604	0.139220002407636	0.776536709262048	2.02012468908352	37	PROMIS
k__Bacteria.p__Firmicutes.c__Clostridia.o__Clostridiales.f__Clostridiaceae.g__Lactonifactor.s__Lactonifactor_longoviformis	-20.4363883282806	43.464664932213	20.5517147920102	-0.470183961159091	0.643174768501991	0.997639177906686	225.651356577101	240.149617790899	0.807647269136604	0.139220002407636	0.776536709262048	2.02012468908352	37	PROMIS
k__Bacteria.p__Firmicutes.c__Clostridia.o__Clostridiales.f__Lachnospiraceae.g__Roseburia	0.197057702987141	0.421753051740879	26.2318579574312	0.467234800492235	0.644189892662743	0.997639177906686	234.91622214097	249.414483354768	0.802219684286131	0.145380463746076	0.768575012243688	2.0281034136603	37	PROMIS
k__Bacteria.p__Proteobacteria	0.077179667756493	0.169297087548081	28.1113330621302	0.455883021227838	0.651976378116391	0.997639177906686	236.762426893863	251.260688107661	0.807524016377229	0.135442170932048	0.777370608244596	1.99412376613768	37	PROMIS
k__Bacteria.p__Firmicutes.c__Bacilli.o__Lactobacillales.f__Streptococcaceae.g__Streptococcus.s__Streptococcus_thermophilus	-0.708434538595546	1.54087254636855	10.6835262904438	-0.45976193181269	0.654901760671994	0.997639177906686	232.336469215319	246.834730429117	0.804986742991387	0.138337385757161	0.773677941011779	1.98577930794121	37	PROMIS
k__Bacteria.p__Bacteroidetes.c__Bacteroidia.o__Bacteroidales.f__Bacteroidaceae.g__Bacteroides.s__Bacteroides_uniformis	0.0734898245485505	0.162238992424792	21.6635999715648	0.452972639007344	0.655072584215653	0.997639177906686	236.951686197953	251.449947411751	0.757319229266356	0.140708936159493	0.717580246151975	2.24147153605413	37	PROMIS
k__Bacteria.p__Firmicutes.c__Bacilli.o__Lactobacillales.f__Streptococcaceae.g__Streptococcus.s__Streptococcus_parasanguinis	-1.40716907104764	3.12638444914733	14.689860522642	-0.450094700103636	0.659213106813089	0.997639177906686	230.925186358095	245.423447571893	0.794967159254133	0.14146114654365	0.761183969810527	2.04417477913371	37	PROMIS
k__Bacteria.p__Firmicutes.c__Clostridia.o__Clostridiales.f__Lachnospiraceae.g__Tyzzerella	2238.95432614472	5024.30717992251	18.0536292131219	0.445624490296243	0.66116626394418	0.997639177906686	216.172175687536	230.670436901334	0.786951766049146	0.139061424801015	0.752539565436927	2.08523050689861	37	PROMIS
k__Bacteria.p__Firmicutes.c__Clostridia.o__Clostridiales.f__Lachnospiraceae.g__Tyzzerella.s__Tyzzerella_nexilis	2238.95432614472	5024.30717992251	18.0536292131219	0.445624490296243	0.66116626394418	0.997639177906686	216.172175687536	230.670436901334	0.786951766049146	0.139061424801015	0.752539565436927	2.08523050689861	37	PROMIS
k__Viruses.p__Viruses_unclassified.c__Viruses_unclassified.o__Caudovirales.f__Siphoviridae.g__Sfi21dt1virus.s__Streptococcus_virus_Sfi21	4.44744628936314	10.0373552935912	12.0014791590083	0.443089455267447	0.665582370825165	0.997639177906686	228.702102870998	243.200364084796	0.758074646575852	0.137413809801458	0.719534863677259	2.21836761864148	37	PROMIS
k__Bacteria.p__Firmicutes.c__Negativicutes.o__Veillonellales.f__Veillonellaceae.g__Anaeroglobus	-2.41509467605424	5.53426486531258	20.4838976987408	-0.436389427472375	0.667119212432766	0.997639177906686	229.804282360377	244.302543574175	0.807229976590033	0.138561372047029	0.776223149096477	2.02257523561315	37	PROMIS
k__Bacteria.p__Firmicutes.c__Negativicutes.o__Veillonellales.f__Veillonellaceae.g__Anaeroglobus.s__Anaeroglobus_geminatus	-2.41509467605424	5.53426486531258	20.4838976987408	-0.436389427472375	0.667119212432766	0.997639177906686	229.804282360377	244.302543574175	0.807229976590033	0.138561372047029	0.776223149096477	2.02257523561315	37	PROMIS
k__Bacteria.p__Firmicutes.c__Clostridia.o__Clostridiales.f__Clostridiaceae.g__Clostridium.s__Clostridium_perfringens	7.93657570874917	18.2970302992241	12.3337703030928	0.433763052197914	0.671950814404519	0.997639177906686	227.431192170829	241.929453384627	0.777510082975428	0.134932446425886	0.742806309050279	2.11718581569167	37	PROMIS
k__Bacteria.p__Bacteroidetes.c__Bacteroidia.o__Bacteroidales.f__Rikenellaceae.g__Alistipes.s__Alistipes_onderdonkii	14.5284831762367	33.4940541907268	12.3337703025238	0.433763052197456	0.671950814405183	0.997639177906686	226.221933834236	240.720195048034	0.777510082983061	0.134932446425635	0.742806309059177	2.11718581566724	37	PROMIS
k__Viruses.p__Viruses_unclassified.c__Viruses_unclassified.o__Viruses_unclassified.f__Viruses_unclassified.g__Viruses_unclassified.s__Phage_Gifsy_2	24.8471880025982	57.2828595629691	12.3337703028886	0.433763052196872	0.671950814405378	0.997639177906686	225.148666818792	239.64692803259	0.77751008299223	0.134932446425332	0.742806309069866	2.11718581563788	37	PROMIS
k__Bacteria.p__Actinobacteria.c__Actinobacteria.o__Corynebacteriales	53.376876567009	123.055378499139	12.333770301467	0.433763052196718	0.671950814406338	0.997639177906686	223.619400735176	238.117661948974	0.777510082994733	0.134932446425249	0.742806309072785	2.11718581562986	37	PROMIS
k__Bacteria.p__Actinobacteria.c__Actinobacteria.o__Corynebacteriales.f__Corynebacteriaceae	53.376876567009	123.055378499139	12.333770301467	0.433763052196718	0.671950814406338	0.997639177906686	223.619400735176	238.117661948974	0.777510082994733	0.134932446425249	0.742806309072785	2.11718581562986	37	PROMIS
k__Bacteria.p__Actinobacteria.c__Actinobacteria.o__Corynebacteriales.f__Corynebacteriaceae.g__Corynebacterium	53.376876567009	123.055378499139	12.333770301467	0.433763052196718	0.671950814406338	0.997639177906686	223.619400735176	238.117661948974	0.777510082994733	0.134932446425249	0.742806309072785	2.11718581562986	37	PROMIS
k__Bacteria.p__Actinobacteria.c__Actinobacteria.o__Corynebacteriales.f__Corynebacteriaceae.g__Corynebacterium.s__Corynebacterium_argentoratense	53.376876567009	123.055378499139	12.333770301467	0.433763052196718	0.671950814406338	0.997639177906686	223.619400735176	238.117661948974	0.777510082994733	0.134932446425249	0.742806309072785	2.11718581562986	37	PROMIS
k__Bacteria.p__Firmicutes.c__Clostridia.o__Clostridiales.f__Lachnospiraceae.g__Blautia.s__Blautia_producta	-9.44020930268065	22.1267091406146	29.2870886852259	-0.426643168791545	0.672759147117885	0.997639177906686	227.042044753613	241.540305967411	0.807565982995238	0.138184320062621	0.776710935430248	2.00790942595031	37	PROMIS
k__Bacteria.p__Bacteroidetes.c__Bacteroidia.o__Bacteroidales.f__Odoribacteraceae.g__Odoribacter.s__Odoribacter_splanchnicus	-0.765371990493624	1.80441293170364	17.4448517753382	-0.424166761967838	0.676628799540538	0.997639177906686	232.048624547668	246.546885761466	0.791130834660905	0.132417972370653	0.759251392159625	2.05723298562151	37	PROMIS
k__Bacteria.p__Bacteroidetes.c__Bacteroidia.o__Bacteroidales.f__Bacteroidaceae.g__Bacteroides.s__Bacteroides_faecis_CAG_32	0.331118827449822	0.779483016951427	11.3474998719412	0.424792869439072	0.678930676675687	0.997639177906686	233.751079477469	248.249340691267	0.778648035395336	0.139720327316852	0.742697669567986	2.11649774713185	37	PROMIS
k__Bacteria.p__Bacteroidetes.c__Bacteroidia.o__Bacteroidales.f__Porphyromonadaceae	-23.4320340684099	55.333213164295	11.875075979982	-0.423471414877637	0.679520012342858	0.997639177906686	225.202619240142	239.70088045394	0.792166492132738	0.134451049894792	0.759882433174923	2.04502864917735	37	PROMIS
k__Bacteria.p__Proteobacteria.c__Gammaproteobacteria.o__Enterobacterales	0.0683911726309244	0.164608207765357	27.3784678511116	0.415478508388921	0.681029987644655	0.997639177906686	236.846876541755	251.345137755553	0.802311954819155	0.135349190007696	0.771366610779437	2.01953302531346	37	PROMIS
k__Bacteria.p__Proteobacteria.c__Gammaproteobacteria.o__Enterobacterales.f__Enterobacteriaceae	0.0683911726309244	0.164608207765357	27.3784678511116	0.415478508388921	0.681029987644655	0.997639177906686	236.846876541755	251.345137755553	0.802311954819155	0.135349190007696	0.771366610779437	2.01953302531346	37	PROMIS
k__Bacteria.p__Proteobacteria.c__Gammaproteobacteria	0.0682305840411111	0.164712983742736	27.3941712553557	0.414239257226256	0.681924581382681	0.997639177906686	236.846618283846	251.344879497644	0.802268198761997	0.13533262927271	0.771320385234744	2.0197894167708	37	PROMIS
k__Bacteria.p__Proteobacteria.c__Gammaproteobacteria.o__Enterobacterales.f__Enterobacteriaceae.g__Klebsiella.s__Klebsiella_michiganensis	0.757863339158316	1.82109635492045	12.4189468016266	0.416157737678532	0.684396356450795	0.997639177906686	232.072575287874	246.570836501672	0.773509662633116	0.134573678483612	0.738290445141499	2.13720686874883	37	PROMIS
k__Bacteria.p__Firmicutes.c__Bacilli.o__Lactobacillales.f__Lactobacillaceae.g__Lactobacillus.s__Lactobacillus_fermentum	1.27666773422605	3.10310678040965	11.8447993372291	0.411415985516785	0.688113988643094	0.997639177906686	231.045082536175	245.543343749973	0.764796942900097	0.136464096882043	0.727627935039344	2.18326015167333	37	PROMIS
k__Bacteria.p__Firmicutes.c__Clostridia.o__Clostridiales.f__Lachnospiraceae.g__Lachnoclostridium.s__Clostridium_symbiosum	-0.587270080331225	1.49057009869206	20.2693601378452	-0.393990246313501	0.697702496248904	0.997639177906686	232.465289092881	246.963550306679	0.80778266463258	0.13808528976536	0.776987986067563	2.02071630169679	37	PROMIS
k__Bacteria.p__Proteobacteria.c__Gammaproteobacteria.o__Enterobacterales.f__Enterobacteriaceae.g__Klebsiella.s__Klebsiella_oxytoca	7.06303261639564	18.2708538966844	27.2736205045197	0.38657375601243	0.702071448748411	0.997639177906686	227.457478275161	241.955739488959	0.806629846670408	0.136456294555116	0.776073692494845	2.0003738732098	37	PROMIS
k__Bacteria.p__Bacteroidetes.c__Bacteroidia.o__Bacteroidales.f__Bacteroidaceae.g__Bacteroides.s__Bacteroides_cellulosilyticus	0.23837325708842	0.616043223275023	11.8437220416539	0.386942422353378	0.705661496714703	0.997639177906686	234.305994986319	248.804256200117	0.762833381390758	0.135262540919825	0.725735694552289	2.19229631814422	37	PROMIS
k__Bacteria.p__Firmicutes.c__Clostridia.o__Clostridiales.f__Lachnospiraceae.g__Roseburia.s__Roseburia_hominis	1.13873536961507	2.99753853862638	24.3848323625192	0.379890151516415	0.707315599574841	0.997639177906686	231.083460973707	245.581722187505	0.810497549294698	0.14136861631152	0.779297083352295	1.98353925479996	37	PROMIS
k__Bacteria.p__Firmicutes.c__Erysipelotrichia.o__Erysipelotrichales.f__Erysipelotrichaceae.g__Dielma	-6.8722938320137	18.3449969232068	12.3365847155871	-0.374614062939422	0.714307877910088	0.997639177906686	227.451212748922	241.94947396272	0.791744479966275	0.135877267892046	0.758997753101919	2.05140557625976	37	PROMIS
k__Bacteria.p__Firmicutes.c__Erysipelotrichia.o__Erysipelotrichales.f__Erysipelotrichaceae.g__Dielma.s__Dielma_fastidiosa	-6.8722938320137	18.3449969232068	12.3365847155871	-0.374614062939422	0.714307877910088	0.997639177906686	227.451212748922	241.94947396272	0.791744479966275	0.135877267892046	0.758997753101919	2.05140557625976	37	PROMIS
k__Bacteria.p__Firmicutes.c__Bacilli.o__Lactobacillales.f__Lactobacillaceae.g__Lactobacillus.s__Lactobacillus_oris	-8.77081660840853	23.4295546562513	12.1268973403616	-0.374348413236628	0.714608916868904	0.997639177906686	226.979940317623	241.478201531421	0.780228598015107	0.13610197698485	0.745604925431067	2.10660229977836	37	PROMIS
k__Viruses.p__Viruses_unclassified.c__Viruses_unclassified.o__Caudovirales.f__Siphoviridae.g__Siphoviridae_unclassified.s__Streptococcus_phage_PH15	24.8301423137081	68.9765066649329	18.3625717248425	0.359979701992238	0.72296939722154	0.997639177906686	224.816620279101	239.314881492899	0.788083223126444	0.134634489723774	0.755112984794239	2.07745184953002	37	PROMIS
k__Bacteria.p__Bacteroidetes.c__Bacteroidia.o__Bacteroidales.f__Odoribacteraceae	-0.375742372322665	1.03743691263219	12.6527767514393	-0.362183346040125	0.723192286370593	0.997639177906686	233.206682399957	247.704943613755	0.790335408611625	0.134553163535989	0.757738335210734	2.0578315266561	37	PROMIS
k__Bacteria.p__Firmicutes.c__Clostridia.o__Clostridiales.f__Eubacteriaceae.g__Eubacterium.s__Eubacterium_ventriosum	4.2912164497065	12.0322159625073	15.1415687025599	0.356643901927796	0.726279631154138	0.997639177906686	228.340443574085	242.838704787883	0.775028215564689	0.136543029182131	0.739452234403508	2.13895801026682	37	PROMIS
k__Bacteria.p__Firmicutes.c__Erysipelotrichia.o__Erysipelotrichales.f__Erysipelotrichaceae.g__Turicibacter	7.78216869859424	22.0514365626945	17.1103363533152	0.352909828639451	0.728466195750493	0.997639177906686	227.09958719019	241.597848403988	0.792476559228169	0.139913650941096	0.75871789966333	2.06159209635887	37	PROMIS
k__Bacteria.p__Firmicutes.c__Erysipelotrichia.o__Erysipelotrichales.f__Erysipelotrichaceae.g__Turicibacter.s__Turicibacter_sanguinis	7.78216869859424	22.0514365626945	17.1103363533152	0.352909828639451	0.728466195750493	0.997639177906686	227.09958719019	241.597848403988	0.792476559228169	0.139913650941096	0.75871789966333	2.06159209635887	37	PROMIS
k__Bacteria.p__Bacteroidetes.c__Bacteroidia.o__Bacteroidales.f__Bacteroidaceae.g__Bacteroides.s__Bacteroides_galacturonicus	-1.83972285739	5.25343429502181	23.9124658799838	-0.350194321290615	0.729258761781251	0.997639177906686	229.973218975964	244.471480189762	0.803846252742916	0.1379203657165	0.77246446910892	2.03663077584661	37	PROMIS
k__Bacteria.p__Firmicutes.c__Clostridia.o__Clostridiales.f__Lachnospiraceae.g__Fusicatenibacter	-0.18571353205156	0.543094834384144	14.3984808523579	-0.341954149245692	0.737325295861858	0.997639177906686	234.513635052567	249.011896266365	0.795062173452977	0.138197157539126	0.762198711294774	2.04300044979837	37	PROMIS
k__Bacteria.p__Firmicutes.c__Clostridia.o__Clostridiales.f__Lachnospiraceae.g__Fusicatenibacter.s__Fusicatenibacter_saccharivorans	-0.18571353205156	0.543094834384144	14.3984808523579	-0.341954149245692	0.737325295861858	0.997639177906686	234.513635052567	249.011896266365	0.795062173452977	0.138197157539126	0.762198711294774	2.04300044979837	37	PROMIS
k__Bacteria.p__Bacteroidetes.c__Bacteroidia.o__Bacteroidales.f__Rikenellaceae.g__Alistipes.s__Alistipes_putredinis	-0.081534418260499	0.247739666842553	20.5642451951666	-0.329113295822412	0.745398386145817	0.997639177906686	236.095368923337	250.593630137135	0.790696097934412	0.140013627849981	0.756619513001915	2.07556734566444	37	PROMIS
k__Bacteria.p__Firmicutes.c__Erysipelotrichia.o__Erysipelotrichales.f__Erysipelotrichaceae.g__Faecalitalea	1.02377531251868	3.12006600817148	16.3002318185616	0.328126170996832	0.746993480454648	0.997639177906686	231.030002011716	245.528263225514	0.790174638477805	0.139564636963883	0.75614047197943	2.07168702964039	37	PROMIS
k__Bacteria.p__Firmicutes.c__Erysipelotrichia.o__Erysipelotrichales.f__Erysipelotrichaceae.g__Faecalitalea.s__Faecalitalea_cylindroides	1.02377531251868	3.12006600817148	16.3002318185616	0.328126170996832	0.746993480454648	0.997639177906686	231.030002011716	245.528263225514	0.790174638477805	0.139564636963883	0.75614047197943	2.07168702964039	37	PROMIS
k__Viruses.p__Viruses_unclassified.c__Viruses_unclassified.o__Caudovirales.f__Siphoviridae.g__Siphoviridae_unclassified.s__Lactococcus_phage_bIL309	-7.46668815532877	22.6650025319503	12.0372599053545	-0.32943689923719	0.747487165551515	0.997639177906686	227.101592957955	241.599854171753	0.772628986246233	0.13736258922101	0.736423425517283	2.14725706155224	37	PROMIS
k__Viruses.p__Viruses_unclassified.c__Viruses_unclassified.o__Viruses_unclassified.f__Viruses_unclassified	12.1962692238003	37.6172903094176	17.0258990805322	0.324219770309902	0.749720810470309	0.997639177906686	226.057124243028	240.555385456826	0.786778403880333	0.137552377908939	0.752771541531186	2.08675514519527	37	PROMIS
k__Viruses.p__Viruses_unclassified.c__Viruses_unclassified.o__Viruses_unclassified.f__Viruses_unclassified.g__Viruses_unclassified	12.1962692238003	37.6172903094176	17.0258990805322	0.324219770309902	0.749720810470309	0.997639177906686	226.057124243028	240.555385456826	0.786778403880333	0.137552377908939	0.752771541531186	2.08675514519527	37	PROMIS
k__Bacteria.p__Firmicutes.c__Clostridia.o__Clostridiales.f__Clostridiaceae	0.193804609896688	0.615862088213014	12.6126819241623	0.314688326503473	0.758143463555583	0.997639177906686	234.321432509567	248.819693723365	0.772230716527987	0.134660718582098	0.736786150400105	2.14743311854067	37	PROMIS
k__Viruses.p__Viruses_unclassified.c__Viruses_unclassified.o__Caudovirales.f__Siphoviridae.g__Siphoviridae_unclassified.s__Lactococcus_phage_bIL310	-4.34798334320378	14.2814636002581	22.4654863247898	-0.304449422335482	0.763587865757685	0.997639177906686	228.007045481929	242.505306695727	0.786338808751162	0.136091979718908	0.75268062544515	2.0949503516929	37	PROMIS
k__Bacteria.p__Firmicutes.c__Clostridia.o__Clostridiales.f__Ruminococcaceae.g__Pseudoflavonifractor.s__Pseudoflavonifractor_sp_An184	-13.5833863853636	44.7340828374653	24.8688792976955	-0.303647365135814	0.7639225052842	0.997639177906686	225.724267307017	240.222528520815	0.805975675176588	0.136816560843121	0.775222373342883	2.02445402379854	37	PROMIS
k__Bacteria.p__Lentisphaerae	-666.322564550301	2194.1544067574	16.3834638550528	-0.303680799536354	0.765193809173106	0.997639177906686	217.942722361442	232.44098357524	0.783234176085473	0.13405477113629	0.74967721203457	2.09873576065104	37	PROMIS
k__Bacteria.p__Lentisphaerae.c__Lentisphaeria	-666.322564550301	2194.1544067574	16.3834638550528	-0.303680799536354	0.765193809173106	0.997639177906686	217.942722361442	232.44098357524	0.783234176085473	0.13405477113629	0.74967721203457	2.09873576065104	37	PROMIS
k__Bacteria.p__Lentisphaerae.c__Lentisphaeria.o__Victivallales	-666.322564550301	2194.1544067574	16.3834638550528	-0.303680799536354	0.765193809173106	0.997639177906686	217.942722361442	232.44098357524	0.783234176085473	0.13405477113629	0.74967721203457	2.09873576065104	37	PROMIS
k__Bacteria.p__Lentisphaerae.c__Lentisphaeria.o__Victivallales.f__Victivallaceae	-666.322564550301	2194.1544067574	16.3834638550528	-0.303680799536354	0.765193809173106	0.997639177906686	217.942722361442	232.44098357524	0.783234176085473	0.13405477113629	0.74967721203457	2.09873576065104	37	PROMIS
k__Bacteria.p__Lentisphaerae.c__Lentisphaeria.o__Victivallales.f__Victivallaceae.g__Victivallis	-666.322564550301	2194.1544067574	16.3834638550528	-0.303680799536354	0.765193809173106	0.997639177906686	217.942722361442	232.44098357524	0.783234176085473	0.13405477113629	0.74967721203457	2.09873576065104	37	PROMIS
k__Bacteria.p__Lentisphaerae.c__Lentisphaeria.o__Victivallales.f__Victivallaceae.g__Victivallis.s__Victivallis_vadensis	-666.322564550301	2194.1544067574	16.3834638550528	-0.303680799536354	0.765193809173106	0.997639177906686	217.942722361442	232.44098357524	0.783234176085473	0.13405477113629	0.74967721203457	2.09873576065104	37	PROMIS
k__Viruses.p__Viruses_unclassified.c__Viruses_unclassified.o__Caudovirales.f__Myoviridae.g__Sp18virus	-5.96929509116094	19.6564784481516	16.3834638553557	-0.303680799534174	0.765193809174667	0.997639177906686	227.373012439835	241.871273653633	0.78323417607768	0.134054771136437	0.749677212025528	2.09873576067574	37	PROMIS
k__Viruses.p__Viruses_unclassified.c__Viruses_unclassified.o__Caudovirales.f__Myoviridae.g__Sp18virus.s__Shigella_virus_SP18	-5.96929509116094	19.6564784481516	16.3834638553557	-0.303680799534174	0.765193809174667	0.997639177906686	227.373012439835	241.871273653633	0.78323417607768	0.134054771136437	0.749677212025528	2.09873576067574	37	PROMIS
k__Viruses.p__Viruses_unclassified.c__Viruses_unclassified.o__Caudovirales.f__Myoviridae.g__T4virus	-3.4285772737793	11.290069306488	16.3834638527944	-0.303680799533181	0.765193809176002	0.997639177906686	228.48197935805	242.980240571848	0.783234176074186	0.134054771136506	0.749677212021472	2.09873576068684	37	PROMIS
k__Viruses.p__Viruses_unclassified.c__Viruses_unclassified.o__Caudovirales.f__Myoviridae.g__T4virus.s__Escherichia_virus_RB14	-3.4285772737793	11.290069306488	16.3834638527944	-0.303680799533181	0.765193809176002	0.997639177906686	228.48197935805	242.980240571848	0.783234176074186	0.134054771136506	0.749677212021472	2.09873576068684	37	PROMIS
k__Bacteria.p__Bacteroidetes.c__Bacteroidia.o__Bacteroidales.f__Bacteroidaceae.g__Bacteroides.s__Bacteroides_clarus	0.272411933175279	0.893610276703565	11.8032464958215	0.30484422603126	0.76579311468806	0.997639177906686	233.598342926567	248.096604140365	0.76833696321061	0.135858589306955	0.731915362552067	2.1675853856178	37	PROMIS
k__Bacteria.p__Actinobacteria.c__Actinobacteria.o__Bifidobacteriales.f__Bifidobacteriaceae.g__Bifidobacterium.s__Bifidobacterium_dentium	-0.496426441777898	1.63804270052498	12.9602145830155	-0.303060745375439	0.766653366120943	0.997639177906686	232.364455176741	246.862716390539	0.775371105570782	0.137159254700659	0.739663552453948	2.1357677308015	37	PROMIS
k__Viruses.p__Viruses_unclassified.c__Viruses_unclassified.o__Caudovirales.f__Siphoviridae.g__Siphoviridae_unclassified.s__Lactococcus_phage_bIL285	-8.60823462904068	28.65530023272	15.0689491856708	-0.300406366680165	0.767971902791559	0.997639177906686	226.694080413461	241.192341627259	0.762245436127381	0.138259447523939	0.724099599131695	2.21075317637002	37	PROMIS
k__Bacteria.p__Proteobacteria.c__Betaproteobacteria	-0.390669528817888	1.31485143767938	25.3076596715691	-0.297120661409013	0.768799505767188	0.997639177906686	232.785964324501	247.284225538299	0.78487983025914	0.139607662784929	0.749974330969562	2.11043313988156	37	PROMIS
k__Bacteria.p__Proteobacteria.c__Betaproteobacteria.o__Burkholderiales	-0.390669528817888	1.31485143767938	25.3076596715691	-0.297120661409013	0.768799505767188	0.997639177906686	232.785964324501	247.284225538299	0.78487983025914	0.139607662784929	0.749974330969562	2.11043313988156	37	PROMIS
k__Bacteria.p__Firmicutes.c__Clostridia.o__Clostridiales.f__Lachnospiraceae.g__Lachnoclostridium.s__Clostridium_citroniae	11.2727501052889	39.2399470421762	22.9220125945095	0.287277403641056	0.776480981428351	0.997639177906686	225.989581430538	240.487842644336	0.79885882653187	0.132163792213347	0.768226801712821	2.05743296282874	37	PROMIS
k__Bacteria.p__Firmicutes.c__Clostridia.o__Clostridiales.f__Lachnospiraceae.g__Lachnospira	-0.210023989352828	0.75277941261236	29.1805668867079	-0.278998051532765	0.782214145758674	0.997639177906686	233.901968653417	248.400229867215	0.799888963222621	0.135222042443813	0.768598360967848	2.04639728095141	37	PROMIS
k__Bacteria.p__Firmicutes.c__Clostridia.o__Clostridiales.f__Lachnospiraceae.g__Lachnospira.s__Lachnospira_pectinoschiza	-0.210023989352828	0.75277941261236	29.1805668867079	-0.278998051532765	0.782214145758674	0.997639177906686	233.901968653417	248.400229867215	0.799888963222621	0.135222042443813	0.768598360967848	2.04639728095141	37	PROMIS
k__Viruses.p__Viruses_unclassified.c__Viruses_unclassified.o__Caudovirales.f__Siphoviridae.g__Siphoviridae_unclassified	-1.14944149196574	4.10783425025893	17.6291939294347	-0.279816911281971	0.78287465739171	0.997639177906686	230.547212561549	245.045473775347	0.773245357767517	0.138148227353899	0.736898328193618	2.156992993056	37	PROMIS
k__Bacteria.p__Synergistetes.c__Synergistia.o__Synergistales.f__Synergistaceae.g__Cloacibacillus	-7.87352910514379	28.3175486996418	10.3344966481887	-0.278044162249234	0.786462097524602	0.997639177906686	226.660984586066	241.159245799864	0.782231925271083	0.135648483969173	0.74805611988867	2.09538544453429	37	PROMIS
k__Bacteria.p__Synergistetes.c__Synergistia.o__Synergistales.f__Synergistaceae.g__Cloacibacillus.s__Cloacibacillus_evryensis	-7.87352910514379	28.3175486996418	10.3344966481887	-0.278044162249234	0.786462097524602	0.997639177906686	226.660984586066	241.159245799864	0.782231925271083	0.135648483969173	0.74805611988867	2.09538544453429	37	PROMIS
k__Bacteria.p__Proteobacteria.c__Betaproteobacteria.o__Burkholderiales.f__Sutterellaceae.g__Parasutterella	-0.368039276098463	1.34885492948285	25.7646782994972	-0.272853120119871	0.787141195085297	0.997639177906686	232.748583054872	247.24684426867	0.785067667901962	0.139102755788837	0.750339156568006	2.11001951186113	37	PROMIS
k__Bacteria.p__Proteobacteria.c__Betaproteobacteria.o__Burkholderiales.f__Sutterellaceae.g__Parasutterella.s__Parasutterella_excrementihominis	-0.368039276098463	1.34885492948285	25.7646782994972	-0.272853120119871	0.787141195085297	0.997639177906686	232.748583054872	247.24684426867	0.785067667901962	0.139102755788837	0.750339156568006	2.11001951186113	37	PROMIS
k__Bacteria.p__Proteobacteria.c__Betaproteobacteria.o__Burkholderiales.f__Sutterellaceae	-0.359298275515554	1.32635523928967	25.6149811059619	-0.270891436074076	0.788645524738047	0.997639177906686	232.783052364594	247.281313578392	0.785210753371117	0.139063638383353	0.750516697627271	2.10908029586851	37	PROMIS
k__Bacteria.p__Firmicutes.c__Bacilli.o__Lactobacillales.f__Streptococcaceae.g__Streptococcus.s__Streptococcus_oralis	-58.6843621243197	215.603669889322	12.2255216731859	-0.27218628585703	0.790021227754759	0.997639177906686	222.629747199752	237.12800841355	0.772768938635362	0.135516124806897	0.73714829404553	2.14587567123739	37	PROMIS
k__Bacteria.p__Bacteroidetes.c__Bacteroidia.o__Bacteroidales.f__Prevotellaceae.g__Prevotella.s__Prevotella_corporis	-38.2544872492883	140.545241398503	12.2255216726873	-0.272186285843868	0.790021227764829	0.997639177906686	223.485572041452	237.98383325525	0.772768938644756	0.135516124806625	0.737148294056479	2.14587567120617	37	PROMIS
k__Bacteria.p__Firmicutes.c__Bacilli.o__Lactobacillales.f__Streptococcaceae.g__Streptococcus.s__Streptococcus_agalactiae	-225.410132644748	828.146546581532	12.2255216725764	-0.272186285839395	0.790021227768229	0.997639177906686	219.938250666301	234.436511880099	0.772768938647953	0.135516124806533	0.737148294060206	2.14587567119555	37	PROMIS
k__Bacteria.p__Firmicutes.c__Bacilli.o__Lactobacillales.f__Streptococcaceae.g__Streptococcus.s__Streptococcus_sanguinis	-6.10254236295261	22.4204623099631	12.2255216713997	-0.272186285839467	0.790021227768607	0.997639177906686	227.156682845285	241.654944059083	0.772768938647904	0.135516124806535	0.737148294060148	2.14587567119571	37	PROMIS
k__Bacteria.p__Firmicutes.c__Bacilli.o__Lactobacillales.f__Streptococcaceae.g__Streptococcus.s__Streptococcus_cristatus	-107.882504052977	396.355399471769	12.2255216730277	-0.272186285835274	0.790021227771159	0.997639177906686	221.412008356634	235.910269570432	0.772768938650907	0.135516124806445	0.73714829406365	2.14587567118572	37	PROMIS
k__Bacteria.p__Firmicutes.c__Negativicutes.o__Acidaminococcales.f__Acidaminococcaceae.g__Phascolarctobacterium.s__Phascolarctobacterium_sp_CAG_266	0.504972470849611	1.91363253955877	18.8555662664907	0.263881628479229	0.794733603796302	0.997639177906686	232.043496689938	246.541757903736	0.794664420583392	0.137809892897411	0.761844194540061	2.05255249724135	37	PROMIS
k__Bacteria.p__Firmicutes.c__Clostridia.o__Clostridiales.f__Ruminococcaceae.g__Flavonifractor.s__Flavonifractor_sp_An100	-81.9177041543635	312.039285208701	28.2031545588153	-0.26252368864252	0.794825899478513	0.997639177906686	221.861373716408	236.359634930206	0.804562108500595	0.136655494555612	0.773626993318493	2.02717709707029	37	PROMIS
k__Bacteria.p__Bacteroidetes.c__Bacteroidia.o__Bacteroidales.f__Bacteroidaceae.g__Bacteroides.s__Bacteroides_stercorirosoris	-18.8715193776642	71.9691496932739	10.8602235790335	-0.26221678952847	0.798061391234442	0.997639177906686	224.807144245407	239.305405459205	0.780900061197578	0.135627563017113	0.746521372699949	2.10331467785107	37	PROMIS
k__Bacteria.p__Firmicutes.c__Clostridia.o__Clostridiales.f__Lachnospiraceae	0.0250453222312472	0.0966966207800017	18.4393874159127	0.259009281081588	0.798497452851925	0.997639177906686	238.044113224903	252.542374438701	0.77717667149565	0.137215076456241	0.741739427261736	2.1371638279607	37	PROMIS
k__Viruses.p__Viruses_unclassified.c__Viruses_unclassified.o__Caudovirales.f__Siphoviridae.g__Siphoviridae_unclassified.s__Streptococcus_phage_MM1	6.56559284438815	25.2813366657715	11.991300955077	0.259701175265679	0.7994994453231	0.997639177906686	226.916875972757	241.415137186555	0.774516503716682	0.134386562538288	0.739510171024475	2.1350109054121	37	PROMIS
k__Bacteria.p__Firmicutes.c__Clostridia.o__Clostridiales.f__Ruminococcaceae.g__Faecalibacterium	-0.0798293261674145	0.314986141451542	29.0634490906951	-0.253437582363272	0.801714325521363	0.997639177906686	235.660687118152	250.15894833195	0.789544773906665	0.136071120477297	0.756397510163561	2.09901756803481	37	PROMIS
k__Bacteria.p__Firmicutes.c__Clostridia.o__Clostridiales.f__Ruminococcaceae.g__Faecalibacterium.s__Faecalibacterium_prausnitzii	-0.0798293261674145	0.314986141451542	29.0634490906951	-0.253437582363272	0.801714325521363	0.997639177906686	235.660687118152	250.15894833195	0.789544773906665	0.136071120477297	0.756397510163561	2.09901756803481	37	PROMIS
k__Bacteria.p__Firmicutes.c__Negativicutes.o__Acidaminococcales.f__Acidaminococcaceae.g__Phascolarctobacterium.s__Phascolarctobacterium_succinatutens	-0.217458291371173	0.864885157079817	11.8315279306187	-0.251430250121756	0.805795319357792	0.997639177906686	233.688970574232	248.18723178803	0.76979817938971	0.136012435698477	0.733558872694663	2.16133135523365	37	PROMIS
k__Bacteria.p__Firmicutes.c__Clostridia.o__Clostridiales.f__Ruminococcaceae.g__Harryflintia	-2.11427071519212	8.60733653533793	25.6161317059633	-0.245635883587432	0.807921513453508	0.997639177906686	229.074270257315	243.572531471113	0.815104240573639	0.139622708134539	0.78509921034123	1.98093025698727	37	PROMIS
k__Bacteria.p__Firmicutes.c__Clostridia.o__Clostridiales.f__Ruminococcaceae.g__Harryflintia.s__Harryflintia_acetispora	-2.11427071519212	8.60733653533793	25.6161317059633	-0.245635883587432	0.807921513453508	0.997639177906686	229.074270257315	243.572531471113	0.815104240573639	0.139622708134539	0.78509921034123	1.98093025698727	37	PROMIS
k__Bacteria.p__Firmicutes.c__Negativicutes.o__Veillonellales.f__Veillonellaceae.g__Veillonella.s__Veillonella_dispar	11.4142186677782	49.3398524759694	13.2959777996497	0.231338727113897	0.820573748255483	0.997639177906686	225.579672393655	240.077933607453	0.779714435239483	0.134049515864482	0.745614132913813	2.11215184779916	37	PROMIS
k__Bacteria.p__Firmicutes.c__Clostridia.o__Clostridiales.f__Lachnospiraceae.g__Anaerostipes.s__Anaerostipes_caccae	20.6633612546411	91.1625684438959	22.7887428226743	0.22666497453237	0.822705148508562	0.997639177906686	224.337930991483	238.836192205281	0.802253121528219	0.135524384675325	0.771252219303477	2.04579872260083	37	PROMIS
k__Bacteria.p__Bacteroidetes.c__Bacteroidia.o__Bacteroidales.f__Bacteroidaceae.g__Bacteroides.s__Bacteroides_finegoldii	0.63000742637715	2.79834545283497	21.4915296449854	0.225135687139305	0.824000656537949	0.997639177906686	231.302714296153	245.800975509951	0.796844164653334	0.136602667596607	0.764701803303988	2.04478177019691	37	PROMIS
k__Bacteria.p__Bacteroidetes.c__Bacteroidia.o__Bacteroidales.f__Tannerellaceae.g__Parabacteroides.s__Parabacteroides_goldsteinii	0.718425422268433	3.1910870554132	12.0829963376806	0.225135011923204	0.825636860711746	0.997639177906686	231.066973145426	245.565234359224	0.776775232097091	0.13429294692481	0.74214745379518	2.12448879987876	37	PROMIS
k__Viruses.p__Viruses_unclassified.c__Viruses_unclassified.o__Caudovirales.f__Siphoviridae.g__Siphoviridae_unclassified.s__Lactococcus_phage_bIL286	-17.3132396636932	77.214399298322	11.9376837864564	-0.22422294055287	0.826375538637351	0.997639177906686	224.69865831977	239.196919533568	0.775883960002087	0.135918038083702	0.740631039790618	2.13093163405936	37	PROMIS
k__Viruses.p__Viruses_unclassified.c__Viruses_unclassified.o__Caudovirales.f__Siphoviridae.g__C2virus	-2.35490267979573	10.7354098508685	29.8603311712211	-0.219358432748166	0.827863440918946	0.997639177906686	228.616732933584	243.114994147382	0.799028618321634	0.138438018436204	0.76673601437985	2.04947881942111	37	PROMIS
k__Viruses.p__Viruses_unclassified.c__Viruses_unclassified.o__Caudovirales.f__Siphoviridae.g__C2virus.s__Lactococcus_virus_bIL67	-2.35490267979573	10.7354098508685	29.8603311712211	-0.219358432748166	0.827863440918946	0.997639177906686	228.616732933584	243.114994147382	0.799028618321634	0.138438018436204	0.76673601437985	2.04947881942111	37	PROMIS
k__Bacteria.p__Firmicutes.c__Bacilli.o__Lactobacillales.f__Lactobacillaceae.g__Lactobacillus.s__Lactobacillus_rogosae	27.1404224111687	123.22454842832	12.3378349696817	0.220251749812305	0.829277532562193	0.997639177906686	223.770932447706	238.269193661504	0.774529287016838	0.137428159292528	0.738606453001951	2.14061045243278	37	PROMIS
k__Bacteria.p__Firmicutes.c__Clostridia.o__Clostridiales.f__Clostridiaceae.g__Clostridium	0.13732625533756	0.625551767437613	12.6098404414224	0.219528202917684	0.829752211059805	0.997639177906686	234.338145286716	248.836406500514	0.773537093459897	0.134393067419547	0.738376741201695	2.14252811477266	37	PROMIS
k__Viruses.p__Viruses_unclassified.c__Viruses_unclassified.o__Caudovirales.f__Siphoviridae.g__Siphoviridae_unclassified.s__Streptococcus_phage_PH10	15.6839099054468	72.3583559824759	19.412473783132	0.216753264947661	0.830662294074054	0.997639177906686	224.805527453046	239.303788666844	0.802481343316207	0.132464963694224	0.772321983069541	2.04538595928243	37	PROMIS
k__Viruses.p__Viruses_unclassified.c__Viruses_unclassified.o__Caudovirales.f__Siphoviridae.g__Sk1virus	21.3866575331005	98.6682140108674	19.4124737825542	0.216753264944524	0.830662294076531	0.997639177906686	224.185263637484	238.683524851282	0.802481343318987	0.132464963694272	0.772321983072732	2.04538595927368	37	PROMIS
k__Viruses.p__Viruses_unclassified.c__Viruses_unclassified.o__Caudovirales.f__Siphoviridae.g__Sk1virus.s__Lactococcus_phage_jm3	21.3866575331005	98.6682140108674	19.4124737825542	0.216753264944524	0.830662294076531	0.997639177906686	224.185263637484	238.683524851282	0.802481343318987	0.132464963694272	0.772321983072732	2.04538595927368	37	PROMIS
k__Bacteria.p__Actinobacteria.c__Actinobacteria.o__Bifidobacteriales.f__Bifidobacteriaceae.g__Scardovia	101.037129223079	466.138903388842	19.4124737792055	0.216753264935702	0.830662294083698	0.997639177906686	221.079822002345	235.578083216143	0.802481343326766	0.132464963694399	0.772321983081666	2.04538595924916	37	PROMIS
k__Bacteria.p__Actinobacteria.c__Actinobacteria.o__Bifidobacteriales.f__Bifidobacteriaceae.g__Scardovia.s__Scardovia_wiggsiae	101.037129223079	466.138903388842	19.4124737792055	0.216753264935702	0.830662294083698	0.997639177906686	221.079822002345	235.578083216143	0.802481343326766	0.132464963694399	0.772321983081666	2.04538595924916	37	PROMIS
k__Bacteria.p__Bacteroidetes.c__Bacteroidia.o__Bacteroidales.f__Porphyromonadaceae.g__Sanguibacteroides	-11.572192932478	52.9447389321783	10.8167087264904	-0.218571158643389	0.831053220234938	0.997639177906686	225.435110018636	239.933371232434	0.784354930261885	0.133960365224214	0.750998613598158	2.08541676650191	37	PROMIS
k__Bacteria.p__Bacteroidetes.c__Bacteroidia.o__Bacteroidales.f__Porphyromonadaceae.g__Sanguibacteroides.s__Sanguibacteroides_justesenii	-11.572192932478	52.9447389321783	10.8167087264904	-0.218571158643389	0.831053220234938	0.997639177906686	225.435110018636	239.933371232434	0.784354930261885	0.133960365224214	0.750998613598158	2.08541676650191	37	PROMIS
k__Bacteria.p__Firmicutes.c__Clostridia.o__Clostridiales.f__Ruminococcaceae.g__Anaeromassilibacillus	3.1885013803172	15.2206653248495	29.8870265350355	0.209485020021535	0.835491044704249	0.997639177906686	227.923124712741	242.421385926539	0.792330607721802	0.132104494483814	0.760720742349408	2.07545551324545	37	PROMIS
k__Bacteria.p__Firmicutes.c__Clostridia.o__Clostridiales.f__Ruminococcaceae.g__Anaeromassilibacillus.s__Anaeromassilibacillus_sp_An250	3.1885013803172	15.2206653248495	29.8870265350355	0.209485020021535	0.835491044704249	0.997639177906686	227.923124712741	242.421385926539	0.792330607721802	0.132104494483814	0.760720742349408	2.07545551324545	37	PROMIS
k__Bacteria.p__Proteobacteria.c__Gammaproteobacteria.o__Enterobacterales.f__Enterobacteriaceae.g__Citrobacter.s__Citrobacter_farmeri	8.77995408351401	42.0756852422622	12.1681621759848	0.208670495393266	0.838157775586962	0.997639177906686	225.914070348742	240.41233156254	0.777346901265691	0.133547556472089	0.743029060166605	2.12110477609721	37	PROMIS
k__Bacteria.p__Firmicutes.c__Clostridia.o__Clostridiales.f__Eubacteriaceae.g__Eubacterium.s__Eubacterium_dolichum_CAG_375	-15.4161628329193	74.5247290536917	11.8761656232183	-0.206859696488297	0.839623635494785	0.997639177906686	224.772542489892	239.27080370369	0.777291644739761	0.134816249560558	0.742588374842776	2.12270225432902	37	PROMIS
k__Viruses.p__Viruses_unclassified.c__Viruses_unclassified.o__Caudovirales.f__Siphoviridae.g__Siphoviridae_unclassified.s__Lactobacillus_phage_Lrm1	19.5478345042562	97.9965952345408	29.2836557285487	0.199474629271265	0.84327015592434	0.997639177906686	224.202123860526	238.700385074324	0.795842620439479	0.134914033122141	0.76400336223539	2.05923307605296	37	PROMIS
k__Bacteria.p__Bacteroidetes.c__Bacteroidia.o__Bacteroidales.f__Bacteroidaceae.g__Bacteroides.s__Bacteroides_fragilis	-0.0262755008171668	0.133390638530904	27.3043267158084	-0.196981595609344	0.84530090367206	0.997639177906686	237.403272709297	251.901533923095	0.800068867231083	0.135587848720462	0.768708558211531	2.050936805307	37	PROMIS
k__Bacteria.p__Firmicutes	-0.0139006027084618	0.0716008308259632	19.0262497125718	-0.194140243180269	0.848123878734608	0.997639177906686	238.658659373643	253.156920587441	0.783583732690382	0.133947924289849	0.750111715704671	2.10298655490968	37	PROMIS
k__Viruses.p__Viruses_unclassified.c__Viruses_unclassified.o__Caudovirales.f__Siphoviridae.g__Siphoviridae_unclassified.s__Lactobacillus_phage_phiadh	4.61670099617312	24.7499520825235	27.2655800112343	0.186533734723191	0.853407206468396	0.997639177906686	226.959538901561	241.457800115359	0.794699865468995	0.132882369300475	0.763238426641856	2.05868012953236	37	PROMIS
k__Bacteria.p__Bacteroidetes.c__Bacteroidia.o__Bacteroidales.f__Bacteroidaceae.g__Bacteroides.s__Bacteroides_faecis	0.128102251920109	0.687318047630915	11.2372451717146	0.18637987517083	0.855468986415271	0.997639177906686	234.17065327718	248.668914490978	0.771853728759927	0.136017300496661	0.735936528160549	2.15120273918073	37	PROMIS
k__Bacteria.p__Firmicutes.c__Clostridia.o__Clostridiales.f__Lachnospiraceae.g__Eisenbergiella.s__Eisenbergiella_tayi	1.76031935608036	9.7613348105994	13.6819052687264	0.180335926411304	0.859532636265877	0.997639177906686	228.850905338674	243.349166552472	0.776751845539425	0.136048808617351	0.7415963347382	2.13109976769702	37	PROMIS
k__Bacteria.p__Actinobacteria.c__Actinobacteria.o__Bifidobacteriales.f__Bifidobacteriaceae.g__Bifidobacterium.s__Bifidobacterium_pullorum	-21.1787282944143	126.092480215762	29.0114732402833	-0.167961866228459	0.867778708629921	0.997639177906686	223.710669357716	238.208930571514	0.798997817764551	0.135099507933309	0.767600800231768	2.05278931683831	37	PROMIS
k__Bacteria.p__Firmicutes.c__Clostridia.o__Clostridiales.f__Ruminococcaceae.g__Ruthenibacterium	0.113438485467418	0.674516950746301	14.6628880484131	0.168177368028939	0.868741490932461	0.997639177906686	234.20685489218	248.705116105978	0.774009873459075	0.134846459961684	0.738786104335981	2.14672986623288	37	PROMIS
k__Bacteria.p__Firmicutes.c__Clostridia.o__Clostridiales.f__Ruminococcaceae.g__Ruthenibacterium.s__Ruthenibacterium_lactatiformans	0.113438485467418	0.674516950746301	14.6628880484131	0.168177368028939	0.868741490932461	0.997639177906686	234.20685489218	248.705116105978	0.774009873459075	0.134846459961684	0.738786104335981	2.14672986623288	37	PROMIS
k__Bacteria.p__Firmicutes.c__Bacilli.o__Lactobacillales.f__Leuconostocaceae	50.5803487647489	307.011281759551	16.9875747916537	0.164750782039218	0.871084681789956	0.997639177906686	221.961340546843	236.459601760641	0.77573624691465	0.134558403016356	0.740867836874279	2.14156456377571	37	PROMIS
k__Bacteria.p__Firmicutes.c__Negativicutes.o__Veillonellales.f__Veillonellaceae.g__Veillonella.s__Veillonella_parvula	-1.66308163898322	10.3211560118363	23.897762931903	-0.161133271997439	0.873342898249181	0.997639177906686	228.725404601928	243.223665815726	0.786467243164503	0.136643911633628	0.752671279310093	2.09933490787714	37	PROMIS
k__Bacteria.p__Firmicutes.c__Clostridia.o__Clostridiales.f__Lachnospiraceae.g__Blautia.s__Blautia_hydrogenotrophica	-0.548150493334516	3.41591475723	11.8222936146029	-0.160469605447361	0.875220444538727	0.997639177906686	230.938635519481	245.436896733279	0.784969084489312	0.134479216178872	0.751558923216884	2.08664037459038	37	PROMIS
k__Bacteria.p__Firmicutes.c__Negativicutes.o__Veillonellales.f__Veillonellaceae.g__Veillonella.s__Veillonella_atypica	-6.00149199744254	38.2868293512528	17.7276197350157	-0.156750822649308	0.877212604683287	0.997639177906686	226.113048239993	240.611309453791	0.78177164280798	0.135545652974144	0.747553635489448	2.11261459526929	37	PROMIS
k__Bacteria.p__Bacteroidetes.c__Bacteroidia.o__Bacteroidales.f__Bacteroidaceae.g__Bacteroides.s__Bacteroides_ovatus	0.0286107263461668	0.188309127639288	23.6666709631427	0.151934888684587	0.880526076780196	0.997639177906686	236.738567778051	251.236828991849	0.784306946520165	0.134090737163897	0.750905709481178	2.10657210167697	37	PROMIS
k__Bacteria.p__Firmicutes.c__Clostridia.o__Clostridiales.f__Clostridiales_unclassified.g__Clostridiales_unclassified	-1.12627649948942	7.42741234862096	12.8795789604664	-0.151637804207616	0.88182206921292	0.997639177906686	229.384980578295	243.883241792093	0.787162791920462	0.135117253247865	0.753912066255457	2.07933070939402	37	PROMIS
k__Bacteria.p__Firmicutes.c__Clostridia.o__Clostridiales.f__Peptostreptococcaceae.g__Intestinibacter	-0.524456103285225	3.53873956177959	23.9659398763034	-0.148204210603586	0.883421521454543	0.997639177906686	230.862849349985	245.361110563783	0.796103907267539	0.136146204556944	0.763969211216018	2.0521898057527	37	PROMIS
k__Bacteria.p__Firmicutes.c__Clostridia.o__Clostridiales.f__Peptostreptococcaceae.g__Intestinibacter.s__Intestinibacter_bartlettii	-0.524456103285225	3.53873956177959	23.9659398763034	-0.148204210603586	0.883421521454543	0.997639177906686	230.862849349985	245.361110563783	0.796103907267539	0.136146204556944	0.763969211216018	2.0521898057527	37	PROMIS
k__Bacteria.p__Bacteroidetes.c__Bacteroidia.o__Bacteroidales.f__Barnesiellaceae.g__Coprobacter.s__Coprobacter_secundus	4.57573323721149	30.9995666060333	11.6011298123637	0.147606361578002	0.885187698710258	0.997639177906686	226.56404863827	241.062309852068	0.771956749891187	0.134043078139807	0.736657512224805	2.14969848626086	37	PROMIS
k__Bacteria.p__Actinobacteria.c__Actinobacteria.o__Actinomycetales	7.08930124828701	49.1319552370894	22.6292656099195	0.144291046714447	0.88654798983034	0.997639177906686	225.606483852455	240.104745066253	0.788740816399144	0.134608612109136	0.755880187211318	2.08393612863365	37	PROMIS
k__Bacteria.p__Actinobacteria.c__Actinobacteria.o__Actinomycetales.f__Actinomycetaceae	7.08930124828701	49.1319552370894	22.6292656099195	0.144291046714447	0.88654798983034	0.997639177906686	225.606483852455	240.104745066253	0.788740816399144	0.134608612109136	0.755880187211318	2.08393612863365	37	PROMIS
k__Bacteria.p__Actinobacteria.c__Actinobacteria.o__Actinomycetales.f__Actinomycetaceae.g__Actinomyces	7.08930124828701	49.1319552370894	22.6292656099195	0.144291046714447	0.88654798983034	0.997639177906686	225.606483852455	240.104745066253	0.788740816399144	0.134608612109136	0.755880187211318	2.08393612863365	37	PROMIS
k__Bacteria.p__Firmicutes.c__Clostridia.o__Clostridiales.f__Lachnospiraceae.g__Lachnospiraceae_unclassified	0.0367886719386717	0.255132919364474	14.5384222708806	0.144194140177249	0.887326947153415	0.997639177906686	236.139763284163	250.638024497961	0.781528664505452	0.135802700025176	0.747197387100246	2.10887557043403	37	PROMIS
k__Bacteria.p__Bacteroidetes.c__Bacteroidia.o__Bacteroidales.f__Bacteroidaceae.g__Bacteroides.s__Bacteroides_thetaiotaomicron	-0.0755427995047519	0.535304779420127	29.2020277289064	-0.141121100369371	0.888743292507839	0.997639177906686	234.642707712642	249.14096892644	0.793445659507399	0.133569397828625	0.761603133620914	2.06988772139738	37	PROMIS
k__Bacteria.p__Firmicutes.c__Clostridia.o__Clostridiales.f__Clostridiaceae.g__Clostridium.s__Clostridium_paraputrificum	-81.8996557748484	580.534195764726	21.996617023438	-0.141076367890721	0.889093624346787	0.997639177906686	220.669592640916	235.167853854714	0.803507265173601	0.134339763888897	0.773014022557945	2.04011090892422	37	PROMIS
k__Bacteria.p__Firmicutes.c__Clostridia.o__Clostridiales.f__Lachnospiraceae.g__Lachnospiraceae_unclassified.s__Eubacterium_rectale	0.0352096055787628	0.255027478597312	14.565735060124	0.138062007170446	0.892081925003987	0.997639177906686	236.142363996371	250.640625210169	0.781518424472378	0.135737787523654	0.747204526156925	2.10896008954588	37	PROMIS
k__Bacteria.p__Firmicutes.c__Negativicutes.o__Veillonellales.f__Veillonellaceae.g__Veillonella	-1.21141058557724	8.87347342262643	28.366489244879	-0.136520450096607	0.892374174956765	0.997639177906686	229.030255448111	243.528516661909	0.790556813423745	0.13640627448373	0.757474863019591	2.08576342955478	37	PROMIS
k__Bacteria.p__Actinobacteria.c__Coriobacteriia.o__Eggerthellales.f__Eggerthellaceae.g__Adlercreutzia	-2.24637548000085	17.0562393898918	23.7363459760919	-0.131704030920916	0.896328411558231	0.997639177906686	227.732731102235	242.230992316033	0.78374089995204	0.133228230017531	0.750500526739196	2.10890577302935	37	PROMIS
k__Bacteria.p__Actinobacteria.c__Coriobacteriia.o__Eggerthellales.f__Eggerthellaceae.g__Adlercreutzia.s__Adlercreutzia_equolifaciens	-2.24637548000085	17.0562393898918	23.7363459760919	-0.131704030920916	0.896328411558231	0.997639177906686	227.732731102235	242.230992316033	0.78374089995204	0.133228230017531	0.750500526739196	2.10890577302935	37	PROMIS
k__Bacteria.p__Firmicutes.c__Bacilli.o__Lactobacillales.f__Lactobacillaceae.g__Lactobacillus.s__Lactobacillus_rhamnosus	11.6877599057874	89.356141427251	10.7752611644286	0.130799738206052	0.898343745927712	0.997639177906686	224.450131915511	238.94839312931	0.772501066964662	0.134467253836667	0.737157335705925	2.14543843659301	37	PROMIS
k__Bacteria.p__Firmicutes.c__Clostridia.o__Clostridiales.f__Clostridiaceae.g__Clostridium.s__Clostridium_sp_CAG_299	-0.184122524679688	1.44163268986111	11.5087236065038	-0.127718056044794	0.900576540098248	0.997639177906686	232.677623929248	247.175885143046	0.782908871348758	0.13495937662951	0.749039382907381	2.09681900841876	37	PROMIS
k__Bacteria.p__Firmicutes.c__Clostridia.o__Clostridiales.f__Lachnospiraceae.g__Murimonas	-30.2079569000765	247.79434093721	11.5128210366142	-0.121907371999795	0.905074327369929	0.997639177906686	222.385884083462	236.88414529726	0.782693632722751	0.134931589867551	0.748798632880401	2.0979099728809	37	PROMIS
k__Bacteria.p__Firmicutes.c__Clostridia.o__Clostridiales.f__Lachnospiraceae.g__Murimonas.s__Murimonas_intestini	-30.2079569000765	247.79434093721	11.5128210366142	-0.121907371999795	0.905074327369929	0.997639177906686	222.385884083462	236.88414529726	0.782693632722751	0.134931589867551	0.748798632880401	2.0979099728809	37	PROMIS
k__Bacteria.p__Firmicutes.c__Bacilli.o__Lactobacillales.f__Leuconostocaceae.g__Weissella	-30.4918348792603	250.122977641173	11.5128210363037	-0.121907371992844	0.905074327375368	0.997639177906686	222.367176931942	236.86543814574	0.78269363272019	0.134931589867541	0.748798632877444	2.09790997288959	37	PROMIS
k__Bacteria.p__Firmicutes.c__Bacilli.o__Lactobacillales.f__Leuconostocaceae.g__Weissella.s__Weissella_cibaria	-30.4918348792603	250.122977641173	11.5128210363037	-0.121907371992844	0.905074327375368	0.997639177906686	222.367176931942	236.86543814574	0.78269363272019	0.134931589867541	0.748798632877444	2.09790997288959	37	PROMIS
k__Bacteria.p__Firmicutes.c__Clostridia.o__Clostridiales.f__Clostridiaceae.g__Clostridium.s__Clostridium_sp_chh4_2	-31.6464310350722	259.594071459642	11.5128210357204	-0.121907371987084	0.905074327379935	0.997639177906686	222.292844052192	236.79110526599	0.782693632718068	0.134931589867532	0.748798632874993	2.09790997289678	37	PROMIS
k__Bacteria.p__Firmicutes.c__Clostridia.o__Clostridiales.f__Oscillospiraceae.g__Oscillibacter.s__Oscillibacter_sp_57_20	-0.111478706387726	0.920674878323529	12.7047631053673	-0.121083684384567	0.905518799118387	0.997639177906686	233.59197487083	248.090236084628	0.776378092276566	0.135253362413614	0.741401818748217	2.13084795270734	37	PROMIS
k__Bacteria.p__Actinobacteria.c__Coriobacteriia.o__Eggerthellales.f__Eggerthellaceae.g__Asaccharobacter	2.09768578530877	17.4704332135942	19.4262547225668	0.120070622157012	0.905660326544872	0.997639177906686	227.681874302046	242.180135515844	0.788360274371882	0.135831951185501	0.755094248255934	2.08345622951033	37	PROMIS
k__Bacteria.p__Actinobacteria.c__Coriobacteriia.o__Eggerthellales.f__Eggerthellaceae.g__Asaccharobacter.s__Asaccharobacter_celatus	2.09768578530877	17.4704332135942	19.4262547225668	0.120070622157012	0.905660326544872	0.997639177906686	227.681874302046	242.180135515844	0.788360274371882	0.135831951185501	0.755094248255934	2.08345622951033	37	PROMIS
k__Archaea	0.184275234572246	1.54798842584624	23.1336510056408	0.119041739263333	0.906269993283538	0.997639177906686	232.525509236093	247.023770449891	0.792272453306502	0.134461495725713	0.760001957547033	2.06789253878723	37	PROMIS
k__Archaea.p__Euryarchaeota	0.184275234572246	1.54798842584624	23.1336510056408	0.119041739263333	0.906269993283538	0.997639177906686	232.525509236093	247.023770449891	0.792272453306502	0.134461495725713	0.760001957547033	2.06789253878723	37	PROMIS
k__Archaea.p__Euryarchaeota.c__Methanobacteria	0.184275234572246	1.54798842584624	23.1336510056408	0.119041739263333	0.906269993283538	0.997639177906686	232.525509236093	247.023770449891	0.792272453306502	0.134461495725713	0.760001957547033	2.06789253878723	37	PROMIS
k__Archaea.p__Euryarchaeota.c__Methanobacteria.o__Methanobacteriales	0.184275234572246	1.54798842584624	23.1336510056408	0.119041739263333	0.906269993283538	0.997639177906686	232.525509236093	247.023770449891	0.792272453306502	0.134461495725713	0.760001957547033	2.06789253878723	37	PROMIS
k__Archaea.p__Euryarchaeota.c__Methanobacteria.o__Methanobacteriales.f__Methanobacteriaceae	0.184275234572246	1.54798842584624	23.1336510056408	0.119041739263333	0.906269993283538	0.997639177906686	232.525509236093	247.023770449891	0.792272453306502	0.134461495725713	0.760001957547033	2.06789253878723	37	PROMIS
k__Bacteria.p__Proteobacteria.c__Betaproteobacteria.o__Burkholderiales.f__Sutterellaceae.g__Turicimonas	-6.69361962527121	56.6294688254965	14.5500208276067	-0.118200289780177	0.907525294717429	0.997639177906686	225.337483118479	239.835744332277	0.783669485019535	0.135792614993708	0.749677544147704	2.09915146087072	37	PROMIS
k__Bacteria.p__Proteobacteria.c__Betaproteobacteria.o__Burkholderiales.f__Sutterellaceae.g__Turicimonas.s__Turicimonas_muris	-6.69361962527121	56.6294688254965	14.5500208276067	-0.118200289780177	0.907525294717429	0.997639177906686	225.337483118479	239.835744332277	0.783669485019535	0.135792614993708	0.749677544147704	2.09915146087072	37	PROMIS
k__Bacteria.p__Firmicutes.c__Clostridia.o__Clostridiales.f__Clostridiales_unclassified.g__Clostridiales_unclassified.s__Clostridiales_bacterium_1_7_47FAA	-0.858981840836075	7.43808893243954	12.9273872930237	-0.115484212226856	0.909835916363905	0.997639177906686	229.394250981984	243.892512195782	0.785618080835798	0.134909805698968	0.752185470860162	2.08719954146203	37	PROMIS
k__Bacteria.p__Bacteroidetes.c__Bacteroidia.o__Bacteroidales.f__Barnesiellaceae	0.165437281111229	1.45820245980048	11.3986887963397	0.113452888519928	0.911645126868264	0.997639177906686	232.68048011649	247.178741330288	0.774225496774343	0.135224145697062	0.73892136083327	2.13955467189741	37	PROMIS
k__Bacteria.p__Actinobacteria.c__Actinobacteria.o__Bifidobacteriales.f__Bifidobacteriaceae.g__Bifidobacterium.s__Bifidobacterium_longum	-0.0971916352769945	0.865727610010004	20.5797042505579	-0.112265837606671	0.911700468542763	0.997639177906686	233.693586369415	248.191847583213	0.787815605938957	0.135108929018542	0.754669228091046	2.08672358922159	37	PROMIS
k__Archaea.p__Euryarchaeota.c__Methanobacteria.o__Methanobacteriales.f__Methanobacteriaceae.g__Methanosphaera	1.01603142943105	9.23997666039859	12.1880396581282	0.109960389162631	0.914230646354848	0.997639177906686	228.979715439815	243.477976653613	0.777084549816129	0.134437147335791	0.742461856469769	2.12485972151504	37	PROMIS
k__Archaea.p__Euryarchaeota.c__Methanobacteria.o__Methanobacteriales.f__Methanobacteriaceae.g__Methanosphaera.s__Methanosphaera_stadtmanae	1.01603142943105	9.23997666039859	12.1880396581282	0.109960389162631	0.914230646354848	0.997639177906686	228.979715439815	243.477976653613	0.777084549816129	0.134437147335791	0.742461856469769	2.12485972151504	37	PROMIS
k__Archaea.p__Euryarchaeota.c__Methanobacteria.o__Methanobacteriales.f__Methanobacteriaceae.g__Methanobrevibacter	0.175664280088508	1.62193664230732	24.0652253621318	0.108305266375025	0.914651515779103	0.997639177906686	232.434356487998	246.932617701796	0.792969606464118	0.134502652281542	0.76079603931585	2.06588156459697	37	PROMIS
k__Archaea.p__Euryarchaeota.c__Methanobacteria.o__Methanobacteriales.f__Methanobacteriaceae.g__Methanobrevibacter.s__Methanobrevibacter_smithii	0.175664280088508	1.62193664230732	24.0652253621318	0.108305266375025	0.914651515779103	0.997639177906686	232.434356487998	246.932617701796	0.792969606464118	0.134502652281542	0.76079603931585	2.06588156459697	37	PROMIS
k__Bacteria.p__Firmicutes.c__Clostridia.o__Clostridiales.f__Peptostreptococcaceae	-0.375571889929175	3.53942238273008	24.1253856770536	-0.106111068224495	0.9163716262827	0.997639177906686	230.873804374155	245.372065587954	0.794172235637189	0.135600167166809	0.761883613873245	2.06160920709584	37	PROMIS
k__Bacteria.p__Firmicutes.c__Clostridia.o__Clostridiales.f__Eubacteriaceae.g__Eubacterium.s__Eubacterium_hallii	0.0382979518659042	0.362246712278071	26.0362940865356	0.105723393940717	0.916612159297271	0.997639177906686	235.441226715084	249.939487928882	0.806199542645726	0.135076366310511	0.775933446832082	2.02163553719839	37	PROMIS
k__Viruses.p__Viruses_unclassified.c__Viruses_unclassified.o__Caudovirales.f__Siphoviridae	-0.258153848131313	2.57469910869683	17.1569830207965	-0.100265637743579	0.921295765809843	0.997639177906686	231.522374722959	246.020635936757	0.783951969248488	0.135293780137894	0.750148633386765	2.10103630943808	37	PROMIS
k__Bacteria.p__Firmicutes.c__Clostridia.o__Clostridiales.f__Ruminococcaceae.g__Flavonifractor	-0.0437721435727728	0.48310594939284	29.0663725677342	-0.090605681068066	0.92842743216476	0.997639177906686	234.864379443496	249.362640657294	0.80365314862621	0.135755298304519	0.772811044153819	2.03038133693248	37	PROMIS
k__Viruses.p__Viruses_unclassified.c__Viruses_unclassified.o__Caudovirales.f__Siphoviridae.g__Siphoviridae_unclassified.s__Lactococcus_phage_BM13	-1.02712907572564	11.4962065195158	11.4133040226308	-0.0893450438613822	0.930356311434756	0.997639177906686	228.556058153093	243.054319366891	0.774086867687863	0.134882009659572	0.738864368982502	2.1413287826373	37	PROMIS
k__Bacteria.p__Bacteroidetes.c__Bacteroidia.o__Bacteroidales.f__Bacteroidaceae.g__Bacteroides.s__Bacteroides_caccae	-0.0383272660224253	0.451955974885538	10.7823688361732	-0.0848030962133691	0.933972006427937	0.997639177906686	235.013378447249	249.511639661047	0.77984259773059	0.134685395953073	0.745575307246899	2.1100043617449	37	PROMIS
k__Bacteria.p__Firmicutes.c__Negativicutes.o__Veillonellales.f__Veillonellaceae.g__Dialister	-0.203976335651394	2.60278873497849	21.9023128542473	-0.0783683796192087	0.938246600839585	0.997639177906686	231.501665102901	245.999926316699	0.805770494667083	0.135074917137745	0.775437770066556	2.03012341388242	37	PROMIS
k__Bacteria.p__Firmicutes.c__Negativicutes.o__Veillonellales.f__Veillonellaceae.g__Dialister.s__Dialister_invisus	-0.203976335651394	2.60278873497849	21.9023128542473	-0.0783683796192087	0.938246600839585	0.997639177906686	231.501665102901	245.999926316699	0.805770494667083	0.135074917137745	0.775437770066556	2.03012341388242	37	PROMIS
k__Bacteria.p__Firmicutes.c__Clostridia.o__Clostridiales.f__Clostridiales_unclassified.g__Lawsonibacter	-0.0868716123470424	1.21556842220449	11.4620903409482	-0.071465835044889	0.944258801857342	0.997639177906686	233.043483799519	247.541745013317	0.777048469894286	0.134151431796363	0.742505169733932	2.12335525430957	37	PROMIS
k__Bacteria.p__Firmicutes.c__Clostridia.o__Clostridiales.f__Clostridiales_unclassified.g__Lawsonibacter.s__Lawsonibacter_asaccharolyticus	-0.0868716123470424	1.21556842220449	11.4620903409482	-0.071465835044889	0.944258801857342	0.997639177906686	233.043483799519	247.541745013317	0.777048469894286	0.134151431796363	0.742505169733932	2.12335525430957	37	PROMIS
k__Bacteria.p__Firmicutes.c__Clostridia.o__Clostridiales.f__Lachnospiraceae.g__Roseburia.s__Roseburia_intestinalis	0.044813097034281	0.668915827285416	28.3287144363553	0.0669936264120716	0.947057371656022	0.997639177906686	234.213051473784	248.711312687582	0.79808566140825	0.134574863043992	0.76668768912589	2.05893251843202	37	PROMIS
k__Bacteria.p__Firmicutes.c__Bacilli.o__Lactobacillales.f__Streptococcaceae.g__Lactococcus	-0.191117359058371	2.90938610988719	11.4558923750291	-0.0656899262730659	0.948757092070404	0.997639177906686	231.290539746546	245.788800960344	0.780538076561789	0.13471666327889	0.746369872012287	2.10861651404105	37	PROMIS
k__Bacteria.p__Firmicutes.c__Bacilli.o__Lactobacillales.f__Streptococcaceae.g__Lactococcus.s__Lactococcus_lactis	-0.191117359058371	2.90938610988719	11.4558923750291	-0.0656899262730659	0.948757092070404	0.997639177906686	231.290539746546	245.788800960344	0.780538076561789	0.13471666327889	0.746369872012287	2.10861651404105	37	PROMIS
k__Bacteria.p__Bacteroidetes.c__Bacteroidia.o__Bacteroidales.f__Barnesiellaceae.g__Coprobacter.s__Coprobacter_fastidiosus	-0.088456573587531	1.45304915773388	11.5250256960109	-0.0608765182627987	0.952500451054352	0.997639177906686	232.681674143254	247.179935357052	0.779590363478994	0.134299927009569	0.745397230059559	2.11237003380319	37	PROMIS
k__Bacteria.p__Proteobacteria.c__Gammaproteobacteria.o__Enterobacterales.f__Enterobacteriaceae.g__Klebsiella	0.0134805750803177	0.228260398553372	21.8146105308029	0.0590578793595055	0.953443685942134	0.997639177906686	236.371611519576	250.869872733374	0.805347719680117	0.134536110188822	0.775089079265513	2.03181099824618	37	PROMIS
k__Bacteria.p__Firmicutes.c__Clostridia.o__Clostridiales.f__Lachnospiraceae.g__Roseburia.s__Roseburia_inulinivorans	-0.0381025461345859	0.672100323511084	16.193228875657	-0.0566917538970021	0.955484383726113	0.997639177906686	234.219815363928	248.718076577726	0.781496105676469	0.134081614583863	0.747662253159663	2.11040809836008	37	PROMIS
k__Bacteria.p__Bacteroidetes.c__Bacteroidia.o__Bacteroidales.f__Barnesiellaceae.g__Coprobacter	-0.0791738964510988	1.45327176689263	11.4096786302145	-0.0544797595706326	0.957495217385835	0.997639177906686	232.682514646664	247.180775860462	0.779438790597256	0.13433845897784	0.745210802431735	2.1130968950101	37	PROMIS
k__Viruses.p__Viruses_unclassified.c__Viruses_unclassified.o__Caudovirales.f__Siphoviridae.g__Siphoviridae_unclassified.s__Lactococcus_phage_bIL312	-1.42526243385422	26.4459300934398	14.6376768093	-0.0538934508568399	0.957748722331001	0.997639177906686	226.879671363363	241.377932577161	0.779625190357376	0.134511632868549	0.745375191612305	2.11814278103713	37	PROMIS
k__Bacteria.p__Bacteroidetes.c__Bacteroidia.o__Bacteroidales.f__Tannerellaceae.g__Parabacteroides.s__Parabacteroides_merdae	0.0179928265776139	0.378571409615982	29.2500319817045	0.0475282235281993	0.962415274373496	0.997639177906686	235.353743743985	249.852004957783	0.797674985185379	0.1342994363029	0.766287532549866	2.05870923529449	37	PROMIS
k__Bacteria.p__Bacteroidetes.c__Bacteroidia.o__Bacteroidales.f__Bacteroidaceae.g__Bacteroides.s__Bacteroides_nordii	4.74230404491578	103.403448815606	11.131960759262	0.0458621457914085	0.964232530497086	0.997639177906686	224.15199333023	238.650254544028	0.780226513806456	0.134459869839345	0.746085157076714	2.11014283725255	37	PROMIS
k__Viruses.p__Viruses_unclassified.c__Viruses_unclassified.o__Viruses_unclassified.f__Viruses_unclassified.g__Viruses_unclassified.s__Pseudomonas_phage_PA16	2.10371664166438	46.6224133340136	18.4699022039541	0.0451224312776962	0.964494005385744	0.997639177906686	225.736272687512	240.23453390131	0.784837902469748	0.134962026187406	0.751268610114374	2.09871338579392	37	PROMIS
k__Bacteria.p__Bacteroidetes.c__Bacteroidia.o__Bacteroidales.f__Bacteroidaceae.g__Bacteroides.s__Bacteroides_stercoris	-0.0134416635370169	0.306949287771292	15.0744376212451	-0.0437911540196578	0.965645690771084	0.997639177906686	235.791775290149	250.290036503947	0.780216025506818	0.134706580452571	0.746000640328301	2.11765926273154	37	PROMIS
k__Bacteria.p__Bacteroidetes.c__Bacteroidia.o__Bacteroidales.f__Bacteroidaceae.g__Bacteroides.s__Bacteroides_vulgatus	-0.00426141724271025	0.0984414297128978	24.5111427612613	-0.0432888597325189	0.965821994059924	0.997639177906686	238.049522713798	252.547783927596	0.791000989223956	0.134355206111728	0.758562620313039	2.07630246315441	37	PROMIS
k__Bacteria.p__Firmicutes.c__Clostridia.o__Clostridiales.f__Lachnospiraceae.g__Blautia.s__Blautia_coccoides	0.295917868166956	6.95263579146636	23.1882540169529	0.0425619688766331	0.96641508953403	0.997639177906686	229.534817746177	244.033078959975	0.800428684356908	0.133940870065179	0.769563868395323	2.05282621819631	37	PROMIS
k__Bacteria.p__Firmicutes.c__Clostridia.o__Clostridiales.f__Lachnospiraceae.g__Blautia.s__Blautia_obeum	0.0627449252704943	1.51567505478488	14.5508449341999	0.0413973463984994	0.967541818394679	0.997639177906686	232.591909246433	247.090170460231	0.783146772759384	0.134609058061895	0.749415880463277	2.10180546912926	37	PROMIS
k__Bacteria.p__Firmicutes.c__Erysipelotrichia.o__Erysipelotrichales.f__Erysipelotrichaceae.g__Erysipelatoclostridium	-0.220423463440798	5.40723810472857	16.3552492322937	-0.0407645195516802	0.967977116619209	0.997639177906686	230.045821268528	244.544082482326	0.784458372185686	0.134566820715287	0.750943651140737	2.09783405129612	37	PROMIS
k__Bacteria.p__Firmicutes.c__Clostridia.o__Clostridiales.f__Ruminococcaceae.g__Anaerotruncus	-0.164634675437688	4.09711788482223	29.9837718798949	-0.0401830457570129	0.968213570480461	0.997639177906686	230.590865727749	245.089126941547	0.796446209583205	0.134943095963594	0.764693178602469	2.06094136137064	37	PROMIS
k__Viruses.p__Viruses_unclassified.c__Viruses_unclassified.o__Caudovirales.f__Siphoviridae.g__Siphoviridae_unclassified.s__Brochothrix_phage_NF5	-1.0537158267362	28.8356897769218	11.1781489282133	-0.0365420711239417	0.971494560299477	0.997639177906686	226.709035256204	241.207296470002	0.779362576604461	0.134735009649194	0.745005950944478	2.11428665227332	37	PROMIS
k__Bacteria.p__Proteobacteria.c__Gammaproteobacteria.o__Enterobacterales.f__Enterobacteriaceae.g__Metakosakonia	-9.04663349233679	247.56761765614	11.178148929291	-0.0365420711237854	0.971494560299537	0.997639177906686	222.408895458106	236.907156671904	0.779362576604407	0.134735009649192	0.745005950944417	2.11428665227349	37	PROMIS
k__Bacteria.p__Proteobacteria.c__Gammaproteobacteria.o__Enterobacterales.f__Enterobacteriaceae.g__Metakosakonia.s__Kluyvera_intestini	-9.04663349233679	247.56761765614	11.178148929291	-0.0365420711237854	0.971494560299537	0.997639177906686	222.408895458106	236.907156671904	0.779362576604407	0.134735009649192	0.745005950944417	2.11428665227349	37	PROMIS
k__Viruses.p__Viruses_unclassified.c__Viruses_unclassified.o__Caudovirales.f__Siphoviridae.g__Jerseyvirus	-0.612975938022533	16.774526446535	11.1781489285488	-0.0365420710966867	0.971494560320708	0.997639177906686	227.792540047334	242.290801261132	0.779362576595292	0.134735009649128	0.745005950933901	2.11428665230485	37	PROMIS
k__Viruses.p__Viruses_unclassified.c__Viruses_unclassified.o__Caudovirales.f__Siphoviridae.g__Jerseyvirus.s__Salmonella_virus_Jersey	-0.612975938022533	16.774526446535	11.1781489285488	-0.0365420710966867	0.971494560320708	0.997639177906686	227.792540047334	242.290801261132	0.779362576595292	0.134735009649128	0.745005950933901	2.11428665230485	37	PROMIS
k__Bacteria.p__Proteobacteria.c__Betaproteobacteria.o__Burkholderiales.f__Comamonadaceae	-4.13412980752735	113.133429046853	11.1781489298844	-0.0365420710956728	0.971494560321423	0.997639177906686	223.975127132513	238.473388346311	0.779362576594949	0.134735009649124	0.745005950933506	2.11428665230602	37	PROMIS
k__Bacteria.p__Proteobacteria.c__Betaproteobacteria.o__Burkholderiales.f__Comamonadaceae.g__Comamonas	-4.13412980752735	113.133429046853	11.1781489298844	-0.0365420710956728	0.971494560321423	0.997639177906686	223.975127132513	238.473388346311	0.779362576594949	0.134735009649124	0.745005950933506	2.11428665230602	37	PROMIS
k__Bacteria.p__Proteobacteria.c__Betaproteobacteria.o__Burkholderiales.f__Comamonadaceae.g__Comamonas.s__Comamonas_kerstersii	-4.13412980752735	113.133429046853	11.1781489298844	-0.0365420710956728	0.971494560321423	0.997639177906686	223.975127132513	238.473388346311	0.779362576594949	0.134735009649124	0.745005950933506	2.11428665230602	37	PROMIS
k__Bacteria.p__Firmicutes.c__Erysipelotrichia.o__Erysipelotrichales.f__Erysipelotrichaceae.g__Candidatus_Stoquefichus	1.03363830517128	30.3256442475857	29.9878599093325	0.0340846280703029	0.973035534384651	0.997639177906686	226.587890511046	241.086151724844	0.795784396198765	0.134282422977093	0.764108285171353	2.06453785526931	37	PROMIS
k__Bacteria.p__Firmicutes.c__Erysipelotrichia.o__Erysipelotrichales.f__Erysipelotrichaceae.g__Candidatus_Stoquefichus.s__Candidatus_Stoquefichus_sp_KLE1796	1.03363830517128	30.3256442475857	29.9878599093325	0.0340846280703029	0.973035534384651	0.997639177906686	226.587890511046	241.086151724844	0.795784396198765	0.134282422977093	0.764108285171353	2.06453785526931	37	PROMIS
k__Viruses.p__Viruses_unclassified.c__Viruses_unclassified.o__Caudovirales.f__Siphoviridae.g__Siphoviridae_unclassified.s__Lactococcus_phage_P335_sensu_lato	-0.827481963341135	29.2612267873991	21.13366082826	-0.0282791275073086	0.977704876294926	0.997639177906686	226.664401005011	241.162662218809	0.788086028952397	0.134595464465013	0.755127270142397	2.08681266427137	37	PROMIS
k__Bacteria.p__Proteobacteria.c__Betaproteobacteria.o__Burkholderiales.f__Sutterellaceae.g__Sutterella	-30.6458891683396	1282.37932918408	27.1941058231362	-0.0238976786906245	0.981108724593467	0.997639177906686	219.101269669917	233.599530883715	0.791186244821801	0.134745752805056	0.75866774898228	2.07906259203397	37	PROMIS
k__Bacteria.p__Proteobacteria.c__Betaproteobacteria.o__Burkholderiales.f__Sutterellaceae.g__Sutterella.s__Sutterella_parvirubra	-30.6458891683396	1282.37932918408	27.1941058231362	-0.0238976786906245	0.981108724593467	0.997639177906686	219.101269669917	233.599530883715	0.791186244821801	0.134745752805056	0.75866774898228	2.07906259203397	37	PROMIS
k__Bacteria.p__Actinobacteria.c__Actinobacteria.o__Actinomycetales.f__Actinomycetaceae.g__Actinomyces.s__Actinomyces_sp_ICM47	-2.80787619879009	123.868052236348	11.2118431957489	-0.0226682840982475	0.98231328875071	0.997639177906686	223.800659065146	238.298920278944	0.77700838084225	0.134624457549242	0.742318094030906	2.12633472242108	37	PROMIS
k__Bacteria.p__Firmicutes.c__Clostridia.o__Clostridiales.f__Lachnospiraceae.g__Coprococcus.s__Coprococcus_catus	-0.328056566329878	15.5492715218422	16.3915106333716	-0.0210978736765291	0.983422276749097	0.997639177906686	227.93880524727	242.437066461068	0.782189589755026	0.134630628267918	0.748303536778734	2.10910125429383	37	PROMIS
k__Bacteria.p__Firmicutes.c__Clostridia.o__Clostridiales.f__Ruminococcaceae.g__Flavonifractor.s__Flavonifractor_plautii	-0.00953731096990005	0.485539686053691	28.8781061512136	-0.0196427011917732	0.984463492212358	0.997639177906686	234.858699777333	249.356960991131	0.799420235058974	0.134763607649011	0.768179232040832	2.05086399522188	37	PROMIS
k__Bacteria.p__Proteobacteria.c__Deltaproteobacteria.o__Desulfovibrionales.f__Desulfovibrionaceae.g__Bilophila	0.0991568529132697	5.50412926410187	14.6615581133407	0.0180149934995121	0.985869762465538	0.997639177906686	230.018797074694	244.517058288492	0.780818930893613	0.134496160879384	0.74675898684738	2.11188301328193	37	PROMIS
k__Bacteria.p__Proteobacteria.c__Deltaproteobacteria.o__Desulfovibrionales.f__Desulfovibrionaceae.g__Bilophila.s__Bilophila_wadsworthia	0.0991568529132697	5.50412926410187	14.6615581133407	0.0180149934995121	0.985869762465538	0.997639177906686	230.018797074694	244.517058288492	0.780818930893613	0.134496160879384	0.74675898684738	2.11188301328193	37	PROMIS
k__Bacteria.p__Firmicutes.c__Clostridia.o__Clostridiales.f__Lachnospiraceae.g__Lachnoclostridium.s__Clostridium_clostridioforme	0.0143543941234545	0.812098887623248	29.1830265137797	0.0176756726825044	0.986017883601539	0.997639177906686	233.829114102919	248.327375316717	0.796815041769445	0.1342578184303	0.765305465580809	2.06260455747849	37	PROMIS
k__Bacteria.p__Proteobacteria.c__Gammaproteobacteria.o__Pasteurellales.f__Pasteurellaceae.g__Haemophilus.s__Haemophilus_sp_HMSC71H05	5.23847896479198	329.847022738512	28.7625205006834	0.015881540846724	0.987438551097186	0.997639177906686	221.816416811377	236.314678025175	0.799049404625854	0.134513252261869	0.767817825172584	2.05332039839142	37	PROMIS
k__Viruses.p__Viruses_unclassified.c__Viruses_unclassified.o__Caudovirales.f__Siphoviridae.g__Siphoviridae_unclassified.s__Lactococcus_phage_ul36	0.14902449880211	19.3438209420098	12.7450459937114	0.00770398460825629	0.993972452741035	0.997639177906686	227.506334341554	242.004595555352	0.780373107792855	0.134516978994867	0.746237780664859	2.11291865578506	37	PROMIS
k__Viruses.p__Viruses_unclassified.c__Viruses_unclassified.o__Caudovirales.f__Siphoviridae.g__Siphoviridae_unclassified.s__Lactococcus_phage_bIL311	0.19021706089383	63.516415913717	20.7137109186347	0.00299477006310035	0.997639177889464	0.997639177906686	225.1174743999	239.615735613698	0.804984072799047	0.134591483175557	0.774654485818385	2.03514622421253	37	PROMIS
k__Bacteria.p__Proteobacteria.c__Gammaproteobacteria.o__Enterobacterales.f__Enterobacteriaceae.g__Klebsiella.s__Klebsiella_quasipneumoniae	0.0105740252142455	3.53083041155001	20.7137109194953	0.00299477006305823	0.997639177889496	0.997639177906686	230.89700500684	245.395266220638	0.804984072799019	0.134591483175558	0.774654485818352	2.03514622421262	37	PROMIS
k__Bacteria.p__Proteobacteria.c__Gammaproteobacteria.o__Enterobacterales.f__Enterobacteriaceae.g__Klebsiella.s__Klebsiella_variicola	0.00300441196824418	1.0032195835844	20.7137109199278	0.00299477005573369	0.997639177895269	0.997639177906686	233.413642357877	247.911903571675	0.804984072794636	0.134591483175503	0.774654485813302	2.03514622422666	37	PROMIS
k__Bacteria.p__Proteobacteria.c__Gammaproteobacteria.o__Enterobacterales.f__Enterobacteriaceae.g__Klebsiella.s__Klebsiella_pneumoniae	0.000982248683396524	0.327988014928352	20.7137109179757	0.00299477004856745	0.997639177900921	0.997639177906686	235.649627603753	250.147888817551	0.804984072790348	0.134591483175448	0.774654485808361	2.0351462242404	37	PROMIS
k__Viruses.p__Viruses_unclassified.c__Viruses_unclassified.o__Caudovirales.f__Siphoviridae.g__Sfi21dt1virus.s__Streptococcus_virus_DT1	1.39977448631973	467.406334055053	20.7137109191924	0.0029947700412525	0.997639177906686	0.997639177906686	221.125673234124	235.623934447922	0.804984072785969	0.134591483175395	0.774654485803315	2.03514622425445	37	PROMIS
k__Bacteria.p__Firmicutes.c__Clostridia.o__Clostridiales.f__Ruminococcaceae.g__Ruminococcaceae_unclassified.s__Clostridium_leptum	-7.86919877309559	0.866906208015779	24.9709078835328	-9.07733581826232	2.20169680570791e-09	1.1977230623051e-06	99.2046172935947	110.676514929476	0.80065654564594	0.759272474381397	0.171912502146139	0.635816865244983	31	IADL
k__Bacteria.p__Firmicutes.c__Firmicutes_unclassified.o__Firmicutes_unclassified.f__Firmicutes_unclassified.g__Firmicutes_unclassified.s__Firmicutes_bacterium_CAG_646	-31.6736013254096	4.7363369495733	18.6193810704031	-6.68736233562586	2.38900340031665e-06	0.000649808924886128	102.51385978342	113.985757419301	0.894745809118299	0.647797893259743	0.701153999742186	0.350623043115706	31	IADL
k__Bacteria.p__Firmicutes.c__Clostridia.o__Clostridiales.f__Ruminococcaceae.g__Flavonifractor.s__Flavonifractor_sp_An10	-15.4523100465829	2.71281375113657	24.9999999995374	-5.69604531092815	6.23184830856521e-06	0.000923173005523035	113.815173358911	125.287070994792	NA	0.565991567504003	NA	1.04233280520508	31	IADL
k__Bacteria.p__Actinobacteria.c__Coriobacteriia.o__Coriobacteriales.f__Coriobacteriaceae.g__Collinsella.s__Collinsella_stercoris	-1.71869720454276	0.296209309547407	22.3795437236212	-5.80230650808662	7.25007656016829e-06	0.000923173005523035	107.680205286724	119.152102922606	0.978016066582115	0.574633032740009	0.948317723025146	0.139620773745856	31	IADL
k__Bacteria.p__Firmicutes.c__Clostridia.o__Clostridiales.f__Ruminococcaceae.g__Ruminococcaceae_unclassified.s__Ruminococcaceae_bacterium_D5	-3.83353511115839	0.634672828783578	18.8727727575349	-6.04017524825475	8.48504600664554e-06	0.000923173005523035	109.772916845697	121.244814481578	0.881867714772196	0.602135039309857	0.703084471115804	0.371633756904302	31	IADL
k__Bacteria.p__Firmicutes.c__Clostridia.o__Clostridiales.f__Peptostreptococcaceae.g__Romboutsia	-3323.68827624411	604.471279064835	19.0616175559432	-5.49850487749578	2.61376664012413e-05	0.00157987672580944	97.2378879636559	108.709785599537	0.910120746634372	0.563917159892186	0.793894083648403	0.307064919454239	31	IADL
k__Bacteria.p__Firmicutes.c__Clostridia.o__Clostridiales.f__Peptostreptococcaceae.g__Romboutsia.s__Romboutsia_ilealis	-3323.68827624411	604.471279064835	19.0616175559432	-5.49850487749578	2.61376664012413e-05	0.00157987672580944	97.2378879636559	108.709785599537	0.910120746634372	0.563917159892186	0.793894083648403	0.307064919454239	31	IADL
k__Viruses.p__Viruses_unclassified.c__Viruses_unclassified.o__Caudovirales.f__Siphoviridae.g__Siphoviridae_unclassified.s__Lactococcus_phage_1706	-73.9638615494348	13.4516315249339	19.0616175545421	-5.49850487744446	2.61376664109109e-05	0.00157987672580944	104.848395474427	116.320293110308	0.910120746639117	0.56391715988864	0.79389408366096	0.307064919446069	31	IADL
k__Bacteria.p__Firmicutes.c__Clostridia.o__Clostridiales.f__Lachnospiraceae.g__Lachnoclostridium.s__Lachnoclostridium_sp_An138	-296.542232155614	53.931430227486	19.0616175522353	-5.49850487748575	2.61376664196414e-05	0.00157987672580944	102.071169419599	113.54306705548	0.910120746635298	0.563917159891492	0.793894083650854	0.307064919452645	31	IADL
k__Viruses.p__Viruses_unclassified.c__Viruses_unclassified.o__Caudovirales.f__Siphoviridae.g__Siphoviridae_unclassified.s__Lactococcus_phage_bIL286	-48.8994082589129	10.200685027901	24.9999999997654	-4.79373768773009	6.35890511441011e-05	0.0034592443822391	115.847384953915	127.319282589796	NA	0.487685087813165	NA	1.14051894229983	31	IADL
k__Bacteria.p__Firmicutes.c__Clostridia.o__Clostridiales.f__Eubacteriaceae.g__Eubacterium.s__Eubacterium_sp_CAG_38	-1.18089449440267	0.149566166498024	5.3820129205448	-7.89546541208086	0.000371462235818991	0.0183704960259574	112.12330905414	123.595206690022	0.994148074767315	0.109471738731202	0.993428703515431	0.0578145198730088	31	IADL
k__Bacteria.p__Firmicutes.c__Clostridia.o__Clostridiales.f__Ruminococcaceae.g__Ruminococcaceae_unclassified	-0.225893201827054	0.0585086351362423	24.9999999994388	-3.8608523562555	0.000707659717837967	0.030825010077492	130.959992681007	142.431890316888	NA	0.394494700721414	NA	1.25058202877598	31	IADL
k__Bacteria.p__Bacteroidetes.c__Bacteroidia.o__Bacteroidales.f__Bacteroidaceae.g__Bacteroides.s__Bacteroides_dorei	0.184087363743625	0.026760046148925	5.31740727226216	6.87918708058806	0.000773325149038287	0.030825010077492	121.357759678892	132.829657314773	0.99419994464057	0.0548772004387281	0.993863172741021	0.062912936445973	31	IADL
k__Bacteria.p__Firmicutes.c__Clostridia.o__Clostridiales.f__Ruminococcaceae.g__Ruminococcus.s__Ruminococcus_bromii	-0.385724205616862	0.101077781251137	24.9999999994381	-3.81611270887014	0.000793290700523692	0.030825010077492	130.091306211126	141.563203847007	NA	0.389772622656625	NA	1.25599877734879	31	IADL
k__Bacteria.p__Firmicutes.c__Clostridia.o__Clostridiales.f__Ruminococcaceae	-0.117485126751317	0.0312985183212836	24.9999999993205	-3.75369611894456	0.000929994825488154	0.0337278123377037	132.748321960222	144.220219596104	NA	0.383155121812336	NA	1.26356657443497	31	IADL
k__Bacteria.p__Actinobacteria.c__Coriobacteriia.o__Coriobacteriales.f__Coriobacteriaceae.g__Collinsella.s__Collinsella_intestinalis	-4.39409005906503	0.740878001613754	5.29768369981986	-5.93092256686524	0.00159290808027341	0.0496505256851783	114.093840480692	125.565738116573	0.991355064088145	0.104280209235975	0.990348615715545	0.0744731619418627	31	IADL
k__Bacteria.p__Firmicutes.c__Erysipelotrichia.o__Erysipelotrichales.f__Erysipelotrichaceae.g__Absiella	-37.7502456829284	6.36549560711304	5.21341401288758	-5.93044878402631	0.0016846375145392	0.0496505256851783	110.93107392985	122.402971565732	0.991920728179453	0.0712848772083817	0.991300591944426	0.0729371408608606	31	IADL
k__Bacteria.p__Firmicutes.c__Erysipelotrichia.o__Erysipelotrichales.f__Erysipelotrichaceae.g__Absiella.s__Absiella_dolichum	-37.7502456829284	6.36549560711304	5.21341401288758	-5.93044878402631	0.0016846375145392	0.0496505256851783	110.93107392985	122.402971565732	0.991920728179453	0.0712848772083817	0.991300591944426	0.0729371408608606	31	IADL
k__Bacteria.p__Proteobacteria.c__Deltaproteobacteria.o__Desulfovibrionales.f__Desulfovibrionaceae.g__Desulfovibrio	-0.637602436985744	0.111362805499443	5.34343997150996	-5.72545235481638	0.00182538697371979	0.0496505256851783	120.404460225591	131.876357861472	0.992146586207534	0.0707304173529251	0.991548831534876	0.0741388823979002	31	IADL
k__Bacteria.p__Proteobacteria.c__Deltaproteobacteria.o__Desulfovibrionales.f__Desulfovibrionaceae.g__Desulfovibrio.s__Desulfovibrio_piger	-0.637602436985744	0.111362805499443	5.34343997150996	-5.72545235481638	0.00182538697371979	0.0496505256851783	120.404460225591	131.876357861472	0.992146586207534	0.0707304173529251	0.991548831534876	0.0741388823979002	31	IADL
k__Bacteria.p__Firmicutes.c__Erysipelotrichia.o__Erysipelotrichales.f__Erysipelotrichaceae.g__Erysipelatoclostridium.s__Clostridium_spiroforme	-35.0766842337846	8.01799638248515	8.57055892224825	-4.37474433268735	0.00200590933735239	0.0519626037866525	108.541919379774	120.013817015655	0.964459214307641	0.235294325943726	0.953523575281143	0.147237766777208	31	IADL
k__Bacteria.p__Firmicutes.c__Negativicutes.o__Acidaminococcales.f__Acidaminococcaceae.g__Acidaminococcus	-0.248402602406932	0.0475796169011992	5.27998120462835	-5.22077768979832	0.00290201076082183	0.0699966161748402	122.656290584096	134.128188219978	0.990694963933562	0.089386356368765	0.989781576268359	0.0808492797371065	31	IADL
k__Bacteria.p__Firmicutes.c__Erysipelotrichia.o__Erysipelotrichales.f__Erysipelotrichaceae.g__Faecalitalea	-1.38965638521118	0.278882060252851	5.56580847972861	-4.98295366848349	0.00308808600771354	0.0699966161748402	120.248109501025	131.720007136906	0.990091693327967	0.0404835623917802	0.989673645720201	0.0833693830250336	31	IADL
k__Bacteria.p__Firmicutes.c__Erysipelotrichia.o__Erysipelotrichales.f__Erysipelotrichaceae.g__Faecalitalea.s__Faecalitalea_cylindroides	-1.38965638521118	0.278882060252851	5.56580847972861	-4.98295366848349	0.00308808600771354	0.0699966161748402	120.248109501025	131.720007136906	0.990091693327967	0.0404835623917802	0.989673645720201	0.0833693830250336	31	IADL
k__Bacteria.p__Firmicutes.c__Negativicutes.o__Acidaminococcales.f__Acidaminococcaceae.g__Acidaminococcus.s__Acidaminococcus_intestini	-0.23689120673271	0.0470964461303043	5.27082270078535	-5.02991682381491	0.00345007057500401	0.0750735357120872	123.024271448383	134.496169084264	0.990115866346894	0.0925775753368942	0.989107461547718	0.0835323524089721	31	IADL
k__Bacteria.p__Firmicutes.c__Clostridia.o__Clostridiales.f__Lachnospiraceae.g__Lachnoclostridium.s__Clostridium_asparagiforme	-24.5360561965658	7.67183667953949	24.9458226345218	-3.19819845252997	0.0037388749110174	0.0782287673689795	118.294620681163	129.766518317045	0.836093989068016	0.313916058015134	0.761099187866432	0.420745202710496	31	IADL
k__Bacteria.p__Firmicutes.c__Firmicutes_unclassified.o__Firmicutes_unclassified.f__Firmicutes_unclassified.g__Firmicutes_unclassified.s__Firmicutes_bacterium_CAG_424	-46.0198464248886	14.4762560580212	22.6153975925491	-3.17898814724193	0.00424220627447973	0.0854726004932212	117.76903013133	129.240927767211	0.805924273496002	0.298698222608198	0.72326360382861	0.464208451942618	31	IADL
k__Bacteria.p__Firmicutes.c__Clostridia.o__Clostridiales.f__Clostridiales_unclassified.g__Intestinimonas	2.41578575745415	0.516866788623511	5.29723005727921	4.6739040128458	0.00471624521911886	0.0855784505186572	120.651407742632	132.123305378514	0.99022469039267	0.0504443507288991	0.989705385234837	0.0857582621211865	31	IADL
k__Bacteria.p__Firmicutes.c__Clostridia.o__Clostridiales.f__Clostridiales_unclassified.g__Intestinimonas.s__Intestinimonas_butyriciproducens	2.41578575745415	0.516866788623511	5.29723005727921	4.6739040128458	0.00471624521911886	0.0855784505186572	120.651407742632	132.123305378514	0.99022469039267	0.0504443507288991	0.989705385234837	0.0857582621211865	31	IADL
k__Bacteria.p__Firmicutes.c__Clostridia.o__Clostridiales.f__Eubacteriaceae.g__Eubacterium.s__Eubacterium_dolichum_CAG_375	-35.1444129616567	7.95118083115645	5.76044401146246	-4.42002435964535	0.00492895279353876	0.0855784505186572	112.574888005583	124.046785641464	0.985544136969021	0.0994492032308803	0.983947753882577	0.0980202937987197	31	IADL
k__Bacteria.p__Firmicutes.c__Clostridia.o__Clostridiales.f__Lachnospiraceae.g__Blautia.s__Blautia_hansenii	-1.76307475076736	0.386845559964479	5.30579970832034	-4.55756749781296	0.00524585178029534	0.0855784505186572	119.469338119358	130.941235755239	0.987802533976343	0.0772648967665286	0.986781183482763	0.0916177574040165	31	IADL
k__Bacteria.p__Firmicutes.c__Clostridia.o__Clostridiales.f__Lachnospiraceae.g__Lachnospira	0.442021339152291	0.118665050112607	8.48591416976323	3.7249496691135	0.00525059757500527	0.0855784505186572	125.026119511493	136.498017147375	0.986729959451507	0.11640216569116	0.984981809559467	0.105394222766015	31	IADL
k__Bacteria.p__Firmicutes.c__Clostridia.o__Clostridiales.f__Lachnospiraceae.g__Lachnospira.s__Lachnospira_pectinoschiza	0.442021339152291	0.118665050112607	8.48591416976323	3.7249496691135	0.00525059757500527	0.0855784505186572	125.026119511493	136.498017147375	0.986729959451507	0.11640216569116	0.984981809559467	0.105394222766015	31	IADL
k__Bacteria.p__Actinobacteria.c__Coriobacteriia	-0.0862563971862707	0.0192290053174507	5.41611054013812	-4.48574410180183	0.00534865315741608	0.0855784505186572	125.146965492202	136.618863128083	0.986908672193712	0.0885925250087568	0.985636141719802	0.0943006428778676	31	IADL
k__Bacteria.p__Firmicutes.c__Clostridia.o__Clostridiales.f__Lachnospiraceae.g__Coprococcus.s__Coprococcus_comes	-0.635075562259707	0.15142688710107	5.67797544508385	-4.19394187133904	0.00646500905453894	0.0895124787992404	120.656965246231	132.128862882112	0.983068182471914	0.0875128028011713	0.981444323186053	0.104490044497386	31	IADL
k__Viruses.p__Viruses_unclassified.c__Viruses_unclassified.o__Caudovirales.f__Siphoviridae.g__Siphoviridae_unclassified.s__Lactococcus_phage_bIL311	-27.0999892240796	9.08358775780001	19.7491450665386	-2.98340148701806	0.00741509846325435	0.0895124787992404	115.495143221337	126.967040857218	0.94298223713316	0.323488884166667	0.915717921653653	0.233842043180087	31	IADL
k__Bacteria.p__Firmicutes.c__Clostridia.o__Clostridiales.f__Lachnospiraceae.g__Anaerostipes	0.0851943562652843	0.021021303189162	5.51588139807651	4.05276283295357	0.00799265470645751	0.0895124787992404	126.759422682252	138.231320318133	0.985729824746398	0.0590956097532434	0.984833554395617	0.0999950719008746	31	IADL
k__Viruses.p__Viruses_unclassified.c__Viruses_unclassified.o__Caudovirales.f__Siphoviridae.g__Siphoviridae_unclassified.s__Pseudomonas_phage_phi297	-18.5268795460187	4.56817489041518	5.48455090750712	-4.05564147399246	0.00806344762532729	0.0895124787992404	115.729570776095	127.201468411976	0.98518753771611	0.0550208289186366	0.98432509124308	0.100807992547556	31	IADL
k__Bacteria.p__Firmicutes.c__Clostridia.o__Clostridiales.f__Eubacteriaceae.g__Eubacterium.s__Eubacterium_ramulus	-2.25141794070543	0.575279251417205	5.84188643064481	-3.91360879982903	0.00828530862808864	0.0895124787992404	120.625661131473	132.097558767354	0.985294312872865	0.0578348884562655	0.984391602971755	0.102423727024729	31	IADL
k__Bacteria.p__Firmicutes.c__Clostridia.o__Clostridiales.f__Lachnospiraceae.g__Anaerostipes.s__Anaerostipes_hadrus	0.0848918014052092	0.0210851352435404	5.46156625396667	4.02614450534371	0.00839162395744837	0.0895124787992404	126.96539571309	138.437293348971	0.985882599228189	0.0599674624396281	0.984982008379785	0.0999514194016243	31	IADL
k__Viruses.p__Viruses_unclassified.c__Viruses_unclassified.o__Caudovirales.f__Siphoviridae.g__Sk1virus	-44.537538960841	15.2239232130782	19.4843401928498	-2.92549682085764	0.00852111507560224	0.0895124787992404	114.633679253886	126.105576889768	0.947072283659415	0.337710948687564	0.920083661000133	0.228887241138349	31	IADL
k__Viruses.p__Viruses_unclassified.c__Viruses_unclassified.o__Caudovirales.f__Siphoviridae.g__Sk1virus.s__Lactococcus_phage_jm3	-44.537538960841	15.2239232130782	19.4843401928498	-2.92549682085764	0.00852111507560224	0.0895124787992404	114.633679253886	126.105576889768	0.947072283659415	0.337710948687564	0.920083661000133	0.228887241138349	31	IADL
k__Viruses.p__Viruses_unclassified.c__Viruses_unclassified.o__Caudovirales.f__Caudovirales_unclassified	32.1223173575243	8.05114654058703	5.4117355214729	3.98978172805463	0.00888542987891836	0.0895124787992404	115.109144116441	126.581041752322	0.985627748218481	0.0613986502928873	0.984687586709731	0.100771138911901	31	IADL
k__Viruses.p__Viruses_unclassified.c__Viruses_unclassified.o__Caudovirales.f__Caudovirales_unclassified.g__Caudovirales_unclassified	32.1223173575243	8.05114654058703	5.4117355214729	3.98978172805463	0.00888542987891836	0.0895124787992404	115.109144116441	126.581041752322	0.985627748218481	0.0613986502928873	0.984687586709731	0.100771138911901	31	IADL
k__Viruses.p__Viruses_unclassified.c__Viruses_unclassified.o__Caudovirales.f__Caudovirales_unclassified.g__Caudovirales_unclassified.s__Enterobacteria_phage_P4	32.1223173575243	8.05114654058703	5.4117355214729	3.98978172805463	0.00888542987891836	0.0895124787992404	115.109144116441	126.581041752322	0.985627748218481	0.0613986502928873	0.984687586709731	0.100771138911901	31	IADL
k__Bacteria.p__Candidatus_Melainabacteria	439.306621889928	110.107933673655	5.41173552082613	3.9897817280994	0.00888542988065346	0.0895124787992404	109.877850933941	121.349748569822	0.985627748218859	0.0613986502925073	0.984687586710141	0.100771138911732	31	IADL
k__Bacteria.p__Candidatus_Melainabacteria.c__Candidatus_Melainabacteria_unclassified	439.306621889928	110.107933673655	5.41173552082613	3.9897817280994	0.00888542988065346	0.0895124787992404	109.877850933941	121.349748569822	0.985627748218859	0.0613986502925073	0.984687586710141	0.100771138911732	31	IADL
k__Bacteria.p__Candidatus_Melainabacteria.c__Candidatus_Melainabacteria_unclassified.o__Candidatus_Gastranaerophilales	439.306621889928	110.107933673655	5.41173552082613	3.9897817280994	0.00888542988065346	0.0895124787992404	109.877850933941	121.349748569822	0.985627748218859	0.0613986502925073	0.984687586710141	0.100771138911732	31	IADL
k__Bacteria.p__Candidatus_Melainabacteria.c__Candidatus_Melainabacteria_unclassified.o__Candidatus_Gastranaerophilales.f__Candidatus_Gastranaerophilales_unclassified	439.306621889928	110.107933673655	5.41173552082613	3.9897817280994	0.00888542988065346	0.0895124787992404	109.877850933941	121.349748569822	0.985627748218859	0.0613986502925073	0.984687586710141	0.100771138911732	31	IADL
k__Bacteria.p__Candidatus_Melainabacteria.c__Candidatus_Melainabacteria_unclassified.o__Candidatus_Gastranaerophilales.f__Candidatus_Gastranaerophilales_unclassified.g__Candidatus_Gastranaerophilales_unclassified	439.306621889928	110.107933673655	5.41173552082613	3.9897817280994	0.00888542988065346	0.0895124787992404	109.877850933941	121.349748569822	0.985627748218859	0.0613986502925073	0.984687586710141	0.100771138911732	31	IADL
k__Bacteria.p__Candidatus_Melainabacteria.c__Candidatus_Melainabacteria_unclassified.o__Candidatus_Gastranaerophilales.f__Candidatus_Gastranaerophilales_unclassified.g__Candidatus_Gastranaerophilales_unclassified.s__Candidatus_Gastranaerophilales_bacterium	439.306621889928	110.107933673655	5.41173552082613	3.9897817280994	0.00888542988065346	0.0895124787992404	109.877850933941	121.349748569822	0.985627748218859	0.0613986502925073	0.984687586710141	0.100771138911732	31	IADL
[truncated: 1,028 more rows]
