# Supplementary material for: The FITNESS study: longitudinal geriatric assessment, treatment toxicity, and biospecimen collection to assess functional disability among older adults with lung cancer
Source: Front Aging. 2024 Jun 7;5:1268232. doi: 10.3389/fragi.2024.1268232 (PMC11190321; doi:10.3389/fragi.2024.1268232)
Supplement: Supplementary file 4 [file DataSheet2.csv]

Gene	Estimate	Std. Error	df	t value	Pr(>|t|)	aic	bic	r2.conditional	r2.marginal	icc	rmse	nobs	GeriatricAssessment	padj
PTPRC_2	-0.319863550124693	0.137412989650284	18.4043373807312	-2.32775337279791	0.0315114587892408	105.215427009844	112.847229632924	0.886361564155334	0.0990938160013408	0.873862075915293	0.217463153556838	34	sppb_score	0.977133978113962
HPRT1	-0.209525866428256	0.119244800687486	16.132697550793	-1.75710693648923	0.0978581863465462	107.608927546024	115.240730169105	0.894098899687215	0.0440423159219095	0.889219886950421	0.211648326590677	34	sppb_score	0.977133978113962
PDCD1LG2	0.195970728555087	0.120484939474567	16.5010860255526	1.62651638793788	0.122782923276726	108.030993114074	115.662795737155	0.875666241411777	0.0463855166002349	0.86961842468567	0.229381593338302	34	sppb_score	0.977133978113962
GZMB	-0.169442928630496	0.100633833012566	10.0822533774847	-1.68375707809259	0.122886425038293	108.57522055424	116.207023177321	0.918604052938896	0.0176677845926221	0.917140102111638	0.18718790360018	34	sppb_score	0.977133978113962
RORC	0.196398890068826	0.123531610513778	12.5602211930269	1.58986747806482	0.136707825002549	108.453635401469	116.08543802455	0.919977909999628	0.0357209845011193	0.917013552390776	0.188897746990863	34	sppb_score	0.977133978113962
CDKN1B	0.185301308766572	0.123697288001902	13.6522625222155	1.49802240420762	0.156889138098204	108.497631542719	116.129434165799	0.910411980914791	0.0394406981271753	0.906733484428773	0.198801226513385	34	sppb_score	0.977133978113962
UBC	0.157629462355804	0.114449931795914	14.0398402160465	1.37727877930838	0.189988149194842	108.820030574061	116.451833197142	0.883881803345669	0.0305224214191102	0.880226011183979	0.222517629889505	34	sppb_score	0.977133978113962
IL.21	-0.163481843204322	0.122651716669504	14.5094212572599	-1.33289486395726	0.203119203372777	108.832053709211	116.463856332291	0.87368111061993	0.0302718737401709	0.869737830677066	0.231878289608659	34	sppb_score	0.977133978113962
CD4	0.173321238238924	0.1306356899581	15.574003384914	1.32675257653185	0.203716501096668	108.834223869999	116.46602649308	0.907537920298328	0.0243543795825109	0.905229852144361	0.202106510192851	34	sppb_score	0.977133978113962
GRAIL	-0.1821964443005	0.141407574463057	16.6540764742775	-1.28844897447908	0.215202715693638	109.16286172898	116.79466435206	0.826990210348242	0.0374789464572475	0.820253500933865	0.273641796562652	34	sppb_score	0.977133978113962
NEG_C	-0.125629608876801	0.103588867429783	11.2607135994133	-1.21277133338636	0.250046301050994	109.45365221994	117.085454843021	0.893025163924175	0.0149527649324347	0.891401313289827	0.213741050190478	34	sppb_score	0.977133978113962
ADORA2A	0.115871349542146	0.0959755342538304	10.1062733339888	1.20730090687171	0.254812679407073	109.848599891368	117.480402514449	0.91251468699282	0.0177488772010951	0.910933863065595	0.196764389467469	34	sppb_score	0.977133978113962
IL.4	0.126405565986945	0.109196689112501	12.0892848598779	1.15759522577387	0.269388879354921	109.472071450478	117.103874073558	0.877555837125924	0.0210021621119661	0.874929077332569	0.228385144766161	34	sppb_score	0.977133978113962
ZBTB7B	0.125771429792372	0.109448327823599	11.4343987151017	1.14913980225519	0.273968283721353	109.578652586076	117.210455209157	0.903645506852861	0.015695341087329	0.902109075401941	0.205141860332165	34	sppb_score	0.977133978113962
VTCN1	-0.172342813184098	0.159570801189004	25.9868731270626	-1.0800397810873	0.290046735401264	109.011062598902	116.642865221983	0.859214473829056	0.0294644958654466	0.854940364807689	0.248725202461116	34	sppb_score	0.977133978113962
POS_E	0.107567199916915	0.0983635681661373	10.4185401984737	1.09356748562875	0.298784070155449	109.810735414103	117.442538037184	0.884356995321043	0.0122191654754517	0.882926454293255	0.221590284268033	34	sppb_score	0.977133978113962
CXCR3	0.11431742018429	0.108935587424912	11.2530974921296	1.04940380720935	0.316007621913328	109.746680133653	117.378482756733	0.897473534736847	0.0141178382834395	0.896005355158633	0.211044810552756	34	sppb_score	0.977133978113962
IL6	-0.0926886567819742	0.0982662979727315	10.5241520331801	-0.943239530685229	0.366708065688024	110.13879636176	117.77059898484	0.893280805296388	0.0138250374685174	0.891784725065756	0.215114214913441	34	sppb_score	0.977133978113962
NEG_E	-0.111330538323674	0.119312889627215	13.5274862895596	-0.933097326462536	0.367126339659011	109.749562821371	117.381365444452	0.883766432741361	0.0138431102673592	0.882134811946453	0.224353729343835	34	sppb_score	0.977133978113962
CDKN2A..p16.	0.115522202594305	0.123875276521685	12.7696282584592	0.932568675833244	0.368340801506502	109.726031844859	117.35783446794	0.869467156298355	0.0199194618809261	0.866814166158062	0.237132348420247	34	sppb_score	0.977133978113962
CEACAM1	0.108271943850017	0.116867367495454	12.8238632650519	0.926451465198176	0.371319173575172	109.827736344278	117.459538967359	0.874008022848711	0.0160608291080237	0.871951457083396	0.232858256361682	34	sppb_score	0.977133978113962
TNF	0.112832565937213	0.122480371661303	11.5968065157457	0.921229780794844	0.375697433551605	109.823782355484	117.455584978565	0.903540390886038	0.0150349819992219	0.902067984800364	0.206937596388474	34	sppb_score	0.977133978113962
EOMES	0.138186553198974	0.155901386176763	20.4713041104384	0.88637154927087	0.385711840452457	109.384532565487	117.016335188567	0.902372388186953	0.0208230220199364	0.90029625490742	0.210583370452651	34	sppb_score	0.977133978113962
SPN	0.103371114857492	0.1214613764135	14.3159230278004	0.851061612422192	0.408745424214594	109.862166241494	117.493968864574	0.882575907131388	0.0165913188502941	0.880594817679125	0.226326718083846	34	sppb_score	0.994788689598444
IL.2	-0.133841679818095	0.161877845463896	27.8399125597828	-0.826806654329647	0.41537719219935	109.329275951082	116.961078574162	0.887983441192843	0.0222325968237856	0.885436394746564	0.225091193462394	34	sppb_score	0.994788689598444
CD27	0.0747692373772683	0.0994835571213172	11.0367580108284	0.751573823260958	0.468031721951466	110.422506979252	118.054309602332	0.886021365719441	0.00993864868971014	0.884877200660631	0.222350243070088	34	sppb_score	0.999145803413394
CDKN2A..ARF.	0.0866430010654741	0.121716689548823	13.0628215999436	0.711841583817641	0.489081569125606	110.128050015288	117.759852638369	0.86845013258227	0.0126846333896044	0.866760032440941	0.238654877392737	34	sppb_score	0.999145803413394
POS_F	-0.0859807429167253	0.121957469684001	14.711805692833	-0.705005959368511	0.491818273507821	110.08345844267	117.715261065751	0.883441244917313	0.0175331869379144	0.881361127385662	0.22659282024406	34	sppb_score	0.999145803413394
NEG_F	0.0636038945938888	0.0908651421032127	9.80094108845289	0.699981237267442	0.500215932063192	110.697568183012	118.329370806093	0.874321026463441	0.00771486346502198	0.873343891882301	0.232023634970439	34	sppb_score	0.999145803413394
GATA3	0.0957844948395011	0.139024669697437	14.9325278515977	0.688974806039529	0.50140485468125	109.855275313962	117.487077937043	0.876979566988873	0.0121103800237388	0.87547147927915	0.231788646688253	34	sppb_score	0.999145803413394
FOXO1	0.0676379452611001	0.101698903927116	11.2079955608593	0.665080375984917	0.519450150386349	110.505264608507	118.137067231588	0.880079764070393	0.00956165365560008	0.878922058730642	0.227909314962924	34	sppb_score	0.999145803413394
FOXP3	0.0761238219467986	0.114721888319625	11.4683169489868	0.663550984575069	0.520093794870303	110.350891541482	117.982694164562	0.862794420109252	0.0114200276321644	0.861209427941257	0.243245203590994	34	sppb_score	0.999145803413394
GUSB	0.0618730216707128	0.101276017146263	10.3403009398742	0.610934586629286	0.554434310869873	110.611539600268	118.243342223348	0.871718092307293	0.00922996641955253	0.87052302416826	0.235056469737868	34	sppb_score	0.999145803413394
CD28	0.0661512154754299	0.109205074758806	11.7067933629524	0.605752210888862	0.556241626805106	110.440138702449	118.07194132553	0.879778016286794	0.00927634856929184	0.878652353217173	0.228579603640783	34	sppb_score	0.999145803413394
PTPRC_1	0.0813582486262489	0.135390004822584	15.0514505980003	0.60091768763035	0.556836652821288	110.015828990169	117.64763161325	0.887969896307939	0.0121357559584018	0.886593624207191	0.222753054841712	34	sppb_score	0.999145803413394
CD200R1	0.07125271562571	0.11958988258147	12.771204921024	0.595808893592397	0.561713946556438	110.277569650786	117.909372273866	0.890502559070064	0.00980480140375305	0.889418327734607	0.219874285499035	34	sppb_score	0.999145803413394
PGK1	-0.0690021313346205	0.119071911960576	13.170269560674	-0.579499650240492	0.572032000081814	110.29777454722	117.929577170301	0.880702182821546	0.0113814437962007	0.879328769999476	0.228530835773501	34	sppb_score	0.999145803413394
PVR	0.0680490475657883	0.117775139896895	12.0486564515833	0.577787872936183	0.57404699898423	110.381906300703	118.013708923784	0.866264922832353	0.0106664447272975	0.864823065532449	0.240701812938273	34	sppb_score	0.999145803413394
CD8A	-0.0899789748475269	0.164769342495797	22.9897665764285	-0.546090513469288	0.590264362892225	109.684498875776	117.316301498857	0.88540281522416	0.0082201538412445	0.884453001117452	0.226408508069744	34	sppb_score	0.999145803413394
CD96	-0.0621242929757491	0.114289655577256	10.7550024472804	-0.543568817859942	0.597824594995298	110.506148719998	118.137951343079	0.862577056384711	0.00981124337596042	0.861215406965617	0.243607808385125	34	sppb_score	0.999145803413394
IL.17A	0.0722630245695862	0.134208199174947	14.9930176054714	0.538439715411036	0.598177260739224	110.119670232428	117.751472855509	0.875341838580414	0.011971995438258	0.873831348054876	0.233885496565578	34	sppb_score	0.999145803413394
RUNX3	-0.0789837504804769	0.149156448415217	17.5276890288921	-0.529536277644562	0.603076730449212	109.9055571862	117.537359809281	0.887976100873221	0.00793644824317049	0.887079916474708	0.22322380652727	34	sppb_score	0.999145803413394
KLRG1	-0.0901863086057225	0.185899315983155	28.405584273535	-0.485135236398043	0.631301043189035	109.51915333701	117.15095596009	0.890977169514553	0.0101643288330123	0.889857646414265	0.223029921626862	34	sppb_score	0.999145803413394
KIR_Inhibiting_Subgroup_2	-0.0480606834231441	0.100738453564995	10.3390600125734	-0.477083791961685	0.643226859007819	110.740970799674	118.372773422755	0.881860786880772	0.00778235786447803	0.880934174013516	0.226780047516225	34	sppb_score	0.999145803413394
TNFRSF18	-0.0741318608364073	0.160772557853319	19.6972829768204	-0.46109772604378	0.649779368390345	109.855858928353	117.487661551434	0.871197526931476	0.0119871973171934	0.869634813720248	0.238843120659793	34	sppb_score	0.999145803413394
PRDM1	-0.0703701034356605	0.155540652351427	19.1486398866956	-0.452422581311201	0.656048279325387	109.906535989085	117.538338612166	0.890788602218632	0.0100937639616296	0.889675007788177	0.221668421906114	34	sppb_score	0.999145803413394
CD80	0.0615625827937508	0.138817840092302	17.1989376859259	0.443477457600672	0.662948694986848	110.131316949126	117.763119572207	0.881989382166488	0.00782104927083665	0.881059139838852	0.228569650700693	34	sppb_score	0.999145803413394
BTLA	-0.0519161148295984	0.11578813523279	9.18516378282209	-0.448371629141638	0.664275165691037	110.638836193432	118.270638816513	0.85513733226966	0.00989387416675795	0.85368975713747	0.25036781157649	34	sppb_score	0.999145803413394
CD86	-0.0407830591562558	0.0951888976420219	9.63342686168735	-0.428443444209525	0.67774936983974	110.936380537696	118.568183160777	0.870170866366805	0.00779937686259779	0.86915032040328	0.236658348490457	34	sppb_score	0.999145803413394
IL.10	0.0574941352679778	0.137840995706573	14.017660919276	0.417104758807515	0.682919235986627	110.217540596393	117.849343219474	0.868094341033095	0.00817328530405898	0.867007354195594	0.240043530752093	34	sppb_score	0.999145803413394
AHR	0.0501828503944532	0.123719609909784	12.3108995716235	0.405617593128901	0.691984563650434	110.41470496844	118.046507591521	0.873634037182107	0.00628344883329615	0.872835002426467	0.234514302231998	34	sppb_score	0.999145803413394
POS_A	-0.0463133944829608	0.114537524415476	13.2745577855265	-0.40435127893076	0.692393873032635	110.563991943464	118.195794566545	0.875537451193445	0.00859572443435703	0.874458329589568	0.233376925085077	34	sppb_score	0.999145803413394
CD244	0.045495968557961	0.114998161263028	12.9169473259131	0.395623443525335	0.698839584443374	110.645797392931	118.277600016012	0.861550623452669	0.0115076194907725	0.859938853068338	0.246171170544132	34	sppb_score	0.999145803413394
NEG_H	0.0464858387452608	0.119094261433667	13.9880044981238	0.39032811644877	0.7021734293523	110.515767988964	118.147570612045	0.871053098999024	0.00769432580371356	0.870053246339223	0.237430292663618	34	sppb_score	0.999145803413394
IL2RA	0.0534444145673394	0.137560441665456	15.2948103080505	0.388515869244699	0.702989041651978	110.211860411074	117.843663034154	0.875027025019411	0.00747832022728134	0.874085395284054	0.234269223966312	34	sppb_score	0.999145803413394
C10orf54	0.0517797128152962	0.144451178620161	18.8547130369264	0.358458223116701	0.723982625881739	110.140368235192	117.772170858273	0.874164275126147	0.00743976280089514	0.873221069958487	0.235900600426316	34	sppb_score	0.999145803413394
TGFB1	0.0445118406833312	0.129754643744336	16.1759760321724	0.343046224773548	0.73598136147489	110.372081238693	118.003883861774	0.873002935480929	0.00973120702674303	0.871754956411617	0.236615144976864	34	sppb_score	0.999145803413394
CD276	-0.0384298589471717	0.114771431071853	13.1253850556664	-0.334838196128379	0.743037839818959	110.62490295426	118.256705577341	0.872367699508171	0.0077518877572469	0.871370578671755	0.236188308922537	34	sppb_score	0.999145803413394
CD3D	-0.0362529310635604	0.11110269105312	11.7697294173052	-0.326301106840224	0.749925429632295	110.725400195304	118.357202818385	0.866585588329465	0.00580677340863708	0.865806356247314	0.240773876553629	34	sppb_score	0.999145803413394
ITCH	-0.0486511477968025	0.15270769545389	20.4049147672564	-0.318590020314286	0.753275473153048	110.061253966283	117.693056589364	0.873056137392042	0.00704817805392801	0.872155063516413	0.237259979312603	34	sppb_score	0.999145803413394
CD274	0.0361896638358268	0.119434773154527	12.5371365997765	0.303007766331199	0.766853077049892	110.583938517433	118.215741140514	0.868871540708765	0.00784861990853538	0.867834221750368	0.239220864769818	34	sppb_score	0.999145803413394
CD3E	0.0295401380511669	0.111489851599116	11.8071746385623	0.26495808925627	0.79561061285786	110.713891631679	118.34569425476	0.875350780596119	0.00714749753943402	0.874453436844883	0.233313665111633	34	sppb_score	0.999145803413394
IFNG	-0.0355802497918613	0.149885920894431	19.4861386863219	-0.23738220094015	0.814838239189885	110.142101802589	117.77390442567	0.873649994397711	0.00609720711349174	0.87287488624985	0.236640000798118	34	sppb_score	0.999145803413394
YWHAZ	0.0311061405443137	0.130705127153249	15.0761784839272	0.237987148796714	0.81509524864726	110.399353657806	118.031156280887	0.879188670236792	0.00667360850300047	0.878377005989806	0.230970886787799	34	sppb_score	0.999145803413394
NEG_A	0.0265058741800428	0.11980307038346	13.2606926694654	0.221245366209764	0.828271817463363	110.597143227161	118.228945850241	0.873895099393289	0.0067638251014159	0.873036339398747	0.235023245737958	34	sppb_score	0.999145803413394
HAVCR2	-0.0274182281771879	0.1283112152971	13.4042788832169	-0.213685359566597	0.834008478041614	110.453622438791	118.085425061872	0.876784435094903	0.00724655889528179	0.875885028645194	0.232671338096298	34	sppb_score	0.999145803413394
TIGIT	0.0246431420419272	0.116813368725954	12.3654472623857	0.210961658846946	0.83635389445333	110.655760864267	118.287563487348	0.873057449066827	0.00690257047816937	0.872175128885093	0.235516382763368	34	sppb_score	0.999145803413394
NEG_D	-0.0177903191196218	0.0844153531767402	9.16751419562449	-0.210747434561747	0.837694390487504	111.312414259722	118.944216882803	0.871504968539642	0.00678632726135447	0.870627001029848	0.235721623917718	34	sppb_score	0.999145803413394
KIR.Activating.Subgroup.1	0.021503484383325	0.108482728632472	10.0350817077073	0.198220349491544	0.846830667515456	110.83780215166	118.469604774741	0.867468211524337	0.00687475761237973	0.866550780486621	0.239812933871874	34	sppb_score	0.999145803413394
POS_C	-0.0230360630950436	0.118608841053309	13.6413126266086	-0.194218768942275	0.848867109049777	110.627851282375	118.259653905456	0.874135155750591	0.00682797037979142	0.873269846012941	0.234969259285643	34	sppb_score	0.999145803413394
CCR4	-0.028779705562501	0.149366328084366	17.8698709783005	-0.192678670832997	0.849383464901581	110.171531558358	117.803334181438	0.873089741261445	0.00680619979969836	0.872220045359767	0.236974160661757	34	sppb_score	0.999145803413394
CD160	0.0362272962788416	0.191956639029596	30.1833652521581	0.188726456464244	0.851570465817572	109.648114185094	117.279916808174	0.88421169226403	0.00715620573660875	0.883377114904691	0.229874605270556	34	sppb_score	0.999145803413394
B3GAT1	-0.0335897272287009	0.180100930138252	28.8531648918599	-0.186505018063573	0.853353898282994	109.776408185257	117.408210808338	0.883528883101342	0.00491506950753309	0.882953591869775	0.229853881790225	34	sppb_score	0.999145803413394
CTLA4	0.0204714950070613	0.112730342260779	10.6507958943946	0.181597026998326	0.859308698171695	110.762122764598	118.393925387679	0.868363706179326	0.00671293930662928	0.867474067638831	0.23925335161626	34	sppb_score	0.999145803413394
PDCD1	-0.0207649239646732	0.117327693048228	12.4854571115535	-0.176982291436837	0.862360958907162	110.658115663626	118.289918286707	0.873580391057499	0.00635085769398392	0.872772386589987	0.23509377028456	34	sppb_score	0.999145803413394
KIR_Inhibiting_Subgroup_1	-0.0183349391177376	0.11387673791607	11.6521759994591	-0.161006887387755	0.874845714825772	110.72125179808	118.353054421161	0.874107909008102	0.00621433537375748	0.873320681236386	0.234418429790107	34	sppb_score	0.999145803413394
Tcell.Senescence	0.0212114078701188	0.135854790142703	15.0520013538559	0.156132940530386	0.878003019173096	110.377878711631	118.009681334711	0.872273144115728	0.00683222669678496	0.871394482062723	0.237102299079453	34	sppb_score	0.999145803413394
NEG_B	0.0166881457009627	0.107547054925494	11.2758551018682	0.155170643329321	0.879429681218808	110.838259254039	118.470061877119	0.873933823153566	0.00632604751188883	0.873131245384091	0.234474642489959	34	sppb_score	0.999145803413394
TBX21	0.0245272387253355	0.168222312783227	20.3958314468031	0.145802529519027	0.885508657726887	109.936666909445	117.568469532525	0.876964315054295	0.00739656293022573	0.876047492532452	0.234155610778618	34	sppb_score	0.999145803413394
PVRIG	0.0201181155066572	0.145043022683715	20.3658140740802	0.13870446943544	0.891046064447758	110.231238351363	117.863040974443	0.878467402534997	0.00669613345887785	0.877648118004208	0.232789450550961	34	sppb_score	0.999145803413394
CD127	-0.0154369293111381	0.134232885146267	15.3264180578847	-0.115001098980457	0.909937405167867	110.410469685546	118.042272308627	0.872911190101054	0.00658284707153164	0.872069040156691	0.236673227471144	34	sppb_score	0.999145803413394
TNFRSF14	0.0149905382938403	0.13804979660456	20.452657108938	0.108587905687252	0.914587630310272	110.340112852495	117.971915475575	0.877447635187497	0.00635862165423824	0.876663384312224	0.233672627314199	34	sppb_score	0.999145803413394
SPI1	-0.00995856318847652	0.0921985697836912	9.13114384244055	-0.108012122225328	0.916322296516491	111.168546661023	118.800349284104	0.871705968410008	0.00628278186597843	0.870894828781472	0.235662331624011	34	sppb_score	0.999145803413394
POS_B	-0.00924798752277358	0.108225416988368	12.0615930620223	-0.0854511609206137	0.933304778972497	110.846024498471	118.477827121551	0.873169209977096	0.00622917314586847	0.872374206813458	0.235406823800546	34	sppb_score	0.999145803413394
BCL6	-0.00740717140425873	0.0946156535238396	9.48928444477582	-0.0782869549423173	0.93922589040713	111.123920632522	118.755723255603	0.87141500548999	0.0063598168383638	0.870591994276169	0.236063994539156	34	sppb_score	0.999145803413394
POS_D	0.00849712122422835	0.122742822134961	15.2365749255538	0.0692270315805955	0.945709290660583	110.590950464292	118.222753087372	0.874639213793322	0.00584985950518575	0.873901555609817	0.234963174856766	34	sppb_score	0.999145803413394
PTPRC_3	0.00957684976588124	0.148198813574897	18.7584285988838	0.0646216358610813	0.949158953027892	110.207145083412	117.838947706492	0.877015685121147	0.00604661888890781	0.876267521982394	0.233712970585364	34	sppb_score	0.999145803413394
NECTIN2	-0.00671104421292252	0.105958710129556	10.4434005786742	-0.063336409104234	0.9506945650509	110.891971232202	118.523773855282	0.873110168701577	0.00617491436385451	0.872321766543857	0.235095083688042	34	sppb_score	0.999145803413394
CCR6	-0.00892361661851503	0.159212557383782	17.7224006775201	-0.0560484472151568	0.955930270251743	110.070692567474	117.702495190555	0.875124464876591	0.00597234920882873	0.874374183631595	0.235754609086675	34	sppb_score	0.999145803413394
LAG3	0.00895744149229774	0.170444055373699	20.5619034502675	0.0525535576624163	0.958594851704063	109.92804848608	117.559851109161	0.877326883673693	0.00600673021607998	0.876585566466688	0.233789715193433	34	sppb_score	0.999145803413394
KIR_Activating_Subgroup_2	-0.00420432032954364	0.114424772702267	11.8369054525271	-0.0367430953127892	0.971302227282637	110.740363218128	118.372165841208	0.873231978839727	0.0059615602014909	0.872471711269065	0.235352041041837	34	sppb_score	0.999145803413394
RORA	0.00523165219532804	0.149121640935037	19.6739279585465	0.035083118469754	0.972366979648286	110.197323796077	117.829126419158	0.877151879305785	0.0058233924603626	0.876432296070377	0.233762810134882	34	sppb_score	0.999145803413394
NEG_G	-0.00241462759418871	0.130910585881449	17.9575540937918	-0.01844486126107	0.985487359190109	110.461669525445	118.093472148526	0.876147149891769	0.0059147027762857	0.87541023848343	0.234298660457918	34	sppb_score	0.999145803413394
EGR1	-0.000864575403096651	0.0890353202602253	8.92913804115785	-0.00971047670261351	0.992465774786066	111.258038793178	118.889841416259	0.870122897528851	0.00620812600530709	0.869311567271034	0.236958571142225	34	sppb_score	0.999145803413394
CD96	-0.387368430674635	0.192138642430987	20.6275740302333	-2.01608810062125	0.0570008363100249	95.8976118951415	102.558634446017	0.618935156886566	0.139631020961162	0.55709137312326	0.442586488795305	28	blessed_score	0.977133978113962
RORA	-0.383511014122046	0.191397825688848	22.518003059887	-2.00373756985888	0.0572742324955561	95.9328754915618	102.593898042438	0.383290078153982	0.177550967860273	0.250154237227864	0.673346778962045	28	blessed_score	0.977133978113962
GZMB	0.307656085658375	0.155611645691783	8.60720422852541	1.97707622903586	0.0808897406592526	97.5553179462988	104.216340497175	0.75253478286591	0.0970909747349403	0.725924528153383	0.320448523383542	28	blessed_score	0.977133978113962
GRAIL	0.374954491895123	0.208526555127575	24.9935898885054	1.79811387410936	0.0842500462104338	96.9357397467597	103.596762297636	0.199912151992537	0.155687716865472	0.0523792393057237	0.848451598691129	28	blessed_score	0.977133978113962
IL6	0.293099734693886	0.165689582057856	13.4957792707435	1.76896900247802	0.099480911276095	97.0655861476286	103.726608698505	0.610358283528804	0.105388202958539	0.564457211765186	0.442384893388048	28	blessed_score	0.977133978113962
CD86	0.406197892784047	0.237917695103256	22.9794163522432	1.70730425329549	0.101243690229002	96.404722384714	103.06574493559	0.564386647091301	0.126233482534554	0.501453369748829	0.49479083880251	28	blessed_score	0.977133978113962
EOMES	-0.306811509018185	0.193569721938153	24.9896084305342	-1.58501808002913	0.125536876878595	97.2166751320716	103.877697682948	0.38966912134558	0.125496928385739	0.302082635881656	0.649395374106302	28	blessed_score	0.977133978113962
RORC	-0.308437077101131	0.19816144736372	24.9924931943575	-1.5564938649999	0.132164476006335	97.4079576306694	104.068980181545	0.626320025090895	0.117310577671275	0.576657468123662	0.443000304544635	28	blessed_score	0.977133978113962
PTPRC_3	-0.285195314672989	0.184917167535077	24.0197992933524	-1.54228684375067	0.136076896333507	97.4119509439512	104.072973494827	0.55161181970895	0.102036253419952	0.50066115475289	0.498404228058201	28	blessed_score	0.977133978113962
ADORA2A	-0.263162633068045	0.169538174822436	18.1866213787844	-1.55223231194783	0.137834899292711	97.5937920516496	104.254814602526	0.569891735946954	0.0976721261956142	0.523334835884402	0.479827663482289	28	blessed_score	0.977133978113962
SPI1	0.325679102872156	0.221493557267794	17.8823495111866	1.47037731882376	0.15883620674679	97.5339357868903	104.194958337766	0.635132748579901	0.0812969579507563	0.602845277831853	0.423633201545444	28	blessed_score	0.977133978113962
TNF	-0.29371592571743	0.215240214951961	24.6197973912242	-1.3645959505429	0.18472368396034	97.7513770448896	104.412399595766	0.605241305218758	0.086312436286543	0.567950018738525	0.453494480480272	28	blessed_score	0.977133978113962
KLRG1	-0.290103356095319	0.213872496069116	23.6564875630592	-1.35643133842496	0.187767312367316	97.593818114815	104.254840665691	0.44095041894274	0.103555446885747	0.376370151265777	0.599608663553093	28	blessed_score	0.977133978113962
YWHAZ	-0.249416709110063	0.189827221512938	24.6657869745954	-1.31391434338127	0.200964641471294	97.932195049675	104.593217600551	0.476577124669954	0.0914322739574973	0.423903292702298	0.563044609993601	28	blessed_score	0.977133978113962
AHR	0.232083607985992	0.176454298825228	19.1109970651991	1.3152618526787	0.20398500856439	98.1024595458184	104.763482096694	0.519635432704553	0.079658649431214	0.478058258494445	0.520360944769109	28	blessed_score	0.977133978113962
EGR1	0.262165898330915	0.203644548555684	23.2074650567772	1.28737007786501	0.210656768668964	97.9371047459925	104.598127296869	0.554530608201265	0.0797693845111178	0.515915484335332	0.493481929385713	28	blessed_score	0.977133978113962
ITCH	-0.279432500436978	0.21840615307781	24.9827486429172	-1.27941679526505	0.212505694039682	97.8438138362317	104.504836387108	0.356750428951569	0.10496788200592	0.281311186362716	0.676614236817799	28	blessed_score	0.977133978113962
PGK1	0.230324998043702	0.183181387852626	15.6149145566848	1.25736026319991	0.227104393863427	98.4347759502746	105.095798501151	0.620145790748217	0.0670805520476354	0.592832789491619	0.435101087329406	28	blessed_score	0.977133978113962
Tcell.Senescence	-0.261225504022695	0.212014781394826	23.7616882174906	-1.23210986660513	0.229961639366428	98.0324548716654	104.693477422541	0.342785762514472	0.0966942339132996	0.272434360368681	0.684827260285022	28	blessed_score	0.977133978113962
CD8A	-0.23397473398893	0.192735196738539	23.6483663776661	-1.21396993360967	0.236744090760666	98.2783205072254	104.939343058101	0.335750828442978	0.0964669684379378	0.264831336150885	0.692768417906824	28	blessed_score	0.977133978113962
TGFB1	-0.228825185551563	0.189074108457835	24.8667354948767	-1.21024072210602	0.23756540817857	98.3766870917858	105.037709642662	0.310408444771226	0.0993051279166278	0.234378282143764	0.717265992813117	28	blessed_score	0.977133978113962
NEG_C	-0.221415187448757	0.183034410888744	24.9269687276758	-1.20969158954128	0.237745203994606	98.9728927765056	105.633915327382	0.123266231739607	0.103520238858148	0.022026144635222	0.904678016704751	28	blessed_score	0.977133978113962
CCR4	0.225297285968997	0.186804158532789	24.8798647911659	1.2060614053699	0.239138162700333	98.2319989966216	104.893021547498	0.484893293899703	0.08817930428549	0.435078948612089	0.557961813744485	28	blessed_score	0.977133978113962
PVR	0.214739164950751	0.182778699226318	22.2395874317807	1.17485880936738	0.252477505967385	98.4139436147269	105.074966165603	0.54449849615571	0.0717186606970832	0.509306624448204	0.500861454345301	28	blessed_score	0.977133978113962
CD80	0.216796623087954	0.190556706898445	24.0720550858575	1.13770135208882	0.266442922072917	98.3585587739671	105.019581324843	0.42992681352077	0.0857801688506745	0.376437518575206	0.605477039624229	28	blessed_score	0.977133978113962
FOXO1	-0.201804629425264	0.182427822437563	21.5535996550518	-1.10621629271671	0.280827565520159	98.6149798734506	105.276002424327	0.567147361967384	0.0745877473341143	0.53225966396525	0.484707386864942	28	blessed_score	0.977133978113962
CD160	-0.221466754501689	0.199119613377635	17.6934831740411	-1.11222973339986	0.280923661703662	98.3259037382416	104.986926289118	0.435077613496009	0.0896658574559516	0.379434034051232	0.605210881711869	28	blessed_score	0.977133978113962
RUNX3	-0.222846251199989	0.205446460911051	24.8382445920535	-1.0846925773838	0.2884743694821	98.8303852391255	105.491407790002	0.173266285941545	0.0936387364104308	0.0878540960761667	0.848552205823507	28	blessed_score	0.977133978113962
NEG_B	-0.242665381449508	0.228975786857678	19.759234018494	-1.05978621049718	0.302025505262329	98.1673456254696	104.828368176346	0.422050018683622	0.089181312998565	0.365460997271494	0.616997279236091	28	blessed_score	0.977133978113962
CD28	-0.197816144473321	0.187463139416353	23.3633970332772	-1.05522688401145	0.302112106202891	98.5781786910005	105.239201241877	0.505801090892503	0.0734321234360059	0.466634963711302	0.536170344518593	28	blessed_score	0.977133978113962
PDCD1LG2	-0.181338092036482	0.172465259056518	22.4344130047665	-1.05144707420209	0.304247731330022	98.7724926791118	105.433515229988	0.392832415125832	0.0819615731548975	0.33862508679431	0.636236938766999	28	blessed_score	0.977133978113962
CXCR3	-0.184362534275568	0.177527657626788	23.1651217280254	-1.0385003482846	0.30975616083521	98.7389053891003	105.399927939976	0.395494346731369	0.0818249259421874	0.341622670503285	0.634320368834296	28	blessed_score	0.977133978113962
HAVCR2	0.184773130103212	0.180317617368073	16.2405483159268	1.02470924804893	0.320522228624667	98.8992916300893	105.560314180965	0.590386176863193	0.0549887765972196	0.566551366806125	0.459411861782692	28	blessed_score	0.977133978113962
CD3E	-0.198491734766763	0.199161143441453	24.4426792352155	-0.996638859050901	0.328704653718924	98.6213590810016	105.282381631878	0.537949265604338	0.0647085101268271	0.505982103549005	0.50772525912797	28	blessed_score	0.977133978113962
LAG3	-0.196300332371801	0.199480229145559	21.3506154918789	-0.98405908802402	0.336107369732591	98.5916915367648	105.252714087641	0.425048731289714	0.0788395599652004	0.375840251358857	0.610603408722915	28	blessed_score	0.977133978113962
C10orf54	0.186523740821823	0.196070365778908	23.0386921005284	0.951310209887352	0.351321232007442	98.6832597677222	105.344282318598	0.480328326219708	0.068126656151967	0.442336582314519	0.558953172538919	28	blessed_score	0.977133978113962
IL.10	0.169556315050353	0.184328640863469	22.9663945011021	0.919858760180098	0.367207892948573	98.8826891144391	105.543711665315	0.504755158598232	0.0643888009911035	0.470672388352783	0.537821151725075	28	blessed_score	0.977133978113962
IL.21	0.224730639378744	0.253364154051419	24.9976685052688	0.886986717675682	0.383540525630863	98.3715082617782	105.032530812654	0.346652332927367	0.0733189394558643	0.294959512079598	0.676556050092901	28	blessed_score	0.977133978113962
CD244	0.170574761342602	0.19342918352201	24.5409850226456	0.881846049477807	0.386416057617303	98.870090127598	105.531112678474	0.520537373521573	0.0673122134794444	0.485934485893624	0.525276983646954	28	blessed_score	0.977133978113962
CDKN1B	-0.230436373331112	0.282396481674863	20.0987840948283	-0.816002989712968	0.424064316165922	98.1919440495069	104.852966600383	0.469706315012526	0.0648429079707172	0.432936252628164	0.566296262725319	28	blessed_score	0.999145803413394
UBC	-0.138006655805188	0.172102846472202	18.1564814565243	-0.801884795249329	0.432990079921561	99.2769787353502	105.938001286226	0.537804920131203	0.0513296873976519	0.512796939327715	0.504429807852188	28	blessed_score	0.999145803413394
IFNG	-0.144941023793885	0.19053478882545	24.6320132434268	-0.760706350201832	0.454053409349031	99.0808344700988	105.741857020975	0.492850408750777	0.0561473287309687	0.462681404961911	0.545304173063979	28	blessed_score	0.999145803413394
IL2RA	0.16014425089985	0.215709440300545	24.3153365145611	0.742407243172684	0.464952689821841	98.853986720476	105.515009271352	0.419515483486703	0.0626622261484906	0.38070935290691	0.610860016606278	28	blessed_score	0.999145803413394
KIR.Activating.Subgroup.1	-0.131191185057409	0.178623019841882	22.8366252902272	-0.734458443114107	0.470144342935655	99.6413733025286	106.302395853405	0.192742675856525	0.0725880039837062	0.129559108992491	0.82111394359136	28	blessed_score	0.999145803413394
SPN	-0.129467211747253	0.179180416638078	24.1897208425373	-0.722552241904653	0.476883202618529	99.2750023067323	105.936024857608	0.389708474356937	0.0627667593919344	0.348837088570276	0.635686324258404	28	blessed_score	0.999145803413394
CD200R1	0.114153746058054	0.178403822148566	22.1157739330164	0.639861549395461	0.528836161138423	99.4488311992451	106.109853750121	0.344433191624558	0.062449239843402	0.300766597143025	0.675904664696069	28	blessed_score	0.999145803413394
VTCN1	0.16783566084901	0.263882931217771	24.9976250867783	0.636023179197227	0.530542009944705	98.5924885361101	105.253511086986	0.456523856176543	0.0526642652151873	0.426310943556978	0.575984099797693	28	blessed_score	0.999145803413394
ZBTB7B	-0.118856570253486	0.201531054522318	21.8818339244445	-0.589768016324866	0.561387285389333	99.2041644443102	105.865186995186	0.489986074087582	0.0512465217627082	0.462437885487404	0.547049530648627	28	blessed_score	0.999145803413394
POS_B	0.101948362870142	0.178793371789845	16.4931823479477	0.570202138085821	0.576226555062999	99.4525629115346	106.113585462411	0.455743608856932	0.0495716730177509	0.427356723603596	0.573887033161935	28	blessed_score	0.999145803413394
NECTIN2	0.0919832924485338	0.169738526698393	14.1521576467966	0.541911693460013	0.596309086982347	99.63936486899	106.300387419866	0.519405030910361	0.0421635715306391	0.498249435075633	0.518507301302364	28	blessed_score	0.999145803413394
NEG_G	-0.100736646895465	0.18864146321126	24.7923376076068	-0.534011161600511	0.598089979507676	99.3889351788667	106.049957729743	0.466795762735994	0.05010743358059	0.438668902027624	0.567359911028502	28	blessed_score	0.999145803413394
B3GAT1	0.111187205032896	0.216541399577849	24.9917502400243	0.513468580371498	0.612133378524284	99.1722698293698	105.833292380246	0.512617406397474	0.0450303207629659	0.489635530635992	0.528239360837769	28	blessed_score	0.999145803413394
CD4	-0.0967573828508582	0.189355878201568	24.9962165412702	-0.510981669910773	0.613847772257731	99.4502925403706	106.111315091247	0.518667964648135	0.0461891571629646	0.495359023262746	0.523741898958822	28	blessed_score	0.999145803413394
IL.2	-0.0945020332597415	0.18668530711313	24.1757481214749	-0.506210342533672	0.617294283887952	99.4425162424835	106.10353879336	0.474409307747919	0.0500559947522956	0.446714028038917	0.56229622451896	28	blessed_score	0.999145803413394
TIGIT	-0.0917732870696321	0.193692373793904	24.6482754167086	-0.473809501489626	0.63980582503603	99.3985601783077	106.059582729184	0.425918481551139	0.0513572384928045	0.394839088281488	0.60338354211648	28	blessed_score	0.999145803413394
PDCD1	0.0943930526048938	0.199399640356818	13.6663893828459	0.473386273094481	0.643410221094533	99.393702460272	106.054725011148	0.521340747671264	0.0393765450872612	0.501720211097472	0.516923116786344	28	blessed_score	0.999145803413394
HPRT1	0.0782187272665239	0.180841214153015	23.6093514769862	0.432527107456494	0.66928360259202	99.6198086839065	106.280831234783	0.363245561535794	0.0534084789718749	0.327318675142362	0.657345314617955	28	blessed_score	0.999145803413394
CDKN2A..p16.	0.0800847023789699	0.19291745918822	24.9812098213836	0.415124181688685	0.681594782172009	99.4621869106915	106.123209461568	0.469547384098261	0.0462683525458197	0.443813553510896	0.564976002260396	28	blessed_score	0.999145803413394
NEG_F	0.0688001476722877	0.167258214644865	9.59962218169656	0.411340918700881	0.689854967753713	99.7509133409221	106.411935891798	0.417096923136145	0.0456874556428268	0.38919059556479	0.6045595112994	28	blessed_score	0.999145803413394
POS_C	0.0730413561821185	0.181599055795003	17.7176994981004	0.402212202383755	0.692338707510468	99.5930672774102	106.254089828286	0.465601245240394	0.0435910579598613	0.441244501939027	0.565072058749585	28	blessed_score	0.999145803413394
PVRIG	0.0794833607582482	0.205394609137389	19.3687331273433	0.386978806756713	0.702990965590017	99.3607082566036	106.02173080748	0.470611742355835	0.0458780954505281	0.44515658311593	0.565888770586636	28	blessed_score	0.999145803413394
BTLA	-0.0689872936010087	0.186648984033832	16.8274419583309	-0.369609799689583	0.716283503416949	99.5630934278733	106.224115978749	0.462383411595621	0.0438578087600571	0.437723182461818	0.567896007733405	28	blessed_score	0.999145803413394
CD276	0.0666849026124275	0.181636549100274	24.0520518540896	0.36713372359664	0.716729761778715	99.6402412145423	106.301263765418	0.386797440889524	0.0486686853215422	0.355426916312816	0.635223332021975	28	blessed_score	0.999145803413394
KIR_Inhibiting_Subgroup_2	-0.0615740984524647	0.173384606071875	15.6519231142742	-0.355130134372711	0.727232321442685	99.7742907577615	106.435313308637	0.356208830825501	0.0526468433276318	0.320431705283116	0.662533006090388	28	blessed_score	0.999145803413394
POS_E	-0.061676265794273	0.175613148604535	15.023161087406	-0.351205284367187	0.730311160890755	99.7543660810015	106.415388631878	0.354179644861548	0.0531480919083311	0.317928865518084	0.664465589295842	28	blessed_score	0.999145803413394
POS_A	0.0620762893072893	0.181101412087812	18.8762746065086	0.34277087401831	0.735558403113373	99.6406423214572	106.301664872333	0.45020259159478	0.0441574612527309	0.424803368632467	0.578748929485036	28	blessed_score	0.999145803413394
BCL6	0.0561225707623564	0.162284993389666	8.33148025633174	0.345827236333548	0.738043475674474	99.8612901687277	106.522312719604	0.463837745668521	0.0418983844487171	0.440391034073169	0.56433275776939	28	blessed_score	0.999145803413394
CD127	0.0737423377201482	0.218850200434942	24.3683503305068	0.336953484957259	0.739036844676985	99.270808220942	105.931830771818	0.417712863640307	0.0468151505719826	0.389114150619254	0.609382444097536	28	blessed_score	0.999145803413394
FOXP3	-0.0645464809930692	0.203629625591023	24.965170662591	-0.316979814728465	0.753894535125954	99.4233943671769	106.084416918053	0.441502654006892	0.0452768903373328	0.415016416445138	0.588319415291729	28	blessed_score	0.999145803413394
NEG_D	-0.0506359322669874	0.164961211970461	8.88993997638046	-0.306956597021454	0.765944694365248	99.888054494116	106.549077044992	0.371778948662308	0.0490713380972015	0.339360483592293	0.645777512428523	28	blessed_score	0.999145803413394
CTLA4	-0.0685433763870563	0.229433906263791	24.7873761191052	-0.298749986448161	0.767621109199898	99.2014703319825	105.862492882859	0.467872895281581	0.0430868540002692	0.443912849412805	0.565454546802649	28	blessed_score	0.999145803413394
GUSB	0.0514828250916127	0.186853293850861	10.7591944316774	0.275525381600735	0.788132252599188	99.6207954911916	106.281818042068	0.440430441571168	0.0427088746344538	0.415465636730773	0.585153071779279	28	blessed_score	0.999145803413394
TNFRSF18	-0.0534637732335577	0.201946794480368	20.9246896448088	-0.26474187605268	0.793798647599608	99.4744637219166	106.135486272793	0.424183301069205	0.0469701766444457	0.395804113555037	0.605375910796072	28	blessed_score	0.999145803413394
NEG_H	0.0400363814349821	0.17244225197136	19.7329835946275	0.232172689565847	0.818794767737147	99.8047853677331	106.465807918609	0.433739687822526	0.044672914086397	0.407260277106092	0.593555816697589	28	blessed_score	0.999145803413394
CEACAM1	0.0389795680995372	0.18315141971016	17.5108511938112	0.212827004896948	0.833919868256453	99.6960375809757	106.357060131852	0.462151100720805	0.0407378495628794	0.439309787179546	0.568153601755989	28	blessed_score	0.999145803413394
NEG_E	0.0412860167767493	0.199466792127056	20.969167498078	0.206981905792373	0.838020724743814	99.5388141794949	106.199836730371	0.483265142852749	0.0405032340718235	0.461452215894252	0.553945554878107	28	blessed_score	0.999145803413394
IL.4	-0.039138459804957	0.189765573579545	22.572891790207	-0.20624636527421	0.838447397108066	99.6249318077532	106.285954358629	0.434447299418288	0.0432272111396764	0.408895500408848	0.592932586754117	28	blessed_score	0.999145803413394
KIR_Activating_Subgroup_2	0.0360535100778419	0.175703557693458	19.0959386917846	0.205195105615009	0.839591174615958	99.779970335164	106.44099288604	0.453415040113225	0.041921613322014	0.429498705443102	0.576012956742791	28	blessed_score	0.999145803413394
GATA3	0.0349012492767322	0.194007570885995	24.5435689654218	0.179896326299767	0.858710996396271	99.5920406957338	106.25306324661	0.429449993395315	0.0432640852793644	0.403649431545294	0.598684133253887	28	blessed_score	0.999145803413394
POS_F	-0.035859537046192	0.208627133251243	17.8852278982133	-0.171883381070129	0.865459107551797	99.4567006297949	106.117723180671	0.409757690898741	0.0457754890071998	0.381442938950337	0.61422118737048	28	blessed_score	0.999145803413394
PTPRC_2	0.0385871790737147	0.22768114701585	23.0600384482156	0.169479026170878	0.866897835251938	99.274573526595	105.935596077471	0.445045341954213	0.0428232628889168	0.420217148485314	0.586098706172476	28	blessed_score	0.999145803413394
PTPRC_1	0.0261931162051709	0.194650942027783	24.5508255007237	0.13456454889097	0.894053285390545	99.6021141771419	106.263136728018	0.422180746238062	0.0441819828847217	0.395471477399187	0.604574390124713	28	blessed_score	0.999145803413394
CDKN2A..ARF.	0.023175042407235	0.187989730373265	21.92730824506	0.123278236322907	0.903009786255878	99.6724064059183	106.333428956794	0.432191689862253	0.0429158301682614	0.406731060824492	0.594875720935574	28	blessed_score	0.999145803413394
KIR_Inhibiting_Subgroup_1	0.0233126622415848	0.189378994537174	19.6411958346635	0.123100570359236	0.903278408374055	99.6578267965097	106.318849347386	0.43132484830685	0.0425901510218044	0.406027468486904	0.595048036368524	28	blessed_score	0.999145803413394
IL.17A	-0.0266292038374867	0.24051989230031	24.7482287099163	-0.110715182776806	0.912735194577054	99.1838766571013	105.844899207977	0.457203513210382	0.041143626979135	0.433912625433625	0.574819648929545	28	blessed_score	0.999145803413394
TNFRSF14	0.017725817543975	0.184261254077908	24.99998675542	0.0961993753525653	0.92412924559972	99.7182524923958	106.379275043272	0.435300580893163	0.0426418886156986	0.410148185520354	0.593380830116116	28	blessed_score	0.999145803413394
CD3D	0.0163999949920888	0.184048896507074	16.2946523748262	0.0891067281756748	0.93008312275252	99.738868249854	106.39989080073	0.394007707444277	0.0458280799202283	0.364902404060413	0.627752872343927	28	blessed_score	0.999145803413394
POS_D	-0.0147153387445892	0.178860095930512	22.1920849328455	-0.0822728997657817	0.935167265986188	99.7856704046854	106.446692955561	0.414711219453799	0.0441194933460526	0.387696708456793	0.610333896510532	28	blessed_score	0.999145803413394
TBX21	-0.0185162825774559	0.245656506395535	21.0694472493174	-0.0753746882146185	0.940627703549838	99.1543059413612	105.815328492237	0.40959479648255	0.0440439072936557	0.382392969695928	0.614457392921287	28	blessed_score	0.999145803413394
PRDM1	0.0120069797997333	0.216887031920031	20.4084372381271	0.0553605242943269	0.956389637515503	99.4044715143371	106.065494065213	0.468274603713492	0.0393523140757732	0.446492815131343	0.566223495117483	28	blessed_score	0.999145803413394
CD27	0.00386532070691067	0.180980772308602	18.4487822488918	0.0213576318500821	0.983189675906891	99.7700270761615	106.431049627038	0.411341115997851	0.0439853583414043	0.384257459717477	0.61267513550651	28	blessed_score	0.999145803413394
CD274	-0.00367160227043545	0.190648834444161	19.771611083711	-0.0192584564240325	0.984827949537445	99.6643663638235	106.3253889147	0.41517572869364	0.0436246192029807	0.388499240937192	0.609240728194924	28	blessed_score	0.999145803413394
CCR6	-0.00195879562519089	0.198802852308929	21.7747886972841	-0.00985295533962976	0.992228322566998	99.578579244592	106.239601795468	0.460527708931373	0.0401804832424273	0.43794402838249	0.572742122946642	28	blessed_score	0.999145803413394
NEG_A	0.000197303832257918	0.18238537679555	23.973199839102	0.00108179633545452	0.999145803413394	99.7485200047139	106.40954255559	0.433461956916815	0.042314537235149	0.408429943744179	0.594343676561185	28	blessed_score	0.999145803413394
SPN	-0.159020009475105	0.0320776795594417	4.19949498806325	-4.95734141805463	0.00680059456378898	82.438179954808	89.0992025056841	0.995642668305295	0.0290220432257036	0.995512429850436	0.027847802614846	28	iadl_score	0.852341185328219
LAG3	-0.19292141056157	0.0536239452999068	4.34206687059127	-3.59767282102432	0.0198358519762665	84.6345222118433	91.2955447627193	0.993169587820812	0.0325586460152082	0.992939714483928	0.0359120298350115	28	iadl_score	0.977133978113962
NEG_E	-0.303271845685775	0.100915107052245	6.21331712438609	-3.00521749958377	0.0228500457766777	84.8416267802428	91.5026493311188	0.991820590583787	0.0742451999614524	0.991164604908478	0.0414230188902428	28	iadl_score	0.977133978113962
CD8A	-0.188167844155198	0.054662887334968	4.28006024286953	-3.44233269278526	0.0235622174631156	85.8378527839326	92.4988753348086	0.993588483279323	0.0271148129749126	0.993409790994678	0.035786344461366	28	iadl_score	0.977133978113962
TBX21	-0.175822313390908	0.0567009329989039	4.21047588315958	-3.10087160989585	0.0337755301538283	85.965559061829	92.626581612705	0.991911599968173	0.0141313673108857	0.991795661446531	0.039334744818543	28	iadl_score	0.977133978113962
PVRIG	-0.353003439618485	0.133260651893155	6.31382845364643	-2.64896977917768	0.0362894353076473	86.4059607620187	93.0669833128948	0.992654878770135	0.0861530244293901	0.991962416655941	0.0418393878424558	28	iadl_score	0.977133978113962
ZBTB7B	-0.1497866464114	0.0549927547035347	4.51275512091569	-2.72375237827053	0.0463571153930735	85.7981947162241	92.4592172671001	0.98783060163804	0.0341823759095115	0.987399900293371	0.0472141590995756	28	iadl_score	0.977133978113962
ITCH	-0.182930859185842	0.0770616266366212	4.98832451427613	-2.37382556234427	0.0637693395927613	86.6027688441047	93.2637913949808	0.987821398007148	0.0310991159444914	0.987430497594474	0.0487479383512254	28	iadl_score	0.977133978113962
TGFB1	-0.130705900913348	0.0534780988805254	4.38332257741448	-2.44410148545773	0.0653799046922845	87.030048226409	93.6910707772851	0.987568181897859	0.0162975201827393	0.987362217380553	0.0483212055538902	28	iadl_score	0.977133978113962
EOMES	-0.170371174137298	0.0721419001854772	4.86353005011545	-2.36161195781193	0.0660595027417101	87.0680861173444	93.7291086682205	0.988730618830586	0.0274552842403438	0.988412480180295	0.0473370474612779	28	iadl_score	0.977133978113962
NEG_H	0.105773578195218	0.04646111546405	4.18138974382543	2.27660436342864	0.0822199763362069	87.5873396035106	94.2483621543867	0.985734186656084	0.0174973484449892	0.985480127385573	0.0515008360795586	28	iadl_score	0.977133978113962
FOXP3	-0.151978504364467	0.0829475780629353	5.45655618843878	-1.83222353097706	0.121509665756665	87.8934839780062	94.5545065288823	0.984861723158958	0.0260977015745954	0.98445606210652	0.0552604752987522	28	iadl_score	0.977133978113962
UBC	0.106248707676074	0.0560274550263145	4.36906489209839	1.89636862188675	0.124739135698383	88.0437251433965	94.7047476942725	0.979588636499028	0.0218170244915372	0.979133389138814	0.0618019897158302	28	iadl_score	0.977133978113962
ADORA2A	-0.121338498555298	0.061855358231486	3.77397194654822	-1.96164895046284	0.125559074965242	87.5707269252433	94.2317494761194	0.973450807380812	0.0274171852372852	0.972702383574744	0.0696727821783295	28	iadl_score	0.977133978113962
CXCR3	-0.100396704918806	0.0570701371121619	4.48088746517375	-1.75918107085484	0.145624998056714	88.480955332809	95.1419778836851	0.979928616668714	0.0203996810954858	0.979510640264254	0.0618432371232835	28	iadl_score	0.977133978113962
C10orf54	-0.192716717020731	0.124021682759982	9.62287942294871	-1.55389535710214	0.152450484697693	87.6365951836614	94.2976177345374	0.981909030571157	0.0505671455102823	0.980945498838287	0.0624855743850048	28	iadl_score	0.977133978113962
RORA	0.16321735284759	0.112108531423461	6.90700923818966	1.45588699428306	0.189323156321739	88.0333437438075	94.6943662946835	0.979711931464864	0.0298360668726021	0.979087999623181	0.0645891912878255	28	iadl_score	0.977133978113962
RUNX3	-0.108091436245806	0.0714756589970222	4.66721104701617	-1.51228317111856	0.194940954676106	88.9364860984145	95.5975086492905	0.982231642938884	0.0101173815011194	0.982050036308284	0.0594319451106225	28	iadl_score	0.977133978113962
TNFRSF14	-0.119899195116829	0.083164737089952	5.84690398669067	-1.44170713829281	0.200724030129	88.6473588741626	95.3083814250386	0.978684559858905	0.0158395456194039	0.97834149904498	0.06530376913537	28	iadl_score	0.977133978113962
TIGIT	-0.110009059498063	0.0774889612391333	4.85931954987747	-1.41967394760361	0.216549286779441	89.0136163126174	95.6746388634934	0.982028298476372	0.0141071075663298	0.98177114201598	0.060232789224501	28	iadl_score	0.977133978113962
CTLA4	0.134813936575517	0.0971817976709499	5.62826056392377	1.38723443902516	0.217802185809104	88.4468035626271	95.1078261135031	0.97647724368464	0.0262486672676527	0.975843158797683	0.0686210666500471	28	iadl_score	0.977133978113962
CD3E	-0.121627409930025	0.0884076372475149	4.95288283500541	-1.3757568205279	0.227852671392077	88.6869908397202	95.3480133905962	0.972753444895188	0.016749718373815	0.972289298448256	0.0730947578135565	28	iadl_score	0.977133978113962
CD127	-0.157740718068877	0.122684605389138	7.49401328517686	-1.28574174052682	0.236835824962894	88.2760219066671	94.9370444575431	0.972577333929647	0.0355485144452688	0.971566567648988	0.0753333671881644	28	iadl_score	0.977133978113962
CD4	-0.128563775051597	0.0984898248691215	5.70987248316329	-1.30535083418454	0.241900567307511	88.8732459802148	95.5342685310908	0.965420033013537	0.0351755241059325	0.964159318248618	0.0839875502516951	28	iadl_score	0.977133978113962
GATA3	-0.129977143803848	0.103101838890508	7.49111072362401	-1.26066756134079	0.245274393477271	88.6677310740931	95.3287536249691	0.977909067798618	0.0314450096629464	0.97719186579825	0.0679872959998303	28	iadl_score	0.977133978113962
PTPRC_2	-0.146450125027244	0.115663499008417	5.88819391047214	-1.26617408502044	0.253235483289065	88.4382491509149	95.099271701791	0.972418454392755	0.0211192709190174	0.971823384823256	0.0745040321566215	28	iadl_score	0.977133978113962
NEG_B	-0.243926478389004	0.209483558202199	22.4084836102195	-1.16441825068467	0.25650216495004	87.7745507409652	94.4355732918412	0.964614791888101	0.0623706591413534	0.962260984623738	0.0905628661464416	28	iadl_score	0.977133978113962
PTPRC_3	-0.0990087525127089	0.077448520925011	4.9605990807793	-1.27838145041625	0.257659269521694	89.1858766179922	95.8468991688683	0.976625832460534	0.0117417132846455	0.976348118853469	0.068041351166323	28	iadl_score	0.977133978113962
FOXO1	-0.0950051670323644	0.0767081329807747	4.86494813309522	-1.23852795447616	0.271928440910631	89.3320062406324	95.9930287915084	0.972202472259481	0.0228432222926024	0.971552642958956	0.0743606259825461	28	iadl_score	0.977133978113962
HPRT1	0.0833059898726591	0.0713718742620659	5.11789492408733	1.16721034348591	0.294613224335515	89.6303215464444	96.2913440973204	0.977777427490271	0.0149000666233185	0.977441301377866	0.0669661004703913	28	iadl_score	0.977133978113962
CCR6	-0.130313761928518	0.116834818092977	8.44660229987819	-1.11536752532806	0.295418548848777	88.7773151798538	95.4383377307298	0.97895218653395	0.0351832495876532	0.978184651689501	0.0674122691770495	28	iadl_score	0.977133978113962
CD244	0.128553988508086	0.12200770121112	11.1127385139636	1.05365470566189	0.314411830142704	89.2503129495384	95.9113355004144	0.96044980249634	0.048584878923506	0.958430135671052	0.0937080720700658	28	iadl_score	0.977133978113962
TNF	-0.112074498031364	0.10210530502178	5.59045310438958	-1.09763638635091	0.317375440809009	89.0515876667564	95.7126102176324	0.974948155745107	0.0166557172996409	0.974523831891208	0.0712798599626684	28	iadl_score	0.977133978113962
KIR_Activating_Subgroup_2	-0.0595303373831036	0.0557151123347455	4.18942866549015	-1.06847738232018	0.342963900674825	90.3991074871636	97.0601300380397	0.979617529843294	0.00924117687650557	0.979427414946003	0.0641662041702087	28	iadl_score	0.977133978113962
RORC	-0.101868819072431	0.0998548277749394	6.05114392298027	-1.02016919304123	0.34668953675367	89.2597572563335	95.9207798072096	0.975031844329479	0.0230371322113497	0.974443086330357	0.0717882131069002	28	iadl_score	0.977133978113962
GUSB	-0.0556953002153543	0.056104868695054	4.41788265574138	-0.992699947629753	0.372067965337862	90.4736702432589	97.1346927941349	0.973964886957879	0.0151546242510428	0.973564263301412	0.0721305166354203	28	iadl_score	0.977133978113962
B3GAT1	-0.106102659863216	0.11068061365619	6.43097937783308	-0.958638160362983	0.37238192425303	89.2132158892795	95.8742384401556	0.978549491208606	0.0102666681271795	0.978326981520564	0.0671183805138396	28	iadl_score	0.977133978113962
PGK1	-0.0707228556603979	0.0717787990811427	4.58449346281757	-0.985288923271744	0.373583907270072	90.0274260487809	96.688448599657	0.971674384016731	0.0134797789189215	0.971287343758419	0.0752739829507448	28	iadl_score	0.977133978113962
NEG_C	0.0643206968718854	0.0670948310382345	5.50111836046847	0.958653533760771	0.37794702040606	90.1814022609317	96.8424248118077	0.976951815408138	0.0220337323578833	0.97643253621883	0.0690780848371952	28	iadl_score	0.977133978113962
IL2RA	-0.106309048946083	0.11325778631569	6.91654848833103	-0.938646713875913	0.379524605302652	89.1664803930404	95.8275029439164	0.975679498034724	0.0182874911618197	0.975226451994527	0.0713682823173911	28	iadl_score	0.977133978113962
CD27	-0.0653332929764651	0.0675765307402178	4.37940706311979	-0.966804484646063	0.383946461530302	90.2501287674809	96.9111513183569	0.96889287196438	0.0138960413585383	0.96845451459451	0.078889484753438	28	iadl_score	0.977133978113962
IFNG	0.0779411195403239	0.0823766287880799	5.03668645133382	0.946155732359882	0.387215326433458	89.7925162796953	96.4535388305713	0.974437029627657	0.0161155716306638	0.974018320002574	0.072044110213736	28	iadl_score	0.977133978113962
KIR.Activating.Subgroup.1	-0.0453620735807043	0.0489602250368735	4.13782857943004	-0.926508682232173	0.404990154034915	90.8715466285617	97.5325691794377	0.976558129596542	0.00963888138564746	0.97632997705296	0.0685506660589635	28	iadl_score	0.994788689598444
IL.10	0.11079852327045	0.128678237324076	10.3603035790523	0.861050987133155	0.408695575455417	89.079939818312	95.7409623691881	0.972353561758286	0.0161815853552468	0.971898840446388	0.0770813341151477	28	iadl_score	0.994788689598444
NEG_F	0.0390800947098594	0.0451904751163171	4.12769329966536	0.864786099488222	0.434522991798286	91.1383005020043	97.7993230528803	0.97545870999879	0.00563785790175712	0.975319565214516	0.070051558682502	28	iadl_score	0.999145803413394
GZMB	-0.0520848471230318	0.0607914004611873	4.38458393364762	-0.856779852543218	0.435878188676253	90.5812924956168	97.2423150464928	0.977689258825171	0.00407308654404132	0.977598013595788	0.0673990688645188	28	iadl_score	0.999145803413394
IL.2	0.0947684863261941	0.121292771027908	9.84901886346942	0.781320152248719	0.452985830274649	89.3042607262823	95.9652832771583	0.974679313262437	0.0118487370542093	0.974375697641594	0.0738540289196511	28	iadl_score	0.999145803413394
CD276	0.0620251038908369	0.0850117379757102	6.1695446062733	0.729606350461378	0.492391286927503	90.0977420184255	96.7587645693016	0.974006017329737	0.00658421273791054	0.973833733061658	0.0734557196321952	28	iadl_score	0.999145803413394
PTPRC_1	0.0592448525192317	0.0808108523408499	4.76641289078334	0.733129905242732	0.497922736883649	90.2673558614326	96.9283784123086	0.969897988178806	0.014013922407122	0.969470145162006	0.0783162482157807	28	iadl_score	0.999145803413394
KLRG1	-0.10770750071724	0.153244080541625	10.1161990476117	-0.702849339018895	0.498004596394792	88.9855429033924	95.6465654542684	0.978274878026268	0.0100194925108947	0.97805500026578	0.0692823162273837	28	iadl_score	0.999145803413394
PDCD1	-0.0489010441835157	0.0734331138527183	4.63930384357196	-0.665926332384521	0.537125544674016	90.4913078194644	97.1523303703404	0.973109224185812	0.0107157086287138	0.972817949250045	0.0740242462686146	28	iadl_score	0.999145803413394
KIR_Inhibiting_Subgroup_1	-0.0443737921966081	0.0682646870531591	4.65554094733141	-0.650025571230603	0.546374648941067	90.6521030199919	97.313125570868	0.973696927678652	0.0105373853788256	0.973416810364868	0.0733084403012818	28	iadl_score	0.999145803413394
YWHAZ	-0.0505955269911115	0.0853161185248719	5.32725649434469	-0.593035968652999	0.57744054845887	90.2915674010579	96.9525899519339	0.972606093258011	0.00930941103458108	0.972348675714587	0.0751768490930903	28	iadl_score	0.999145803413394
CDKN2A..p16.	0.0474962900270235	0.0863975849873392	5.13755990354315	0.549740945119979	0.60554211770996	90.3937366265736	97.0547591774496	0.969106800042514	0.0126247401045609	0.968711794580758	0.0798874268606275	28	iadl_score	0.999145803413394
NEG_D	-0.0243367815803225	0.0444330639498173	4.10831669894674	-0.54771783480447	0.612286736995758	91.6707751922774	98.3317977431534	0.971304752167368	0.00744074143509095	0.971089637636224	0.0761052771908833	28	iadl_score	0.999145803413394
CD86	0.0903497811708513	0.183307121393794	14.8971505571184	0.492887458402422	0.629277848186798	88.8843453041246	95.5453678550006	0.971994845291753	0.0111621484377773	0.97167871894871	0.0790999762688362	28	iadl_score	0.999145803413394
CD3D	-0.0315475193647823	0.0670715653728517	4.84888785828747	-0.470356091876032	0.658494584843721	90.9582463269123	97.6192688777884	0.969900549904063	0.00631709874709719	0.969709199928885	0.0785507172235219	28	iadl_score	0.999145803413394
IL.4	0.0350396556422069	0.0770418750839718	4.73175802670724	0.454813120838706	0.669344458071645	90.7344955276041	97.3955180784801	0.96858916123354	0.011557824426803	0.968221875247032	0.0804250554604294	28	iadl_score	0.999145803413394
KIR_Inhibiting_Subgroup_2	-0.0229990846083302	0.0552064230305403	4.37379172463474	-0.416601608034034	0.696612156833204	91.3705923150491	98.0316148659251	0.971184858130117	0.00980220340414151	0.97089961019006	0.0767116304222255	28	iadl_score	0.999145803413394
POS_F	-0.0345625279482201	0.0851831010628838	5.27620842675362	-0.405743950583642	0.700864646336017	90.6015257267908	97.2625482776669	0.967848578745169	0.0144116181804092	0.967378449413665	0.0820715109047947	28	iadl_score	0.999145803413394
CD96	-0.036448634352766	0.0899914246643546	4.94364052964341	-0.405023417383493	0.702390610491009	90.4546510445769	97.115673595453	0.968992627266576	0.00903867775547373	0.968709805279592	0.0799931027217778	28	iadl_score	0.999145803413394
TNFRSF18	-0.0400872595919919	0.100188824277994	5.7771247138357	-0.400117077736751	0.703443676852015	90.1812747671462	96.8422973180222	0.971820178966343	0.0114611356666928	0.971493461663076	0.0767970787041387	28	iadl_score	0.999145803413394
IL.17A	0.0432438928721356	0.11470469881482	5.60986830398778	0.377001930338954	0.720018271761163	89.9401821310258	96.6012046819018	0.971154597344696	0.00820859317373262	0.970915857450702	0.0775010570790102	28	iadl_score	0.999145803413394
IL.21	0.0404591181446584	0.131849149718993	7.88934980614736	0.306859151013776	0.766893399691697	89.7098038465909	96.3708263974669	0.971215874100958	0.00785053159534532	0.970988115384141	0.0784757013174932	28	iadl_score	0.999145803413394
PDCD1LG2	0.0218676541386144	0.0710778101487667	4.65353632505448	0.307657960942314	0.771631170756355	91.020813162695	97.681835713571	0.968228251464044	0.0103133167810968	0.967897164754587	0.0810558488070203	28	iadl_score	0.999145803413394
CD28	0.0218052569338693	0.0814050033417216	5.09358794334303	0.267861384911875	0.799315542037729	90.6921306404085	97.3531531912845	0.971512373392594	0.00856910187653488	0.971266150105544	0.0769347660668824	28	iadl_score	0.999145803413394
NEG_A	-0.0192185545687675	0.0800581192458597	5.37845679402947	-0.240057532575142	0.819169416387356	90.773071592081	97.434094142957	0.969957881158435	0.00766365442016083	0.969725870693559	0.0790567211819486	28	iadl_score	0.999145803413394
POS_D	0.0152510587338688	0.0750469037940009	4.56746729229395	0.203220359040155	0.847701839145701	90.9013449915337	97.5623675424097	0.970754536742151	0.00795925386794601	0.97051989711927	0.077621184488887	28	iadl_score	0.999145803413394
CDKN2A..ARF.	0.0119900649596287	0.0715733495547243	4.68582618855969	0.167521361431621	0.87394730480301	91.0469855578587	97.7080081087348	0.969229887919135	0.00876924244667567	0.968957670203036	0.0796825704693262	28	iadl_score	0.999145803413394
Tcell.Senescence	-0.0142622090810604	0.0896682568049521	5.00488316286306	-0.159055273173022	0.879844566611407	90.5552240598975	97.2162466107735	0.971063639633485	0.00754707494773491	0.970843594052593	0.0775812030399894	28	iadl_score	0.999145803413394
NEG_G	0.0152298522048886	0.0988574400194801	6.20938854517674	0.154058735507288	0.88244916395968	90.3866214344532	97.0476439853292	0.969954651088687	0.00784516013705117	0.969717076706028	0.0796681575188057	28	iadl_score	0.999145803413394
GRAIL	-0.018242424995102	0.120272296538789	9.4685724408363	-0.151676034465831	0.882625240246923	89.9423167212121	96.6033392720881	0.97273044493306	0.00936558761480735	0.972472634984199	0.0771935007965706	28	iadl_score	0.999145803413394
BCL6	-0.00757445751053328	0.0493071298546731	4.218882127447	-0.153617895279204	0.884981356464607	91.7904008559266	98.4514234068026	0.96949596453332	0.00921685822410089	0.969212197724717	0.0789644241346737	28	iadl_score	0.999145803413394
NECTIN2	-0.00869566047888184	0.0603980515257525	4.36299443371703	-0.143972533206211	0.89193078935653	91.3729297303486	98.0339522812246	0.970079065372077	0.00883648132336857	0.969812312434711	0.0783729457066472	28	iadl_score	0.999145803413394
POS_B	-0.00896867406278823	0.065883183430183	4.42357492392838	-0.13612994387699	0.897692565421668	91.2148192612221	97.8758418120981	0.96952526736212	0.00861526142196911	0.969260437999489	0.0790659718084438	28	iadl_score	0.999145803413394
HAVCR2	-0.00892216145820097	0.0706540257413295	4.65962074289748	-0.126279590788864	0.904776608128129	91.0693388035257	97.7303613544017	0.969873642030059	0.00905952712417308	0.969598216245512	0.0788060125050042	28	iadl_score	0.999145803413394
CCR4	-0.0122778633493692	0.101193108790267	6.30787385735091	-0.121331022400115	0.907202265364737	90.3255458448219	96.9865683956979	0.971032794508067	0.00842486528476365	0.970786676190452	0.0782216508985916	28	iadl_score	0.999145803413394
CD160	-0.0165199961932034	0.148190963495054	10.1789968144234	-0.111477756832014	0.913405126350098	89.5294744029487	96.1904969538247	0.973165759073676	0.00728729808468246	0.972968774475686	0.0768936321918123	28	iadl_score	0.999145803413394
PVR	0.00859779775095347	0.0827783884149839	4.91854973187385	0.103865246902985	0.92137817385006	90.7686281028337	97.4296506537097	0.969420322686753	0.00816948411061961	0.96916844478633	0.0796832075312846	28	iadl_score	0.999145803413394
PRDM1	-0.0159041278321446	0.159666430753831	11.4205596678697	-0.0996084634513131	0.922382223283403	89.385062703222	96.0460852540981	0.973009519709256	0.00805142209623468	0.97279044408957	0.0773063182531955	28	iadl_score	0.999145803413394
SPI1	0.00980991915740008	0.0981188648486635	4.78280659910016	0.0999799495492605	0.924414888746534	90.4309312461853	97.0919537970613	0.969368659732726	0.00839099920324431	0.96910945721281	0.0796429822418797	28	iadl_score	0.999145803413394
AHR	0.00585313669697344	0.0755957867128393	5.38051283774755	0.0774267581764491	0.941081766445104	90.9360315448871	97.5970540957631	0.970189212123386	0.00780736131482444	0.969954637119543	0.078823887390116	28	iadl_score	0.999145803413394
CDKN1B	0.00854328070035754	0.109885194545461	4.66870393158534	0.0777473319831369	0.941249942776771	90.1927761362425	96.8537986871185	0.969994992405903	0.00819177898880371	0.969747167891485	0.0786997756959328	28	iadl_score	0.999145803413394
CD274	-0.00561598981147767	0.0730281543228985	5.01827169776837	-0.0769017081637613	0.941673690237258	91.0104163440692	97.6714388949452	0.969978797566491	0.00810023369440965	0.969733632920063	0.0788871906611562	28	iadl_score	0.999145803413394
CEACAM1	-0.00545260390408311	0.0709945556512582	4.82985711529579	-0.0768031274238488	0.941859657209213	91.0686151899996	97.7296377408756	0.969929978524776	0.00881393078145132	0.969662586663541	0.0788625952969433	28	iadl_score	0.999145803413394
CD80	-0.00805707337185922	0.115591107382027	8.34060686783743	-0.0697032285124727	0.946072221637365	90.0569178773604	96.7179404282365	0.971699788753445	0.00865838466263588	0.971452614508749	0.0781641487101033	28	iadl_score	0.999145803413394
POS_E	-0.00304355014340766	0.0551232604186762	4.27392405536036	-0.0552135363599879	0.958454089968816	91.587732690777	98.248755241653	0.96952191389077	0.00875622902043539	0.96925268334437	0.0790285595489513	28	iadl_score	0.999145803413394
POS_A	0.00341578536146115	0.0705072970279139	4.41881088002967	0.0484458418553308	0.963472834876668	91.0953040259083	97.7563265767843	0.969548627901232	0.00851054056852919	0.969287245760303	0.0790719906919807	28	iadl_score	0.999145803413394
EGR1	0.00469392941667359	0.0987509526611752	5.58623322229396	0.047533003886848	0.963741754690781	90.4072775455245	97.0683000964005	0.970125661219207	0.00819362592289897	0.969878859864566	0.0790980704408178	28	iadl_score	0.999145803413394
BTLA	-0.00253879841887178	0.0670264031023766	4.13099048901378	-0.0378775870606394	0.971545443338229	91.206765492666	97.867788043542	0.969192760205047	0.00859089940485539	0.968925804921036	0.0795555713202667	28	iadl_score	0.999145803413394
VTCN1	-0.00426828659785871	0.127837350333798	9.02109939119243	-0.0333884157228988	0.97409193207087	89.857135001315	96.518157552191	0.971812166312215	0.00815043999450514	0.971580535169437	0.0782134778575833	28	iadl_score	0.999145803413394
CD200R1	-0.00220734354337692	0.0669819985017535	4.69561790176017	-0.032954280146167	0.975065505803413	91.1967684439545	97.8577909948306	0.969644484018034	0.00848745178184747	0.969384637605931	0.0791220354671624	28	iadl_score	0.999145803413394
IL6	-0.000244742748340133	0.0623627886696652	4.39970449475908	-0.0039244997467405	0.997040308418148	91.3471855661649	98.0082081170409	0.969395213323444	0.00856619973722257	0.969130781431454	0.079241983864602	28	iadl_score	0.999145803413394
POS_C	-0.000268240415099871	0.0692131538524136	4.40209830186771	-0.00387556989054209	0.99707712083275	91.1374152945268	97.7984378454028	0.969446637792029	0.00855931834106095	0.969182864115635	0.0792304637668111	28	iadl_score	0.999145803413394
CDKN1B	0.325310465893176	0.0924891873891243	14.5412119752498	3.5172810473998	0.00324389371348136	86.4192764534872	93.7479559674859	0.930285137120456	0.185537334223856	0.914403856912079	0.14927991558291	32	promis_score	0.852341185328219
ITCH	0.337859212259458	0.109792095472917	18.3421171395491	3.07726353891114	0.00638968609981009	88.020672437238	95.3493519512366	0.923847173452804	0.158060745112119	0.90955068776626	0.158497644441063	32	promis_score	0.852341185328219
PVR	0.263452632847298	0.0933223159905004	13.465929688504	2.82304002050395	0.0139767324004235	88.511828905672	95.8405084196707	0.869825905948582	0.117898894051426	0.852427240853037	0.194796082895474	32	promis_score	0.977133978113962
CEACAM1	0.226090302072484	0.091625804725222	14.0128374557069	2.46753960579675	0.0270989590182504	90.3245406540032	97.6532201680019	0.891271933250979	0.0877503350086378	0.880813256587986	0.1827282014067	32	promis_score	0.977133978113962
GUSB	0.183235835216115	0.071970364257103	10.7034659854366	2.54599010450376	0.0277042909254039	91.4268927630802	98.7555722770788	0.917289102756196	0.0554474714618777	0.912433777111565	0.161577484956171	32	promis_score	0.977133978113962
IL.17A	0.230141112565727	0.100470473460695	13.2224897126351	2.29063429919798	0.0390250843396217	91.8564804780395	99.1851599920382	0.920502842220468	0.0850674777966629	0.913111452647801	0.164800688337823	32	promis_score	0.977133978113962
PVRIG	0.255598561697773	0.116823148824427	21.9823669198519	2.18791022387105	0.0395957281787991	90.8526698508567	98.1813493648554	0.887163717897419	0.12495763083185	0.871050493006586	0.193896558488452	32	promis_score	0.977133978113962
NEG_D	-0.149617892306782	0.0655077947843052	10.8031056089281	-2.28397082819568	0.0436408575236281	91.7402160752785	99.0688955892772	0.887524209413458	0.0617672881984601	0.880119517075276	0.184498658456993	32	promis_score	0.977133978113962
NEG_A	-0.192491672998973	0.0881230364580559	11.3961591704426	-2.18435134257537	0.0506512501772067	92.729735627725	100.058415141724	0.920900365188597	0.0507008099694417	0.916675758662707	0.163400060378641	32	promis_score	0.977133978113962
CCR4	-0.240164654403189	0.126959795124984	22.6883365063138	-1.89165912064336	0.0713699029042902	91.7652402983318	99.0939198123304	0.845441893691093	0.101313285634583	0.828017813284305	0.224638608668985	32	promis_score	0.977133978113962
VTCN1	0.245096951944813	0.130484814131923	24.244953533608	1.87835614109864	0.0724101372102355	91.882400739598	99.2110802535966	0.891191838157755	0.0911812675779259	0.880275177039692	0.192266192302773	32	promis_score	0.977133978113962
PTPRC_1	-0.224754820508791	0.121808705549781	18.4969717661591	-1.84514579228442	0.0810888861845676	91.9877036437627	99.3163831577613	0.844429340620155	0.0768347175434763	0.831481250068379	0.222381691631804	32	promis_score	0.977133978113962
CD80	0.206335192692128	0.113280945195825	17.6459211616461	1.82144660194567	0.0855367084128469	92.4728484590648	99.8015279730635	0.894075253468426	0.0647726662428905	0.886739039046217	0.187535364040837	32	promis_score	0.977133978113962
RORC	0.202025777789294	0.11517393378587	15.8797637625462	1.75409288498296	0.0986891005402375	92.5853528830347	99.9140323970333	0.891753656258029	0.0793354340290532	0.882425860902106	0.190506373689932	32	promis_score	0.977133978113962
AHR	0.175285612976552	0.10172028365175	13.9179874227261	1.72321199552157	0.106982913078614	92.8092043168739	100.137883830873	0.878943126119932	0.0457085469814534	0.873144757299094	0.196314845949088	32	promis_score	0.977133978113962
C10orf54	0.198329325452728	0.119726441224107	20.3292500819228	1.65652067684439	0.112970922408049	92.6562272057189	99.9849067197175	0.877380688766276	0.0642976378587869	0.868954791400624	0.201120675359664	32	promis_score	0.977133978113962
GRAIL	0.186553975111467	0.114524294776609	19.8162722998202	1.62894672676534	0.119118820761715	92.7596951717407	100.088374685739	0.86105274055876	0.0591715735431495	0.852313922991768	0.211868593562312	32	promis_score	0.977133978113962
YWHAZ	-0.177567292553117	0.11240767957488	18.2994303748358	-1.57967225393022	0.131311885230113	92.949056158277	100.277735672276	0.862604251322779	0.0589340887722792	0.85399986649397	0.21100727646465	32	promis_score	0.977133978113962
CCR6	0.198161349892037	0.131020443313482	20.5753591507258	1.51244603422622	0.145629172953801	93.095102352706	100.423781866705	0.890951931044411	0.0631338056632668	0.883603368747027	0.193203708026218	32	promis_score	0.977133978113962
CXCR3	-0.162368241674847	0.108080886964035	14.4626951765408	-1.50228450409438	0.154540903016484	93.4765551081782	100.805234622177	0.822224855793926	0.0629855768355206	0.810274911664974	0.239129815647888	32	promis_score	0.977133978113962
BCL6	0.12179704657865	0.0799961920842698	11.4189664221517	1.52253555332166	0.155075674178367	93.8183869665466	101.147066480545	0.865940466828878	0.0357238850877298	0.860973914942072	0.205385780985954	32	promis_score	0.977133978113962
HAVCR2	0.165004682599561	0.110806526172554	15.8186795122726	1.48912422669588	0.156120579052873	93.2442827088617	100.57296222286	0.861143834562845	0.04596953598669	0.85445311164066	0.211144569466793	32	promis_score	0.977133978113962
FOXO1	0.13990340270017	0.0936703938143004	13.2316929666705	1.49357120220425	0.158746870348017	93.6043974052244	100.933076919223	0.843310581179888	0.0535157966716593	0.834451099903084	0.223228096311995	32	promis_score	0.977133978113962
NECTIN2	0.123575564051143	0.0933676668222069	13.3453660818546	1.3235370257935	0.20788347759346	94.0390634587615	101.36774297276	0.85116045643741	0.0395919580630931	0.845024680069924	0.218135825718849	32	promis_score	0.977133978113962
CD200R1	-0.141030217090153	0.108696666362159	17.3131631733854	-1.29746589118257	0.211493654396316	93.805337030427	101.134016544426	0.850486095057072	0.0459938372959499	0.843277841603095	0.220509725496886	32	promis_score	0.977133978113962
IL.2	0.172667009806932	0.138802934832601	28.0925544368301	1.24397232677516	0.22378992686271	93.4727580216088	100.801437535607	0.869704751097715	0.0497376405796018	0.862884973175454	0.210744120961305	32	promis_score	0.977133978113962
IL.10	0.150529553155536	0.120274861063678	17.4665879547432	1.2515462651488	0.227238047309805	93.7195458364649	101.048225350464	0.850096424854415	0.0484364110670799	0.842466045476072	0.221484748378463	32	promis_score	0.977133978113962
CD160	-0.2010536309847	0.164233178850871	28.8339525283091	-1.22419618490891	0.230787061898065	93.2427075730911	100.57138708709	0.878453354775431	0.0577774440200214	0.871000068451819	0.206000206904509	32	promis_score	0.977133978113962
CD3D	-0.118137893700285	0.0945559737590248	14.0453036644571	-1.24939640515319	0.23194074730737	94.2223462836946	101.551025797693	0.865847685388439	0.0285449153144917	0.861905798089481	0.208107546441704	32	promis_score	0.977133978113962
KIR_Inhibiting_Subgroup_1	0.120760004356203	0.0988577556533014	14.1236030987779	1.2215531655373	0.24187515305011	94.1809254449599	101.509604958959	0.86210266150379	0.0415600068193359	0.856123138143906	0.21204942673451	32	promis_score	0.977133978113962
B3GAT1	0.18527231787536	0.155681259847318	28.964062736226	1.19007463105748	0.243680575637702	93.4298311287343	100.758510642733	0.840851945226122	0.0845135921164971	0.826160111823167	0.235637734452456	32	promis_score	0.977133978113962
CD274	-0.124630612904858	0.104669657081443	15.1362815682526	-1.19070432043055	0.252108806902957	94.1353014983017	101.4639810123	0.852746599749522	0.037691346477455	0.846979033482184	0.218556118197106	32	promis_score	0.977133978113962
IL.21	0.126988277159058	0.110556414773522	17.6257687111272	1.14862875590889	0.26605904654889	94.1314672287553	101.460146742754	0.849108517148134	0.0421323533423762	0.842471469436946	0.222431442782068	32	promis_score	0.977133978113962
TNFRSF18	-0.151036205769997	0.142545666991164	23.9558790202598	-1.05956363990608	0.299910078281616	93.9179744001447	101.246653914143	0.834622101933525	0.0643158099956491	0.823254576882713	0.237045324147205	32	promis_score	0.977133978113962
CD276	0.100848431024223	0.0975342755962103	14.2796273812395	1.03397939245208	0.31834037528928	94.6995017257845	102.028181239783	0.873995607121175	0.0323016500330133	0.86978959622787	0.204846923254294	32	promis_score	0.977133978113962
POS_A	-0.109841663883716	0.106316789041032	14.3373940183162	-1.0331544516579	0.318645160418872	94.4555833287594	101.784262842758	0.851461438319819	0.0452492473761971	0.844421634366903	0.221218689659064	32	promis_score	0.977133978113962
TNF	-0.121322379895176	0.119777875699819	16.8500352641348	-1.01289473691475	0.325435067230259	94.307974681025	101.636654195024	0.838086531082199	0.0387206922997328	0.831564595616692	0.230478356517446	32	promis_score	0.977133978113962
EGR1	0.0833062424263358	0.0814030647616364	10.891522974244	1.02337968073158	0.328321470945755	95.0551502718154	102.383829785814	0.837896646931626	0.0334633554643405	0.832284317428801	0.228264984745529	32	promis_score	0.977133978113962
PTPRC_3	-0.127591528728435	0.127781671323233	21.0582989134843	-0.998511972860981	0.329367427962742	94.1764761781162	101.505155692115	0.866540805628534	0.0371753297248743	0.861387853373833	0.211976767736551	32	promis_score	0.977133978113962
NEG_C	-0.0972914444333786	0.0992244117994207	14.0980586266177	-0.980519235831304	0.343357687795404	94.6991711898194	102.027850703818	0.84972786828655	0.0327165851180767	0.844645189402122	0.22145636710363	32	promis_score	0.977133978113962
NEG_B	0.0950490028514827	0.0973086471032672	12.703673581534	0.976778587319311	0.346913562264092	94.7406742808973	102.069353794896	0.857440172112421	0.0372145774584534	0.851929802269698	0.216261542637939	32	promis_score	0.977133978113962
IL2RA	-0.118737667877993	0.123418256596398	19.2726539067361	-0.962075394293477	0.34792820418209	94.3433769143435	101.672056428342	0.840312997831965	0.0465871692809096	0.832510118363317	0.230738182106094	32	promis_score	0.977133978113962
CD8A	-0.137498378052007	0.144930148877032	26.5086189384372	-0.948721705714031	0.351331729085198	94.0097892914242	101.338468805423	0.847508099525311	0.0365773837716501	0.841718579254792	0.226412790816665	32	promis_score	0.977133978113962
KIR.Activating.Subgroup.1	0.0880265144843324	0.0928940761577659	12.4934468408991	0.947600946424541	0.361302093536181	94.915144795408	102.243824309407	0.866524290608168	0.0344892714393697	0.861756368475765	0.210062716218946	32	promis_score	0.977133978113962
NEG_E	-0.102760380945882	0.109513618201335	16.7104415513341	-0.938334269597068	0.361438309342084	94.5821670070743	101.910846521073	0.850716763050771	0.0362237889243804	0.845105912312753	0.222110559525344	32	promis_score	0.977133978113962
TBX21	0.125022417080881	0.146449826375186	22.6639488864387	0.853687711179588	0.402211154739598	94.1605949300833	101.489274444082	0.865845589562694	0.0550774334086431	0.858026027549279	0.215450668531728	32	promis_score	0.994788689598444
CD96	-0.087704129802971	0.103737011601733	13.8238785521827	-0.84544685111698	0.41225623972392	94.9424982651827	102.271177779181	0.832589376862073	0.0375991393230193	0.826048967765713	0.23459663001571	32	promis_score	0.994788689598444
CD86	0.0752428855807978	0.0887374032434681	11.4783867258202	0.847927512306784	0.4138105171234	95.2603873141533	102.589066828152	0.830731114045532	0.0346255246831031	0.824659870047938	0.234814678148074	32	promis_score	0.994788689598444
KIR_Inhibiting_Subgroup_2	0.0768498308660967	0.0912676937621723	12.9872527266182	0.842026654758627	0.415009972141791	95.1165053196516	102.44518483365	0.857726644568181	0.0303561546221908	0.85327256382844	0.21639004446557	32	promis_score	0.994788689598444
KIR_Activating_Subgroup_2	0.0839062718845103	0.102516016847197	14.9147650503495	0.818469878805131	0.425973155222646	94.9278441728234	102.256523686822	0.850127791054508	0.0372521027396617	0.844328708094841	0.222912364584249	32	promis_score	0.999145803413394
TIGIT	-0.0857234111579412	0.105961439213731	15.4045049056849	-0.809005726932713	0.430830424336364	94.9122202763079	102.240899790306	0.839828671069782	0.0333421420033295	0.834304011905348	0.229738585464747	32	promis_score	0.999145803413394
BTLA	-0.0742910331371687	0.100987505041863	13.3193339500919	-0.7356457920846	0.474702395361277	95.0827014317469	102.411380945746	0.853851211503415	0.0332832992220731	0.848819423126778	0.220015869235096	32	promis_score	0.999145803413394
POS_B	-0.0704516351220902	0.099824419626013	13.6729321033555	-0.705755519401301	0.492190547446685	95.1567322644597	102.485411778458	0.849134109403002	0.0351742697078629	0.843634051352136	0.223672954699192	32	promis_score	0.999145803413394
TGFB1	0.0796755467764999	0.11523764245491	19.0128124744244	0.691402089448987	0.497669233999393	94.8832259964748	102.211905510473	0.854644377359202	0.0421354096195187	0.848250343419564	0.22201278249998	32	promis_score	0.999145803413394
SPI1	0.0593060072573381	0.0851730669287192	11.3144351742094	0.696300008862789	0.500295230587404	95.5247270979786	102.853406611977	0.838638665696114	0.0303937943628248	0.833580547065654	0.229679895830228	32	promis_score	0.999145803413394
HPRT1	-0.0749470691836695	0.111731301892701	18.9125353322305	-0.670779521173427	0.510470503661111	94.9914205495834	102.320100063582	0.86486290173705	0.0345181547625732	0.860031445511316	0.214459398481393	32	promis_score	0.999145803413394
LAG3	-0.0962050917671163	0.150495143019083	24.1879678233952	-0.639257120443531	0.528663825818193	94.4298441115245	101.758523625523	0.847391451102812	0.0318746259174225	0.842366956819199	0.227299799675256	32	promis_score	0.999145803413394
NEG_F	-0.0531580721199922	0.0848701865339268	12.1488937412122	-0.626345649643909	0.542678065298892	95.6184567111985	102.947136225197	0.840810439551196	0.0342775793659984	0.835160127747376	0.229223602682014	32	promis_score	0.999145803413394
CD28	-0.0614248789426837	0.101532660404016	14.4289634912135	-0.604976553340211	0.554590414693984	95.2658121304573	102.594491644456	0.845322496505408	0.0301281504169806	0.840517586358349	0.226443694932532	32	promis_score	0.999145803413394
POS_F	-0.0648030719504544	0.114357591980033	17.6145540939468	-0.566670483598232	0.57808802218174	95.0871242623003	102.415803776299	0.843809303594412	0.0423965849262924	0.836894173572297	0.229820123673581	32	promis_score	0.999145803413394
PDCD1	0.0557373809853644	0.105108806565946	15.0988811955686	0.530282692824549	0.603627930002013	95.2685033044084	102.597182818407	0.85235425816851	0.0294373663439802	0.847876132140672	0.222137308230546	32	promis_score	0.999145803413394
CD4	0.0651560398186254	0.127552311590805	20.8908359060323	0.510818181231006	0.614834351153883	94.9078952946005	102.236574808599	0.848766624197996	0.0305895817830062	0.843994480603826	0.226078308979697	32	promis_score	0.999145803413394
KLRG1	-0.0821553612790855	0.162329069328102	28.8931810639737	-0.506103815041481	0.616623787342604	94.42405572735	101.752735241349	0.855627570567443	0.0315201253311349	0.850928828560408	0.223754995887927	32	promis_score	0.999145803413394
Tcell.Senescence	-0.0603031997816168	0.121999143581218	18.6352068026033	-0.49429199264396	0.62687628415503	95.0173239516295	102.346003465628	0.847050888635919	0.0286288106487824	0.842543084414274	0.226609045193083	32	promis_score	0.999145803413394
IFNG	-0.0665358275108852	0.137975717248199	19.8135229377834	-0.482228531497295	0.634927901782065	94.7745805256178	102.103260039616	0.856633385133145	0.0253792655501884	0.852900097648971	0.220127532813817	32	promis_score	0.999145803413394
NEG_G	0.0566029265542955	0.118158133896893	20.6860262944052	0.479043843089874	0.636932489581937	95.0959888847271	102.424668398726	0.84680903234237	0.0257522507496408	0.842759741784876	0.226992159255633	32	promis_score	0.999145803413394
IL.4	-0.0462980300177811	0.100316261553338	14.5405171113428	-0.46152068768197	0.651253902030794	95.4309307074277	102.759610221426	0.853485337258518	0.0267380120270167	0.84946020233809	0.221241577265153	32	promis_score	0.999145803413394
PRDM1	0.0640532339138152	0.140049792340889	23.8552421048709	0.457360434765272	0.651550104839425	94.7676076671232	102.096287181122	0.855288601942103	0.0271467866698099	0.85125053186335	0.222128663210915	32	promis_score	0.999145803413394
CD27	-0.0433765046889843	0.0940210803011666	14.136012243938	-0.46134871616069	0.651567364513479	95.5751737929168	102.903853306915	0.845466547839005	0.0286096066408766	0.840915194120245	0.226688289919461	32	promis_score	0.999145803413394
SPN	-0.0490000814114436	0.112733598557575	17.7272415370626	-0.43465375042045	0.669058595563958	95.2549187353873	102.583598249386	0.840526105368308	0.0272988878309114	0.836050465413706	0.230993339720038	32	promis_score	0.999145803413394
GZMB	0.0461782561036085	0.109044965966114	14.0217658880605	0.423479027156179	0.678369662763	95.3319241401475	102.660603654146	0.841459066026444	0.0338044176619614	0.835912172574923	0.230134733469938	32	promis_score	0.999145803413394
POS_C	-0.0465958487237325	0.11176258868198	15.0185663875447	-0.41691812325787	0.68263636681148	95.2744609387236	102.603140452722	0.84450399107008	0.0317144689153452	0.839410996097673	0.228080617980017	32	promis_score	0.999145803413394
UBC	-0.0430076141172604	0.107082139461122	16.2381156481615	-0.401632002626123	0.693191333703413	95.3534867334382	102.682166247437	0.854599982205067	0.0254552794379915	0.850802108177158	0.221035690807076	32	promis_score	0.999145803413394
CDKN2A..ARF.	-0.0435944011411369	0.110447691894125	16.1798689977672	-0.394706312042505	0.698214031285138	95.3188297615142	102.647509275513	0.843463858464512	0.028892676147342	0.838806548266504	0.22886125258877	32	promis_score	0.999145803413394
FOXP3	-0.0350541472511995	0.102974165623543	14.8974696769681	-0.340416909803879	0.738295363921057	95.5035887789581	102.832268292957	0.842540733009989	0.0287982333026784	0.837871725125183	0.229322250183782	32	promis_score	0.999145803413394
IL6	0.0306085725570693	0.0954492241551033	13.5853441752398	0.320679113193533	0.753333085560601	95.6601205815462	102.988800095545	0.844489937785934	0.0262129564597102	0.840303829008963	0.227386464810221	32	promis_score	0.999145803413394
CD127	0.0363513713023278	0.118949468130972	18.6494608942551	0.305603479137059	0.76329149925422	95.213411090327	102.542090604326	0.852872228188497	0.0253260464605269	0.849049242285365	0.222966898142753	32	promis_score	0.999145803413394
RUNX3	0.038079663019789	0.134783051711612	21.7242510024222	0.282525603450989	0.780214846024865	94.9772751623426	102.305954676341	0.855086475647058	0.0293757119346573	0.850700702491398	0.222577086470723	32	promis_score	0.999145803413394
CD3E	-0.0273438041052303	0.102173919688861	14.73505878665	-0.26762019298562	0.792701392386643	95.5555077116127	102.884187225611	0.844721562377229	0.026434393628073	0.84050541986438	0.22767916456092	32	promis_score	0.999145803413394
PGK1	0.0259363389156228	0.111881475346883	15.6958547796246	0.231819779236986	0.819673268019179	95.3905977894066	102.719277303405	0.845239047645682	0.0260204106115449	0.841104522065509	0.227603625771613	32	promis_score	0.999145803413394
NEG_H	0.0254230036242151	0.115584917254761	13.7283407501212	0.219950874456916	0.82914642585607	95.3309979137198	102.659677427718	0.845475576182808	0.0274962432255795	0.841106604739795	0.22708699274103	32	promis_score	0.999145803413394
GATA3	-0.0278126406708256	0.127442358241998	17.6724011196571	-0.218237021461991	0.829744666209655	95.1580276219077	102.486707135906	0.840190158507115	0.0289424491669289	0.835427013202478	0.232173083797032	32	promis_score	0.999145803413394
RORA	0.0253466307343249	0.132537995787538	23.0151390100607	0.191240486048666	0.850014262975701	95.0581549054757	102.386834419474	0.850521935566553	0.0274869823302439	0.84629710685867	0.225872597896748	32	promis_score	0.999145803413394
CTLA4	-0.0182160443445573	0.101461030853563	13.4848229549437	-0.179537347406298	0.860185553781369	95.6015984821818	102.93027799618	0.847922206465911	0.0269286036765196	0.843713632824191	0.225479703730834	32	promis_score	0.999145803413394
ZBTB7B	0.00939779578037624	0.109705816943959	15.3007051517996	0.085663605104704	0.932844753435955	95.4772786443815	102.80595815838	0.845573661426452	0.0269939188438459	0.841289441490382	0.227563699217314	32	promis_score	0.999145803413394
EOMES	-0.011601211850619	0.142806928832974	26.1145859197667	-0.0812370376243277	0.935872862237584	94.9407707478568	102.269450261855	0.849695262097196	0.0259579105591249	0.8456896888418	0.227135989754152	32	promis_score	0.999145803413394
ADORA2A	0.00787367663398316	0.100761716476398	13.5910425976759	0.0781415492840224	0.938854232272527	95.6507311393645	102.979410653363	0.845029179563257	0.0277905783390876	0.840599343120958	0.227591041031866	32	promis_score	0.999145803413394
TNFRSF14	0.00925414620015177	0.123319447241247	22.9683833924216	0.0750420668205568	0.940831018767541	95.2392352607175	102.567914774716	0.847842335746218	0.0273813184410954	0.843558768571147	0.227897853616541	32	promis_score	0.999145803413394
CDKN2A..p16.	0.00811187444391483	0.112945790606637	15.7562660359871	0.0718209541085647	0.943648155591333	95.4246283104467	102.753307824445	0.844617650064796	0.0275356859714758	0.840217941477443	0.228435444635881	32	promis_score	0.999145803413394
PTPRC_2	-0.00680542093777033	0.134461003173471	20.3871897904931	-0.0506125997661235	0.960126827989686	95.0656825634883	102.394362077487	0.849630369113831	0.0267221798050063	0.845501841544028	0.226118717943298	32	promis_score	0.999145803413394
CD244	0.00450173640161269	0.10244355585166	17.2529951553354	0.0439435781410327	0.965453973006732	95.6176841388909	102.94636365289	0.846390515101553	0.0274124407670435	0.842061022228587	0.227556289588648	32	promis_score	0.999145803413394
POS_D	-0.00283266427219746	0.116991823782041	15.5366795118425	-0.0242124977680047	0.980991358449374	95.3575142415808	102.686193755579	0.844990451406232	0.0270873403654134	0.840674754245682	0.228171309958747	32	promis_score	0.999145803413394
POS_E	-0.00124585468858449	0.094781543167109	13.0888000446441	-0.0131444862254239	0.989710765254758	95.7843198505576	103.112999364556	0.843465171902831	0.0272308057723397	0.839083279953729	0.228429367660283	32	promis_score	0.999145803413394
PDCD1LG2	-0.000331914156220562	0.112785123835297	17.9487723968227	-0.00294288949582806	0.997684379481936	95.4243811481985	102.753060662197	0.847408115495103	0.0266306073181367	0.843233323697933	0.227249269253691	32	promis_score	0.999145803413394
